# Supplementary material for: Polygenic modeling of genetic effects on both phenotypic mean and variance: distributional regression for BMI, blood and urine biomarkers in the UK Biobank
Source: Front Bioinform. 2026 Jun 11;6:1800403. doi: 10.3389/fbinf.2026.1800403 (PMC13294066; doi:10.3389/fbinf.2026.1800403)
Supplement: Supplementary file 1 [file Table2.xlsx]

## Sheet: BMI_mPGS
Rank	Term name	P-value	Odds ratio	Combined score	Overlapping genes	Adjusted p-value	Old p-value	Old adjusted p-value
1	Adult Body Size	6.3154e-180	15.3755	6344.26	['PATJ', 'CCNH', 'CPNE4', 'JMJD1C', 'ADARB1', 'ANTXR2', 'TSKU', 'HS6ST3', 'ALCAM', 'ZNF608', 'RPS6KA5', 'ZMIZ1', 'ZMIZ2', 'AKT3', 'DPF3', 'CCNL1', 'EPHB1', 'ANKS1B', 'SOX5', 'DYNC2H1', 'MEF2C', 'RBFOX1', 'EPHA7', 'FIBCD1', 'ENTPD6', 'UNC5C', 'ISL1', 'SRRM1', 'LARS2', 'INPP4B', 'ADCY9', 'ADGRB2', 'OPTC', 'ADGRB3', 'PARD3', 'PRR16', 'TTLL11', 'MAML3', 'PRKD1', 'TRIB1', 'EPHA3', 'ILRUN', 'MACF1', 'G…	1.33823e-176	0	0
2	Body Mass Index	5.73427e-50	3.06557	347.583	['CPNE8', 'PATJ', 'CPNE4', 'IKZF1', 'ADARB1', 'HS6ST3', 'ZDBF2', 'GOLGA3', 'ALCAM', 'ZNF608', 'CCNL1', 'EYS', 'ANKS1B', 'SOX5', 'MEF2C', 'RBFOX1', 'PRKCE', 'ENTPD6', 'ANK2', 'UNC5D', 'GABRG1', 'ADCY9', 'ADGRB2', 'ADGRB3', 'SIK3', 'ULK1', 'PRKD1', 'ASTN2', 'SKAP1', 'KCTD15', 'ILRUN', 'MACF1', 'L3MBTL3', 'TMEM161B', 'GGNBP2', 'CTBP2', 'PDE1C', 'GIPR', 'SHOX2', 'MST1R', 'PCDH17', 'FIGNL1', 'DHX36', …	6.07546e-47	0	0
3	Body Size At Age 10	5.06339e-47	6.88295	733.719	['CPNE8', 'PATJ', 'CPNE4', 'TUSC3', 'FAIM2', 'CMIP', 'CDH5', 'EFEMP2', 'MACROD2', 'ANKS1B', 'NUDT12', 'MAGI1', 'SEMA6D', 'MAGI2', 'GTF3A', 'EBF2', 'TNNI3K', 'KCTD8', 'ADCYAP1', 'ADCY9', 'ANAPC4', 'PRKD1', 'HDGFL1', 'FTO', 'TMEM161B', 'GGNBP2', 'CALCRL', 'CTBP2', 'ARHGEF26', 'GIPR', 'NTM', 'CACNA1D', 'FHIT', 'PCDH17', 'PKHD1', 'ADAMTS17', 'CAMTA1', 'NDN', 'MAP2K5', 'ZBTB7C', 'EDEM3', 'SEC16B', 'TF…	3.57644e-44	0	0
4	Chronotype	1.55737e-36	3.81569	314.604	['DGKG', 'CPNE8', 'PATJ', 'CD83', 'DGKB', 'MSI2', 'SLC8A1', 'ALCAM', 'ZNF608', 'UBASH3B', 'FBXO3', 'MACROD2', 'DIP2C', 'SOX6', 'CALN1', 'SOX5', 'RGS7', 'KCNH2', 'EPHA5', 'MEF2C', 'RBFOX1', 'UNC5B', 'SEMA6D', 'LMO3', 'MAGI2', 'KAZN', 'WDR72', 'MITF', 'ATP11B', 'ANK2', 'ACYP2', 'UNC5D', 'LARP4B', 'FBXO11', 'PRLR', 'FOXP2', 'FOXP1', 'ADCYAP1', 'CLIP1', 'MTNR1B', 'KIF16B', 'TRIB2', 'GRIA1', 'FTO', 'K…	8.25016e-34	0	0
5	Age At First Sexual Intercourse	1.3891e-35	6.64927	533.683	['KCNG2', 'HS6ST3', 'ZNF608', 'MACROD2', 'SOX5', 'MAP2K3', 'RBFOX1', 'LMO4', 'SEMA6D', 'GPR37L1', 'VRK2', 'TNNI3K', 'ISL1', 'FOXP2', 'FOXP1', 'SHTN1', 'ANAPC4', 'TTLL11', 'MAML3', 'MAD1L1', 'EXD3', 'PDE1C', 'TSHZ2', 'CACNA1D', 'ARHGAP15', 'EFNA5', 'FHIT', 'NKAIN2', 'SNTG1', 'CAMTA1', 'BPTF', 'HACE1', 'TFAP2D', 'BCL11A', 'CADM2', 'FZD7', 'RANBP17', 'NEK7', 'ESR1', 'MFHAS1', 'DAB1', 'DIAPH3', 'DLG2…	5.88701e-33	0	0
6	Bmi (Adjusted For Smoking Behaviour)	1.57154e-34	21.3401	1661.02	['SCARB2', 'PATJ', 'HIP1', 'RBM26', 'ZC3H4', 'ELAVL4', 'HNF4G', 'FAIM2', 'GALNT10', 'MC4R', 'SLC39A8', 'GPR139', 'PGPEP1', 'TRIM66', 'GRID1', 'IFNGR1', 'NXPE2', 'SOX11', 'TNNI3K', 'PAX2', 'PTBP2', 'ETV5', 'RASA2', 'RARB', 'PRKD1', 'TLR4', 'KCTD15', 'EPHA3', 'PRKN', 'ILRUN', 'FTO', 'TOMM40', 'GRP', 'NRXN3', 'ADCY3', 'FOXO3', 'FHIT', 'CALCR', 'ERBB4', 'MAP2K5', 'LINGO2', 'TFAP2B', 'SEC16B', 'TCF7L2…	5.55016e-32	0	0
7	Body Mass Index ( Main Effects And Smoking Interaction)	6.07513e-32	18.5746	1335.11	['SCARB2', 'PATJ', 'HIP1', 'RBM26', 'ZC3H4', 'ELAVL4', 'HNF4G', 'FAIM2', 'GALNT10', 'MC4R', 'SLC39A8', 'GPR139', 'PGPEP1', 'TRIM66', 'GRID1', 'IFNGR1', 'NXPE2', 'SOX11', 'TNNI3K', 'PAX2', 'PTBP2', 'ETV5', 'RASA2', 'RARB', 'PRKD1', 'TLR4', 'KCTD15', 'EPHA3', 'PRKN', 'ILRUN', 'FTO', 'TOMM40', 'GRP', 'NRXN3', 'ADCY3', 'FHIT', 'CALCR', 'ERBB4', 'MAP2K5', 'LINGO2', 'TFAP2B', 'SEC16B', 'TCF7L2', 'NEGR1…	1.83903e-29	0	0
8	Body Mass Index ( Main Effects And Physical Activity Interaction)	2.4947e-31	16.5696	1167.59	['DGKG', 'HIP1', 'CRTC1', 'CELF1', 'ZC3H4', 'HNF4G', 'FAIM2', 'ELAVL2', 'MC4R', 'ZNF608', 'SUFU', 'SLC39A8', 'TRIM66', 'TNNI3K', 'PTBP2', 'ETV5', 'GPRC5B', 'MRAS', 'ADCY9', 'RASA2', 'RARB', 'PRKD1', 'ASTN2', 'TLR4', 'KCTD15', 'FTO', 'PRKN', 'RGS18', 'GIPR', 'NRXN3', 'ADCY3', 'AKAP6', 'FOXO3', 'FHIT', 'NPAS3', 'STK33', 'CALCR', 'STXBP6', 'MAP2K5', 'SH2B1', 'LINGO2', 'SEC16B', 'TCF7L2', 'TFAP2B', '…	6.60784e-29	0	0
9	Body Mass Index In Physically Active Individuals	1.4754e-30	19.3229	1327.26	['HIP1', 'CRTC1', 'ZC3H4', 'CELF1', 'HNF4G', 'FAIM2', 'MC4R', 'ZNF608', 'SUFU', 'SLC39A8', 'TRIM66', 'TNNI3K', 'ETV5', 'GPRC5B', 'MRAS', 'ADCY9', 'RASA2', 'RARB', 'PRKD1', 'ASTN2', 'TLR4', 'KCTD15', 'PRKN', 'RGS18', 'FTO', 'GIPR', 'NRXN3', 'ADCY3', 'AKAP6', 'FOXO3', 'FHIT', 'NPAS3', 'STK33', 'CALCR', 'STXBP6', 'MAP2K5', 'SH2B1', 'LINGO2', 'TFAP2B', 'SEC16B', 'TCF7L2', 'NEGR1', 'BDNF', 'CADM2', 'F…	3.47375e-28	0	0
10	Hand Grip Strength	3.55384e-26	6.91952	405.478	['ROBO2', 'TENM3', 'CELF1', 'GBE1', 'JADE2', 'ANTXR2', 'AFF3', 'VIRMA', 'SLC8A1', 'MLN', 'MC4R', 'ZMYM2', 'CRTAC1', 'TRPS1', 'DNER', 'KNTC1', 'SLC39A8', 'PHACTR1', 'PGPEP1', 'NUDT12', 'ANKDD1B', 'SEMA6D', 'FOXP1', 'ADCY9', 'BANK1', 'CDH11', 'KCTD13', 'LCORL', 'MAD1L1', 'FTO', 'GRIA1', 'NLGN1', 'ADCY3', 'PPP1R3A', 'HSD17B12', 'ABHD17C', 'ALKAL2', 'CSMD1', 'BPTF', 'OPCML', 'SH2B1', 'SEC16B', 'TFAP2…	7.53058e-24	0	0
11	Systolic Bp	2.64572e-24	2.624	142.454	['CCDC71L', 'THSD7B', 'WIPF1', 'CCNH', 'HFE', 'FAM13A', 'XYLT1', 'ZBTB20', 'CWH43', 'HTR4', 'CWC27', 'SLC8A1', 'CMIP', 'NPPB', 'UBASH3B', 'MTERF1', 'SLC39A8', 'SOX6', 'H4C3', 'PDE8A', 'TBC1D22B', 'RGS6', 'SOX5', 'MEF2A', 'RBFOX1', 'ARL15', 'PRKCE', 'ZBTB38', 'IGFBP3', 'DDX10', 'EBF2', 'PRKCA', 'MITF', 'CDKAL1', 'ISL1', 'FOXP1', 'SRRM1', 'TOM1L1', 'CACNB2', 'ADCY9', 'PRKD1', 'PLPP3', 'TRIB1', 'HOX…	5.09662e-22	0	0
12	General Risk Tolerance (Mtag)	3.67368e-24	4.5592	246.018	['CHRM2', 'IPO11', 'TENM3', 'ZBTB20', 'PTPRF', 'CDH8', 'SLC16A7', 'MACROD2', 'RGS6', 'EPHA5', 'CADPS2', 'RBFOX1', 'SEMA6D', 'NSUN3', 'MAGI2', 'RBM19', 'SORCS3', 'DUSP26', 'GABRG3', 'ISL1', 'SORCS2', 'SND1', 'FOXP2', 'FOXP1', 'PARD3B', 'INPP4B', 'ADGRB3', 'DMRTA1', 'RARB', 'CDH13', 'WDPCP', 'PIK3C3', 'PRKD1', 'LCORL', 'DGKI', 'VGLL3', 'SDCCAG8', 'GRIA1', 'SLC24A2', 'RGS17', 'MACIR', 'TNKS', 'NRXN1…	6.48711e-22	0	0
13	Bmi In Non-Smokers	2.2017e-23	17.7148	924.185	['PRKN', 'ILRUN', 'FTO', 'PATJ', 'HIP1', 'TOMM40', 'GRP', 'ZC3H4', 'HNF4G', 'NRXN3', 'ADCY3', 'FAIM2', 'FHIT', 'MC4R', 'CALCR', 'ERBB4', 'SLC39A8', 'GPR139', 'MAP2K5', 'LINGO2', 'TFAP2B', 'SEC16B', 'TCF7L2', 'NEGR1', 'BDNF', 'CADM2', 'NXPE2', 'SOX11', 'ETV5', 'SBK1', 'GNPDA2', 'NOVA1', 'RASA2', 'ZFP64', 'TMEM18', 'TLR4', 'KCTD15', 'EPHA3']	3.58877e-21	0	0
14	Type 2 Diabetes	1.59662e-20	2.64225	120.444	['PATJ', 'DGKB', 'GALNT18', 'FAM13A', 'XYLT1', 'ZBTB20', 'JMJD1C', 'FAIM2', 'SLCO6A1', 'ADARB1', 'JADE2', 'CMIP', 'IGF1R', 'CDH2', 'CCND1', 'ZMIZ1', 'PABPC4L', 'DDX18', 'RBFOX1', 'CASR', 'ARL15', 'IGFBP2', 'HLA-C', 'UNC5C', 'SOX11', 'WDR72', 'CDKAL1', 'GABRG3', 'EML2', 'SND1', 'TCERG1L', 'MTNR1B', 'AGTR1', 'PRKD1', 'TNIK', 'SPATA18', 'TRIB1', 'HDGFL1', 'DSC3', 'FTO', 'MACF1', 'TNKS', 'GIPR', 'TSH…	2.4166e-18	0	0
15	Waist Circumference	3.64978e-20	4.9362	220.93	['SPAG16', 'CNTNAP2', 'ZC3H4', 'GBE1', 'CEP120', 'FAIM2', 'LDB2', 'MC4R', 'PREX1', 'ZMIZ1', 'ADAMTSL3', 'GPR139', 'TRIM66', 'ANKS1B', 'CADPS2', 'ZBTB38', 'RBM19', 'AXIN1', 'WDR72', 'NAV2', 'PTBP2', 'ETV5', 'TSN', 'GPRC5B', 'ADCY9', 'SETBP1', 'LCOR', 'PRKD1', 'FTO', 'TOMM40', 'GIPR', 'SATB2', 'NRXN3', 'HSD17B12', 'FOXO3', 'FHIT', 'PKHD1', 'MIER3', 'PCED1B', 'IGF2BP1', 'ALKAL2', 'STXBP6', 'MAP2K5',…	5.15592e-18	0	0
16	Smoking Initiation	3.99788e-19	6.10373	258.574	['TENM2', 'TENM3', 'MCTP1', 'THSD7B', 'BNC1', 'ZBTB20', 'XYLT1', 'TTC29', 'PTPRF', 'SMG6', 'GOLGA3', 'SGCD', 'GRM8', 'PDE4B', 'NUDT12', 'GRID2', 'SEMA6D', 'LMO3', 'ARAP2', 'SLC39A11', 'VRK2', 'TNNI3K', 'FOXP1', 'MAML3', 'HDGFL2', 'MAD1L1', 'TMEM161B', 'DMAC1', 'NRXN1', 'NRXN3', 'ERBB3', 'ALKAL2', 'ASCC3', 'FPGT-TNNI3K', 'RUNX1T1', 'KCNJ3', 'CA10', 'AUTS2', 'NEGR1', 'PCDH9', 'BDNF', 'CADM2', 'SLC4…	5.29469e-17	0	0
17	Walking Pace	4.19684e-18	8.52244	341.001	['ILRUN', 'FTO', 'SETD5', 'CTBP2', 'MAST3', 'CRTC1', 'RPL10L', 'NRXN3', 'JMJD1C', 'TMTC2', 'AKAP6', 'PPP1R3A', 'MST1R', 'ARHGAP15', 'NPAS3', 'CRTAC1', 'IGF2BP1', 'KNTC1', 'SLC39A8', 'CCT3', 'TFAP2B', 'KDM4B', 'AUTS2', 'NEBL', 'BCL11A', 'PABPC4', 'STIMATE', 'FOXP1', 'RMC1', 'MLLT10', 'CLIP1', 'ADGRB2', 'NPC1', 'RTN4RL1', 'CCNE1', 'PCCB', 'PIK3C3', 'TCF4', 'MAML3', 'SDCCAG8']	5.23123e-16	0	0
18	Menarche (Age At Onset)	5.24139e-18	4.10473	163.327	['PCSK2', 'TENM2', 'ZNF131', 'CRTC1', 'FAIM2', 'RORA', 'JADE2', 'ECE2', 'ADARB2', 'GALNT10', 'CMIP', 'AKT3', 'CCNL1', 'TMEM38B', 'DLGAP2', 'TRIM66', 'GTF2I', 'RBM6', 'CADPS2', 'DST', 'TACR3', 'TNNI3K', 'FRS3', 'ETV5', 'GPRC5B', 'OLFM3', 'DPYD', 'KCTD13', 'NCOA7', 'ARHGEF7', 'VGLL3', 'FTO', 'CTBP2', 'SATB2', 'AGAP1', 'PIK3R1', 'CXXC4', 'TEX29', 'FUT8', 'CCDC85A', 'ALKAL2', 'SLIT3', 'BRD8', 'ASCC3'…	6.17028e-16	0	0
19	Cognitive Ability, Years Of Educational Attainment Or Schizophrenia (Pleiotropy)	1.87193e-17	4.68429	180.425	['GALNT10', 'GRM3', 'MSANTD1', 'BBX', 'SLC39A8', 'COA8', 'TEAD1', 'RGS6', 'CALN1', 'RBM6', 'PPP1R16B', 'EPHA5', 'BRD3', 'CAMK1D', 'SEMA6D', 'SORCS3', 'FOXP2', 'FOXP1', 'CACNB2', 'NPC1', 'HAT1', 'DPYD', 'EXOC4', 'CDH13', 'TTLL11', 'MAML3', 'PRKD1', 'MAD1L1', 'RAPGEF4', 'SDCCAG8', 'GPM6A', 'NTM', 'NRXN1', 'AKAP6', 'FOXO3', 'KLC1', 'EFNA5', 'PCDH17', 'CACNA1I', 'GRIN2A', 'FUT9', 'CTNNA3', 'SH2B1', '…	2.0877e-15	0	0
20	Weight	2.37903e-17	4.57278	175.033	['DGKG', 'PTPRT', 'THSD7B', 'FAIM2', 'GRIK2', 'MC4R', 'RTTN', 'MACROD2', 'PRKCE', 'ZBTB38', 'KAZN', 'NRG1', 'GABRG3', 'FOXP2', 'ETV5', 'CLIP1', 'ADCY9', 'RASA2', 'PRR16', 'ANAPC4', 'RBMS1', 'PRKD1', 'ARHGEF7', 'CFAP54', 'LCORL', 'DOCK1', 'EPHA3', 'KCTD15', 'ILRUN', 'FTO', 'DYNC1I2', 'L3MBTL3', 'NLGN1', 'PCDH15', 'NRXN3', 'FOXO3', 'FHIT', 'TANK', 'CALCR', 'LACTBL1', 'RALY', 'HIVEP2', 'MAP2K5', 'ZB…	2.52058e-15	0	0
21	Intelligence (Mtag)	2.97095e-17	3.66631	139.522	['PHF2', 'COL16A1', 'BMPR2', 'HFE', 'MAST1', 'JMJD1C', 'IL27', 'AFF3', 'PTPRF', 'ELAVL2', 'PREX1', 'CAMKV', 'CDH2', 'MYBPHL', 'ZMIZ2', 'CPNE3', 'SLC39A8', 'MACROD2', 'TEAD1', 'ZNF322', 'CALN1', 'RBM6', 'MEF2C', 'RBFOX1', 'GRID2', 'KCNH5', 'BTN3A1', 'PDE4D', 'TMOD2', 'SORCS3', 'FOXP1', 'SLC22A23', 'BANK1', 'GPD2', 'DPYD', 'EXOC4', 'ANAPC4', 'RBMS1', 'TTLL11', 'MAML3', 'PRKD1', 'NUPR1', 'KMT2D', 'G…	2.99783e-15	0	0
22	Smoking Status (Ever Vs Never Smokers)	2.14757e-16	4.10186	147.983	['KCNG2', 'TENM2', 'MCTP1', 'THSD7B', 'GALNT17', 'ELAVL4', 'ZBTB20', 'TTC29', 'IGF1R', 'HS6ST3', 'SMG6', 'ZNF407', 'PDE4B', 'NUDT12', 'POLG', 'CADPS2', 'DDX18', 'EPHA7', 'MEF2C', 'PDCD6IP', 'GRID1', 'SEMA6D', 'RBM19', 'ARAP2', 'ISL1', 'PTBP2', 'TSN', 'ADGRB2', 'RARB', 'HDGFL2', 'MAD1L1', 'VGLL3', 'LAMA2', 'TYRP1', 'CXCR4', 'ZDHHC22', 'FOXO3', 'EFNA5', 'TANK', 'BRINP1', 'FAM241A', 'PLXNA2', 'ASCC3…	2.0685e-14	0	0
23	Number Of Sexual Partners	1.57814e-15	5.93923	202.424	['FTO', 'KCNG2', 'TMEM161B', 'TENM2', 'MAST3', 'HFE', 'HNF4G', 'XYLT1', 'LDB2', 'LRRTM4', 'ASCC3', 'NUDT12', 'RUNX1T1', 'KLHL29', 'LINGO2', 'CADPS2', 'MEF2C', 'ZFHX3', 'NEGR1', 'BCL11A', 'CADM2', 'SEMA6D', 'PCDH7', 'NSUN3', 'CYP7B1', 'FBXO33', 'SND1', 'FOXP2', 'LRP1B', 'PTBP2', 'FOXP1', 'EIF5', 'DIAPH3', 'TMEM17', 'RIT2', 'SETBP1', 'ERCC4', 'NMUR2', 'WDPCP', 'TCF4', 'MAD1L1', 'VGLL3', 'HCN1']	1.45395e-13	0	0
24	Adventurousness	1.66188e-15	4.74041	161.32	['BNC2', 'MYT1L', 'GALNT17', 'ZBTB20', 'CDH8', 'PTPRF', 'ZNF608', 'AKT3', 'SLC16A7', 'DPF3', 'SLC39A8', 'NEO1', 'EPHA7', 'SLC35G2', 'FOXP2', 'FOXP1', 'TMEFF2', 'KIF16B', 'BANK1', 'DMRTA1', 'MPPED2', 'RARB', 'DGKI', 'VGLL3', 'SLC24A2', 'NLGN1', 'MACIR', 'TSHZ2', 'CTNNA3', 'BRINP3', 'EGR2', 'AUTS2', 'BCL11B', 'CADM2', 'PCDH7', 'NR2F2', 'GRIN2B', 'LRP1B', 'ACVR2A', 'TTLL7', 'LRFN2', 'MFHAS1', 'NEDD1…	1.4673e-13	0	0
25	Hip Circumference	2.65368e-15	4.76399	159.893	['PTPRT', 'DPP10', 'ROBO2', 'RBM26', 'ZC3H4', 'FAIM2', 'ADARB2', 'MC4R', 'CCND1', 'ADAMTSL3', 'ARIH2', 'MACROD2', 'ZBTB38', 'SOX11', 'TNNI3K', 'SENP2', 'KLF14', 'PTBP2', 'ETV5', 'CLIP1', 'GPRC5B', 'ADCY9', 'NRG3', 'TFDP2', 'OPTC', 'PRKD1', 'FTO', 'L3MBTL3', 'GIPR', 'NRXN3', 'ADCY3', 'FOXO3', 'FHIT', 'BRINP1', 'CALCR', 'COBLL1', 'ALKAL2', 'STXBP6', 'SEC16B', 'TFAP2B', 'TCF7L2', 'NEGR1', 'BDNF', 'C…	2.24926e-13	0	0
26	Triglyceride Levels	7.46167e-15	2.30446	74.9617	['PID1', 'UBXN2B', 'FAM89A', 'FAM13A', 'JMJD1C', 'RORA', 'ADARB1', 'GALNT10', 'CMIP', 'IGF1R', 'RPS6KA1', 'SLC39A8', 'TBC1D22B', 'NUDT12', 'CALN1', 'CSGALNACT1', 'RBFOX1', 'CPT1A', 'ARL15', 'NSMCE2', 'HLA-C', 'MITF', 'SHISA9', 'CTAGE1', 'BTD', 'OPTC', 'SIK3', 'FIZ1', 'FAR2', 'TNIK', 'TRIB1', 'FTO', 'MACF1', 'CASZ1', 'L3MBTL3', 'CDCA2', 'KMT2A', 'PDE1C', 'TNKS', 'MTTP', 'TSHZ2', 'PCDH15', 'LPL', '…	6.08126e-13	0	0
27	Household Income (Mtag)	2.70157e-14	4.31706	134.875	['PTPRT', 'JMJD1C', 'IL27', 'JADE2', 'AFF3', 'PTPRF', 'CDH2', 'MSANTD1', 'CAMKV', 'ZMIZ2', 'TEAD1', 'CALN1', 'RBM6', 'CCT3', 'MEF2C', 'CAMK1D', 'SGIP1', 'SEMA6D', 'LMO3', 'FOXP2', 'FOXP1', 'SLC22A23', 'ADGRB2', 'NPC1', 'DPYD', 'EXOC4', 'TTLL11', 'MAML3', 'PRKD1', 'NUPR1', 'GPM6A', 'ARHGAP15', 'EFNA5', 'TANK', 'PCDH17', 'CACNA1I', 'BRINP1', 'ERBB3', 'GRK4', 'ERBB4', 'CTNNA3', 'ATF7IP', 'LINGO1', '…	2.12023e-12	0	0
28	Hdl Levels	5.67234e-14	2.30127	70.1901	['DGKG', 'PID1', 'CPNE4', 'HFE', 'FAM13A', 'ZBTB20', 'JMJD1C', 'ADARB1', 'IKZF1', 'RAPGEFL1', 'CMIP', 'RNF115', 'ZNF608', 'UBASH3B', 'ZMIZ1', 'SLC39A8', 'ZNF322', 'MAP3K5', 'GTF2I', 'NUDT12', 'CPT1A', 'ARL15', 'UNC5D', 'SRRM1', 'PARD3', 'SIK3', 'TRIB1', 'SKAP1', 'GRIA1', 'FTO', 'ILRUN', 'CDCA2', 'CTBP2', 'KMT2A', 'TMTC2', 'LPL', 'PIK3R1', 'NID2', 'HCAR1', 'COBLL1', 'PDGFC', 'VPS11', 'NDN', 'PMAIP…	4.29275e-12	0	0
29	Age At First Birth	1.18492e-13	5.98675	178.189	['EXD3', 'DOCK3', 'BNC2', 'TNKS', 'ADARB1', 'JADE2', 'HSD17B12', 'MST1R', 'AFF3', 'SIPA1L1', 'SGCD', 'CAMKV', 'PDE4B', 'HIVEP2', 'GPC6', 'CALN1', 'RBM6', 'ARL14EP', 'PCDH9', 'CADM2', 'SOX11', 'SYT14', 'SORCS3', 'ESR1', 'FOXP2', 'PRRC2A', 'TRAF3', 'LGSN', 'GIPC2', 'VWC2', 'RARB', 'TCF4', 'MAML3', 'FREM1', 'TRIB2', 'MAD1L1', 'HCN1']	8.65812e-12	0	0
30	Childhood Body Mass Index	1.30841e-13	8.61497	255.561	['FTO', 'PHF2', 'PCDH15', 'ADCY3', 'FAIM2', 'GALNT10', 'MC4R', 'ADAMTSL3', 'ADAM23', 'SLC39A8', 'ALKAL2', 'GPR139', 'FPGT-TNNI3K', 'TFAP2B', 'SEC16B', 'CADM1', 'NEGR1', 'BDNF', 'ELP3', 'RAB27B', 'TNNI3K', 'ISL1', 'PRRC2A', 'GPRC5B', 'GNPDA2', 'MFAP3', 'PRKD1', 'TMEM18', 'CDH18']	9.24175e-12	0	0
31	Obesity	1.64921e-13	9.03841	266.03	['FTO', 'GIPR', 'HNF4G', 'NRXN3', 'ADCY3', 'PRL', 'HS6ST3', 'RPTOR', 'MC4R', 'MAP2K5', 'SH2B1', 'LINGO2', 'TFAP2B', 'WWOX', 'SEC16B', 'PCDH9', 'NEGR1', 'ARG1', 'BDNF', 'CADM2', 'TNNI3K', 'ETV5', 'GPRC5B', 'ADCY9', 'NPC1', 'GNPDA2', 'FAT1', 'TMEM18']	1.12731e-11	0	0
32	Obesity-Related Traits	2.0594e-13	2.13032	62.2291	['SEMA5A', 'PANK4', 'PATJ', 'CD83', 'CSF1', 'HPSE2', 'PRDM5', 'SLC4A1', 'HR', 'CWC27', 'SLC8A1', 'ALKBH5', 'RIMS4', 'CCDC91', 'CDH2', 'MTERF1', 'MACROD2', 'ATXN7L1', 'SAMD13', 'ANKS1B', 'RGS7', 'RBFOX1', 'CPT1A', 'MAGI2', 'TSC2', 'UNC5C', 'SOX11', 'CDKAL1', 'TOM1L1', 'CACNB2', 'ADCYAP1', 'LGSN', 'MTNR1B', 'PKP2', 'PKP4', 'WDPCP', 'PRKD1', 'ASTN2', 'TRIB1', 'KCTD15', 'DSC3', 'GRIA1', 'FTO', 'ANKRD…	1.36371e-11	0	0
33	Bitter Alcoholic Beverage Consumption	2.41586e-13	6.4831	188.344	['SETD5', 'CNTNAP2', 'CPNE8', 'SERPINA1', 'ADH1C', 'ADH1B', 'PEPD', 'ADH7', 'ARHGAP15', 'CDH8', 'RPS6KA5', 'RELN', 'PLXNA2', 'SLC39A8', 'GPC6', 'CSMD1', 'RBFOX1', 'GCKR', 'CADM2', 'ST8SIA3', 'UNCX', 'SYT14', 'FOXN2', 'PAX2', 'RMC1', 'INPP4B', 'MLXIPL', 'AGBL1', 'ERCC4', 'TCF4', 'IGSF9B', 'MAD1L1', 'KCTD16', 'TNRC6B']	1.50565e-11	0	0
34	Gastroesophageal Reflux Disease	2.41586e-13	6.4831	188.344	['PTPRT', 'PDE1C', 'CRTC1', 'ADARB1', 'AFF3', 'TSKU', 'MLN', 'ERBB4', 'GRM8', 'ADAMTS17', 'NRIP1', 'PDE4B', 'ANO10', 'SLC39A8', 'HIVEP2', 'PGPEP1', 'CSMD1', 'RBM6', 'CA10', 'PCDH9', 'NEGR1', 'NEBL', 'KLHL26', 'SORCS3', 'LSM4', 'FOXP2', 'FOXP1', 'TAFA5', 'SLCO3A1', 'STK24', 'DPYD', 'MAML3', 'MAD1L1', 'UNC79']	1.50565e-11	0	0
35	Schizophrenia	3.21302e-13	2.06923	59.5243	['KCNG2', 'POP7', 'HFE', 'JMJD1C', 'RORA', 'SLCO6A1', 'MSI2', 'GALNT10', 'AKT3', 'CWC22', 'SLC39A8', 'SAMD13', 'EYS', 'RGS6', 'CALN1', 'SOX5', 'PPP1R16B', 'MEF2C', 'ANAPC7', 'MAGI2', 'HLA-C', 'STIMATE', 'VRK2', 'FBXO11', 'FOXP1', 'CACNB2', 'PARD3', 'KCTD13', 'PRKD1', 'MAD1L1', 'DGKI', 'GRIA1', 'GPM6A', 'RTN1', 'TNKS', 'MINDY2', 'SLC45A1', 'PCDH15', 'AGAP1', 'PPP1R3A', 'FOXO3', 'KLC1', 'FHIT', 'PS…	1.94525e-11	0	0
36	Multisite Chronic Pain	3.34266e-13	7.68429	220.745	['ILRUN', 'EXD3', 'SLC24A3', 'CEP120', 'AFF3', 'PPCDC', 'MLN', 'CAMKV', 'CRTAC1', 'BBX', 'SLC39A8', 'CTNNA2', 'SOX6', 'SOX5', 'RBM6', 'AOC1', 'CA10', 'KCND3', 'SOX11', 'SORCS3', 'FOXP2', 'MLLT10', 'STAG1', 'ADGRB2', 'BANK1', 'ANAPC4', 'MAML3', 'ASTN2', 'SNRPC', 'SDCCAG8']	1.96753e-11	0	0
37	Diastolic Bp	3.23401e-12	2.14342	56.7091	['DGKB', 'CCNH', 'GALNT18', 'HFE', 'CWH43', 'HTR4', 'SLC8A1', 'CMIP', 'NPPB', 'PREX1', 'UBASH3B', 'CCND1', 'GPBP1', 'SLC39A8', 'PLXNC1', 'SOX6', 'GTF2I', 'RGS7', 'PRKCE', 'ZBTB38', 'IGFBP3', 'ANK2', 'ISL1', 'CTAGE1', 'CYP27A1', 'CACNB2', 'CCNE1', 'TRIB1', 'EPHA3', 'FBN2', 'CASZ1', 'GYPA', 'TMEM161B', 'CTBP2', 'ARHGEF26', 'NPR3', 'CACNA1D', 'ARHGAP15', 'RHOBTB1', 'PCDH17', 'PKHD1', 'CDH20', 'PODXL…	1.85213e-10	0	0
38	Body Mass Index In Physically Inactive Individuals	5.18652e-12	29.5798	768.631	['DGKG', 'FTO', 'TFAP2B', 'SEC16B', 'NEGR1', 'BDNF', 'HNF4G', 'ADCY3', 'FAIM2', 'PTBP2', 'ETV5', 'ELAVL2', 'MC4R', 'GNPDA2', 'RARB', 'TMEM18']	2.89217e-10	0	0
39	Bmi In Smokers	8.26759e-12	36.9614	943.205	['FTO', 'SEC16B', 'TFAP2B', 'NEGR1', 'BDNF', 'ZC3H4', 'FAIM2', 'FHIT', 'ETV5', 'MC4R', 'INPP4B', 'GNPDA2', 'RARB', 'GPR139', 'TMEM18']	4.49206e-10	0	0
40	General Cognitive Ability	2.25146e-11	3.28525	80.5439	['COL16A1', 'JMJD1C', 'IL27', 'AFF3', 'CDH8', 'PTPRF', 'ELAVL2', 'PREX1', 'MYBPHL', 'CAMKV', 'ZMIZ2', 'SLC39A8', 'MACROD2', 'CALN1', 'RBM6', 'MEF2C', 'RBFOX1', 'BTN3A1', 'PDE4D', 'STIMATE', 'CDKAL1', 'NAV2', 'SND1', 'FOXP1', 'SLC22A23', 'BANK1', 'GPD2', 'EXOC4', 'ANAPC4', 'PRKD1', 'KMT2D', 'AFG1L', 'AKAP6', 'FOXO3', 'TANK', 'RAB21', 'HSF5', 'SLC17A1', 'KCNJ3', 'SH2B1', 'ARFGEF2', 'AUTS2', 'H2BC5'…	1.17393e-09	0	0
41	Metabolite Levels	2.2714e-11	1.65302	40.5122	['MAP10', 'JMJD1C', 'GHITM', 'LCTL', 'ADARB2', 'ZFYVE1', 'DCAF4', 'ALCAM', 'ZNF608', 'DPF3', 'RTTN', 'SAMD13', 'PRKACB', 'DDX18', 'RBFOX1', 'ARL15', 'PRKCE', 'SLC6A15', 'WDR72', 'INPP4B', 'NEIL3', 'BTD', 'ADGRB3', 'PAPPA', 'FEZ2', 'FAR2', 'TRIB1', 'ASTN2', 'KCTD16', 'BCL10', 'NHLH2', 'GRIN2A', 'NKAIN3', 'ZNF704', 'GALR1', 'VPS8', 'HIVEP1', 'RSU1', 'NKX2-4', 'ARSB', 'TRPM3', 'EDEM3', 'NTNG1', 'FOX…	1.17393e-09	0	0
42	Metabolic Syndrome	2.34332e-11	4.11492	100.72	['ILRUN', 'FTO', 'PRKN', 'TOMM40', 'KMT2A', 'DGKB', 'CPNE4', 'CELF1', 'ZC3H4', 'JMJD1C', 'LPL', 'CMIP', 'MC4R', 'CRTAC1', 'COBLL1', 'TRPS1', 'PMAIP1', 'SLC39A8', 'GPR139', 'BPTF', 'RBM6', 'KCNH2', 'SEC16B', 'TCF7L2', 'GCKR', 'BDNF', 'GALNT2', 'PABPC4', 'ARAP2', 'KLF14', 'GADD45G', 'MLLT10', 'MLXIPL', 'NPC1', 'MTNR1B', 'ERCC4', 'PCCB', 'SIK3', 'TRIB1', 'TMEM18', 'HLA-DRB1', 'TNRC6A']	1.18226e-09	0	0
43	Obesity (Extreme)	4.25156e-11	12.7841	305.3	['FBN2', 'FTO', 'TFAP2B', 'SEC16B', 'RBFOX1', 'NEGR1', 'CEP120', 'RFTN1', 'ADCY3', 'FAIM2', 'DNAJC27', 'MLN', 'RTN4', 'MC4R', 'GNPDA2', 'RARB', 'MACROD2', 'TMEM18', 'RGS6']	2.02958e-09	0	0
44	Subcutaneous Adipose Tissue	4.2637e-11	6.67649	159.423	['FTO', 'THSD7B', 'GIPR', 'RORA', 'HTR2A', 'TANK', 'PCDH17', 'NR3C2', 'EFNB2', 'ZNF608', 'SALL3', 'NNT', 'CTNNA3', 'STXBP6', 'PMS1', 'CCT3', 'KCNH5', 'TFAP2D', 'NEGR1', 'CADM2', 'ARRDC3', 'EML2', 'FOXP1', 'MLLT10', 'DNAJC1', 'NSG2', 'ZFP64']	2.02958e-09	0	0
45	Major Depressive Disorder	4.31011e-11	3.09456	73.8594	['CCNH', 'DGKB', 'SCHIP1', 'GALNT17', 'ECE2', 'PTPRG', 'PCLO', 'RSRC1', 'TRPS1', 'PLXNC1', 'RGS7', 'MEF2C', 'RBFOX1', 'TMCO5A', 'KCNH5', 'SLC6A15', 'IGFBP3', 'EBF2', 'TSC2', 'PIPOX', 'UNC5C', 'NRG1', 'PAX5', 'SYPL2', 'VRK2', 'SORCS3', 'GNL1', 'RCN1', 'PARD3', 'MPPED2', 'KCTD15', 'TMEM161B', 'NLGN1', 'CDCA2', 'ITPR2', 'FHIT', 'AK8', 'VPS8', 'PDGFC', 'MYH13', 'RSU1', 'PCDH1', 'CSMD1', 'BRINP3', 'SE…	2.02958e-09	0	0
46	Obese Vs. Thin	8.44626e-11	48.0122	1113.63	['FTO', 'SEC16B', 'TFAP2B', 'ADCY3', 'FAIM2', 'DNAJC27', 'MC4R', 'GNPDA2', 'SLC39A8', 'PIK3C3', 'ALKAL2', 'TMEM18', 'SNRPC']	3.89079e-09	0	0
47	Femur Bone Mineral Density X Serum Urate Levels Interaction	1.00787e-10	2.31103	53.1953	['MIPEP', 'SLC23A2', 'TENM2', 'VIPR2', 'MEGF11', 'GBE1', 'GALNT18', 'HTR2A', 'RND3', 'ELAVL2', 'PTPRG', 'ROBO1', 'NR3C2', 'SGCD', 'DNER', 'ARIH2', 'PLXNC1', 'PRKACB', 'DLGAP2', 'EPHB1', 'EYS', 'RGS6', 'SCYL2', 'CALN1', 'RBM6', 'PPP1R16B', 'RBFOX1', 'KCNH5', 'GRID1', 'SFMBT2', 'DDX10', 'KAZN', 'CDKAL1', 'LARP4B', 'GABRG2', 'CLIP1', 'KAT6B', 'ADGRB3', 'CDH13', 'LCP1', 'FREM1', 'CFB', 'MGLL', 'CNTNA…	4.54401e-09	0	0
48	Coffee Consumption	1.12472e-10	4.46034	102.179	['FTO', 'ZC3H4', 'AKAP6', 'JADE2', 'PTPRF', 'EHBP1', 'NCALD', 'NPAS3', 'MC4R', 'PKHD1', 'BRINP1', 'ALKAL2', 'SMYD3', 'PPARGC1A', 'EYS', 'OPCML', 'MCL1', 'LINGO2', 'SEC16B', 'SYT4', 'GRID2', 'GCKR', 'CADM1', 'AUTS2', 'ARL15', 'BDNF', 'EYA2', 'PABPC4', 'SORCS2', 'SND1', 'MLXIPL', 'CYP1A2', 'CYP1A1', 'RARB', 'TMEM18', 'ABCG2']	4.96518e-09	0	0
49	Photic Sneeze Reflex	1.23312e-10	5.93547	135.426	['TMEM161B', 'GBE1', 'AKAP6', 'FHIT', 'FAM241A', 'CAMTA1', 'CDK5RAP2', 'PRELID2', 'RBFOX1', 'MEF2C', 'ZFHX3', 'AUTS2', 'PCDH9', 'LMO4', 'NEBL', 'CADM2', 'NR2F2', 'PLXDC2', 'ACVR2A', 'TOM1L1', 'ETAA1', 'NRG3', 'PKN2', 'FAT3', 'KIF2B', 'CDIN1', 'CNTNAP5', 'KCTD16']	5.33261e-09	0	0
50	Heel Bone Mineral Density	1.48186e-10	1.90743	43.1701	['DGKG', 'OTUD4', 'DGKB', 'UBE3D', 'SLC4A2', 'HS6ST1', 'SLC8A1', 'CMIP', 'PPP1CB', 'CCDC91', 'RPS6KA5', 'KDR', 'LUC7L', 'ATXN7L1', 'SOX6', 'H4C3', 'PDE8A', 'HABP2', 'GTF2I', 'SOX5', 'EPHA4', 'MAP2K2', 'PRKCE', 'SEMA6D', 'ZBTB38', 'ACYP2', 'ISL1', 'ADCY9', 'PAPPA', 'ANAPC4', 'FAR2', 'ASTN2', 'PLPP3', 'TRIB2', 'FTO', 'FBN2', 'KMT2D', 'MACF1', 'L3MBTL3', 'CALCRL', 'ITPR2', 'TMTC2', 'ARHGAP15', 'PCNX…	6.28011e-09	0	0
51	Alcohol Consumption (Drinks Per Week)	2.5555e-10	4.40832	97.3693	['TMEM161B', 'SERPINA1', 'ADH1C', 'ADH1B', 'FAIM2', 'ADH7', 'ARHGAP15', 'CST7', 'ORC5', 'MSANTD1', 'TSPAN5', 'PHACTR1', 'SLC39A8', 'TMEM38B', 'BRD3', 'MEF2C', 'GCKR', 'NEGR1', 'AUTS2', 'CADM2', 'DDIT4L', 'VRK2', 'PAX2', 'RMC1', 'INPP4B', 'MLXIPL', 'TMEM114', 'RIT2', 'ERCC4', 'TCF4', 'NUPR1', 'RAPSN', 'MAD1L1', 'TNRC6A', 'KCTD16']	1.06179e-08	0	0
52	Rosacea Symptom Severity	2.72431e-10	3.63746	80.1102	['SEMA5A', 'SEMA3C', 'DGKB', 'CETN3', 'PCDH15', 'NRXN3', 'DPT', 'SEMA3E', 'SNX32', 'PIK3R1', 'CXXC4', 'PSORS1C1', 'IGF1R', 'GRIN2A', 'PCLO', 'SV2B', 'RPS6KA1', 'PCED1B', 'PDE4B', 'DPF3', 'CAMTA1', 'PPARGC1A', 'PRKG1', 'MBL2', 'KCNJ3', 'MEF2C', 'KCNJ6', 'PDCD6IP', 'NEGR1', 'SEMA6D', 'IGFBP3', 'HLA-C', 'DCLK2', 'TACR3', 'SORCS3', 'PTGR2', 'GNL1', 'TCERG1L', 'KCNQ5', 'PKN2', 'TRIB1', 'CFB', 'MAD1L1']	1.11016e-08	0	0
53	Waist Circumference Adjusted For Body Mass Index	3.11159e-10	1.89608	41.5066	['DGKB', 'FAM13A', 'GALNT17', 'RORA', 'SLC8A1', 'CMIP', 'IGF1R', 'NPPC', 'ALKBH5', 'CCDC91', 'RPS6KA5', 'ZMIZ1', 'BBX', 'KPNA7', 'SLC39A8', 'KNTC1', 'MACROD2', 'TMEM38B', 'EPHB1', 'PDE8A', 'ZNF322', 'MEF2C', 'EPHA7', 'ARL15', 'ZBTB38', 'IGFBP3', 'NSMCE2', 'STIMATE', 'VRK2', 'CLIP1', 'CRISPLD1', 'PSPC1', 'FEZ2', 'PADI2', 'ANAPC4', 'WDPCP', 'TRIB1', 'ZNF276', 'ILRUN', 'FBN2', 'TNKS', 'ANKRD11', 'AB…	1.24405e-08	0	0
54	Morning Person	4.45389e-10	3.00604	64.7263	['DGKG', 'PCSK2', 'ROBO2', 'CPNE8', 'PATJ', 'DOCK3', 'HNF4G', 'CAMKV', 'LRRTM4', 'TRPS1', 'ARIH2', 'FBXO3', 'KIF21A', 'PHACTR1', 'RBM6', 'MEF2C', 'NRG1', 'PAX5', 'DUSP26', 'FSHR', 'MPPED2', 'CRY1', 'NDUFS1', 'FTO', 'GRIA1', 'RGS17', 'EXD3', 'TMEM161B', 'DDC', 'PDE1C', 'SLC45A1', 'NRXN1', 'HSD17B12', 'ARHGAP15', 'WRN', 'RELN', 'ERI1', 'NPY', 'CAMTA1', 'GPC6', 'CSMD1', 'SEC11C', 'ARL14EP', 'ZFHX3',…	1.74774e-08	0	0
55	Height	1.01531e-09	1.67271	34.6386	['SLC23A2', 'XYLT1', 'IKZF1', 'DCAF7', 'PREX1', 'CCDC91', 'ZMIZ1', 'AKT3', 'RESP18', 'CCN6', 'BBX', 'SOX6', 'H4C3', 'CDK5RAP2', 'SOX5', 'MEF2C', 'HLA-C', 'PRKCA', 'WDR72', 'UNC5D', 'ADCY9', 'TCERG1L', 'PAPPA', 'AGTR1', 'SPATA18', 'ASTN2', 'PLPP3', 'FREM1', 'CFB', 'ILRUN', 'L3MBTL3', 'GYPA', 'CTBP2', 'SHOX2', 'TMTC2', 'PIK3R1', 'NKAIN3', 'STMP1', 'GALR1', 'STC2', 'ADAMTS17', 'LTA4H', 'ZBTB7C', 'ZR…	3.9117e-08	0	0
56	Pr Interval	3.68682e-09	2.67094	51.8657	['CHRM2', 'BMPR2', 'DGKB', 'SLC35F1', 'SIPA1L2', 'NR3C1', 'SLC8A1', 'ZNF608', 'SIPA1L1', 'CDH2', 'MYBPHL', 'ZMIZ1', 'CCNL1', 'SOX5', 'MAGI1', 'KCND3', 'SLC6A15', 'PRKCA', 'NAV2', 'SENP2', 'FBXO11', 'FOXP1', 'MAP7D1', 'MPPED2', 'ELMO1', 'SLC27A6', 'CDH13', 'ASTN2', 'HDGFL1', 'HCN4', 'MACF1', 'CAMK2D', 'DPT', 'AKAP6', 'CACNA1D', 'PCNX3', 'HLX', 'SMYD3', 'PPARGC1A', 'SRGAP1', 'MARK3', 'TRPM3', 'DTNA…	1.39507e-07	0	0
57	Body Mass Index (Adult)	4.85077e-09	19.2016	367.598	['FTO', 'SEC16B', 'TFAP2B', 'BDNF', 'INTS10', 'ADCY3', 'LPL', 'ETV5', 'GALNT10', 'MC4R', 'SBK1', 'GNPDA2', 'TMEM18']	1.8033e-07	0	0
58	Urinary Sodium Excretion	5.22867e-09	9.66945	184.388	['FTO', 'GCKR', 'NEGR1', 'ADH1B', 'BDNF', 'PLCL1', 'NRXN3', 'HTR4', 'PKHD1', 'MLLT10', 'MLXIPL', 'BRINP1', 'STK24', 'KCTD13', 'CYP1A1', 'RARB', 'PRKD1']	1.91027e-07	0	0
59	Apolipoprotein A1 Levels	6.76414e-09	2.13706	40.2016	['DGKG', 'NRP1', 'EIF4E3', 'ELL', 'ZC3H4', 'HFE', 'FAM13A', 'JMJD1C', 'SPRING1', 'RORA', 'HMGB1', 'PEPD', 'AFF3', 'PPCDC', 'CMIP', 'SMG6', 'RNF115', 'ALCAM', 'UBASH3B', 'ZMIZ1', 'CRTAC1', 'NNT', 'ZMIZ2', 'XPO6', 'TRPS1', 'AKT3', 'SLC39A8', 'DENR', 'LRRFIP1', 'TMEM38B', 'RBM6', 'BRD3', 'ZCCHC24', 'CPT1A', 'ARG1', 'ARL15', 'ZBTB38', 'PABPC4', 'MSL2', 'KLF14', 'FOXP1', 'SRRM1', 'NPC1', 'TRAF3', 'PAR…	2.42936e-07	0	0
60	Daytime Nap	9.22032e-09	3.18716	58.9683	['PATJ', 'NRP2', 'GBE1', 'NRXN3', 'ECE2', 'EFNA5', 'RND3', 'GRIN2A', 'CDH2', 'TMEM38B', 'DLGAP2', 'TRPM3', 'KLHL29', 'RABGAP1L', 'EGR2', 'SKOR2', 'CADM2', 'CADPS', 'HTR1A', 'SLC4A10', 'SHISA4', 'PRRC2C', 'PRKCA', 'FRMD4A', 'VRK2', 'EFR3B', 'PTBP2', 'GNAO1', 'MRAS', 'MTNR1B', 'PSAT1', 'FSHR', 'PNOC', 'DPYD', 'NDUFS1', 'UBAP2', 'PRKD1', 'BRWD1', 'PAM', 'TLR4', 'RBM43', 'KCTD16']	3.25631e-07	0	0
61	Pulse Pressure	1.37427e-08	1.85374	33.5578	['CHRM2', 'CCDC71L', 'WIPF1', 'CCNH', 'CEP120', 'FAM13A', 'MSI2', 'NPPB', 'DPF3', 'MTERF1', 'PLXNC1', 'MALRD1', 'SOX6', 'MAP2K2', 'ARL15', 'PRKCE', 'IGFBP3', 'MITF', 'CDKAL1', 'GEM', 'FOXP1', 'CACNB2', 'CRISPLD1', 'MTNR1B', 'PAPPA', 'PRR16', 'KCNQ5', 'PLPP3', 'HOXB7', 'SKAP1', 'FTO', 'FBN2', 'CASZ1', 'TMEM161B', 'GIPR', 'ABHD2', 'SHOX2', 'NPR3', 'LPL', 'CACNA1D', 'FOXO3', 'INPP5A', 'PODXL', 'SNTG…	4.7739e-07	0	0
62	Amyotrophic Lateral Sclerosis (Sporadic)	1.77584e-08	3.04558	54.3527	['LAMA2', 'TYRP1', 'CXCR4', 'NR3C2', 'ALCAM', 'NKAIN3', 'LRRTM4', 'ERBB4', 'SLITRK1', 'ADAMTS18', 'ADAMTSL3', 'RPS6KA1', 'LRRC8C', 'MACROD2', 'ASIC2', 'BRINP3', 'CSMD1', 'RGS6', 'CALN1', 'NUDT12', 'CNTLN', 'OPCML', 'TFAP2A', 'SEC16B', 'AUTS2', 'CNTN5', 'NTRK3', 'NOG', 'RBM19', 'SYT16', 'FBXO15', 'SMARCA2', 'WAPL', 'INPP4B', 'ALDH3A1', 'LRFN2', 'MRAS', 'SNX19', 'FAT3', 'BMPR1B', 'SLC25A12', 'MGLL'…	6.06936e-07	0	0
63	Neurociticism	1.88622e-08	3.82992	68.1194	['CRB1', 'TMEM161B', 'SHOX2', 'SPRING1', 'GALNT10', 'ELAVL2', 'GRM3', 'GRM8', 'BBX', 'CAMTA1', 'ASCC3', 'SOX6', 'SNCA', 'MAGI1', 'LINGO2', 'RBFOX1', 'NEGR1', 'SEMA6D', 'NEK6', 'FBXL17', 'HLA-C', 'SLC35G2', 'VRK2', 'SGCZ', 'FBXO31', 'AGBL1', 'ASXL3', 'TCF4', 'PRKD1', 'IGSF9B', 'SIM1', 'TLR4']	6.3443e-07	0	0
64	Smoking Initiation (Ever Regular Vs Never Regular)	2.02572e-08	4.04572	71.669	['TENM2', 'MCTP1', 'CTDP1', 'THSD7B', 'BNC2', 'TTC29', 'EFNA5', 'PTPRF', 'PTPRG', 'SALL3', 'GALR1', 'PDE4B', 'PTCHD4', 'ASCC3', 'RUNX1T1', 'KCNJ3', 'EPHA7', 'BCL11A', 'BDNF', 'CADM2', 'SEMA6D', 'STIMATE', 'WDR72', 'SYT14', 'NAV2', 'TNNI3K', 'INPP4B', 'RARB', 'TMEM18', 'HDGFL2']	6.70703e-07	0	0
65	Alcohol Consumption	2.82551e-08	4.23625	73.6344	['FTO', 'TENM2', 'SERPINA1', 'ADH1C', 'ADH1B', 'ELAVL4', 'ARHGAP15', 'TANK', 'MSANTD1', 'PDE4B', 'IGF2BP1', 'TSPAN5', 'SLC39A8', 'CTNNA2', 'MEF2C', 'GCKR', 'AUTS2', 'BDNF', 'CADM2', 'PLCL1', 'SYT14', 'VRK2', 'MLXIPL', 'SBK1', 'TCF4', 'EXOC5', 'IGSF9B', 'TNRC6A']	9.21117e-07	0	0
66	Risk-Taking Tendency (4-Domain Principal Component Model)	3.72841e-08	3.90332	66.7652	['TENM2', 'THSD7B', 'ADH1B', 'GBE1', 'TYRP1', 'IGF1R', 'LRRTM4', 'PDE4B', 'PLXNA2', 'SLC39A8', 'NUDT12', 'RUNX1T1', 'BPTF', 'KCNJ3', 'ZFHX3', 'BCL11A', 'BDNF', 'CADM2', 'SEMA6D', 'FZD7', 'NSUN3', 'CADPS', 'ISL1', 'FOXP1', 'DAB1', 'ERCC4', 'TCF4', 'MAD1L1', 'VGLL3', 'CPEB4']	1.19705e-06	0	0
67	Breast Cancer	4.57151e-08	2.59884	43.9225	['ELL', 'HNF4G', 'OTUD7B', 'N4BP2L2', 'FGF3', 'PIDD1', 'RNF115', 'ALCAM', 'CCND1', 'CDH2', 'ZMIZ1', 'LMO4', 'ZBTB38', 'PDE4D', 'ARRDC3', 'NBPF10', 'CDKAL1', 'FOXP1', 'DNAJC1', 'ADCY9', 'SETBP1', 'CCNE1', 'FAR2', 'ASTN2', 'VGLL3', 'FTO', 'L3MBTL3', 'ANKRD16', 'GIPR', 'SLC45A1', 'ADCY3', 'SNX32', 'PTHLH', 'MIER3', 'ERBB4', 'NRIP1', 'HIVEP3', 'RALY', 'CTNNA2', 'ATF7IP', 'TCF7L2', 'XRCC6', 'RANBP9', …	1.44583e-06	0	0
68	A Body Shape Index	4.79703e-08	2.02866	34.1884	['ELL', 'MAST3', 'FAM13A', 'RORA', 'GRIK2', 'PEPD', 'AFF3', 'CMIP', 'AKAP13', 'RPS6KA5', 'BCL7A', 'ZMIZ1', 'ADAMTSL3', 'SUFU', 'ITGB8', 'SLC39A8', 'KNTC1', 'EPHB1', 'ZNF322', 'NELFE', 'BTN3A1', 'ARL15', 'NSMCE2', 'PDE4C', 'HLA-C', 'STIMATE', 'VRK2', 'KLF14', 'CLIP1', 'MRAS', 'MMP16', 'PCCB', 'PADI2', 'RBMS1', 'TRIB1', 'CFB', 'L3MBTL3', 'CALCRL', 'MARCHF1', 'TNKS', 'TSHZ2', 'ITPR2', 'ABHD5', 'TFPI…	1.49484e-06	0	0
69	Anorexia, Adhd, Asd, Np, Mdd, Ocd, Schizophrenia, Or Tourette Syndrome (Pleiotropy)	6.80644e-08	2.78881	46.0233	['SPAG16', 'TMEM161B', 'TENM2', 'RTN1', 'SLC45A1', 'OTUD7B', 'TCF20', 'AKAP6', 'PTPRF', 'NPAS3', 'RPTOR', 'GRM3', 'CACNA1I', 'GRIN2A', 'PCLO', 'RSRC1', 'PDE4B', 'SLC39A8', 'COA8', 'CSMD1', 'RGS6', 'SOX5', 'ANKS1B', 'PPP1R16B', 'TFAP2B', 'MEF2C', 'RBFOX1', 'TFAP2D', 'BCL11B', 'NEGR1', 'PLCL1', 'SHISA9', 'SORCS3', 'CACNB2', 'LRFN5', 'STAG1', 'SNX19', 'KCTD13', 'TMEM219', 'TCF4', 'CNTN4', 'IGSF9B', …	2.09027e-06	0	0
70	Hip Circumference Adjusted For Bmi	7.32612e-08	1.63689	26.8928	['OTUD4', 'VIPR1', 'PID1', 'HFE', 'FAM13A', 'RORA', 'NR3C1', 'DCAF7', 'CMIP', 'IGF1R', 'NPPC', 'CCDC91', 'RPS6KA5', 'CCND1', 'ZMIZ1', 'FAM53A', 'DENR', 'KNTC1', 'PDE8A', 'ZNF322', 'ANKS1B', 'SOX5', 'ZBTB38', 'PIPOX', 'HLA-C', 'VRK2', 'FOXP2', 'FOXP1', 'CLIP1', 'CRISPLD1', 'OPTC', 'PARD3', 'PAPPA', 'FEZ2', 'SLC9A9', 'PADI2', 'TNIK', 'SPATA18', 'ASTN2', 'SNRPC', 'HDGFL2', 'HDGFL3', 'ILRUN', 'FBN2',…	2.21772e-06	0	0
71	Lung Function (Fvc)	9.49785e-08	2.82867	45.7386	['SATB2', 'FAM13A', 'JMJD1C', 'IL27', 'HSD17B12', 'HTR4', 'AGER', 'PTHLH', 'GRIN2A', 'CCDC91', 'CDH2', 'RSRC1', 'NNT', 'HLX', 'KDR', 'CTNNA3', 'MCL1', 'JAZF1', 'WWOX', 'ZFHX3', 'SMAD3', 'ZNF184', 'ARL15', 'EYA2', 'DMRT2', 'SEMA6D', 'IGFBP3', 'EN1', 'AP3B1', 'WWP2', 'SMARCA2', 'TBX3', 'FOXP1', 'MED13L', 'RMC1', 'MARCO', 'NCOR1', 'RARB', 'RBMS1', 'KCNQ5', 'EPHA3', 'SKAP2', 'FGF10']	2.83464e-06	0	0
72	Body Mass Index (Age Less Than50)	1.32186e-07	5.85507	92.7388	['FTO', 'SEC16B', 'DDC', 'NEGR1', 'HNF4G', 'ADCY3', 'IKZF1', 'TNNI3K', 'DNAJC27', 'EFR3B', 'MC4R', 'MC3R', 'STK33', 'FIGNL1', 'FPGT-TNNI3K', 'CENPO', 'CBLN4', 'TMEM18', 'TRIM66']	3.89032e-06	0	0
73	Spherical Equivalent Or Myopia (Age Of Diagnosis)	2.39943e-07	2.79435	42.5939	['L3MBTL3', 'VIPR2', 'LAMA2', 'NTM', 'C4BPA', 'CACNA1D', 'AKAP6', 'ANTXR2', 'NPAS3', 'GRM3', 'NRIP1', 'SSR1', 'HIVEP3', 'RALY', 'ALKAL2', 'CA8', 'B4GALNT2', 'GPC6', 'CD55', 'KCNJ2', 'TFAP2B', 'ARL14EP', 'USP25', 'TCF7L2', 'RBFOX1', 'TFAP2D', 'ZBTB38', 'NOG', 'GRIN2B', 'MYO1D', 'LRFN5', 'MEX3B', 'DLG2', 'GPD2', 'HAT1', 'MPPED2', 'KCNQ5', 'CAGE1', 'TMEM18', 'LSM14A', 'KCTD15']	6.96491e-06	0	0
74	Attention Deficit Hyperactivity Disorder	2.63738e-07	3.47501	52.6405	['SPAG16', 'MYT1L', 'CXCR4', 'FHIT', 'PTPRF', 'FGF3', 'AK8', 'MAN2A2', 'CSMD2', 'GPC6', 'ARSB', 'SOX5', 'CADPS2', 'MEF2C', 'UNC5B', 'BCL11A', 'SEMA6D', 'PCDH7', 'SORCS3', 'DUSP6', 'DNM1', 'FOXP2', 'FOXP1', 'PARD3B', 'NCL', 'MAP1B', 'SLC9A9', 'CDH13', 'ASTN2', 'BMPR1B']	7.55216e-06	0	0
75	Body Mass Index Variance	3.61246e-07	9.59807	142.375	['FTO', 'TFAP2B', 'SEC16B', 'TCF7L2', 'GIPR', 'CPNE4', 'BDNF', 'ADCY3', 'MC4R', 'GNPDA2', 'ALKAL2', 'SLIT2', 'TMEM18']	1.02064e-05	0	0
76	Cognitive Ability (Mtag)	4.80196e-07	5.20362	75.7078	['ATF7IP', 'MEF2C', 'PDE1C', 'NEGR1', 'BCL11A', 'JMJD1C', 'SYPL2', 'AFF3', 'MED27', 'SORCS3', 'PCDH17', 'PTPRF', 'FOXP1', 'SLC22A23', 'CACNA1I', 'GPD2', 'EXOC4', 'TTLL11', 'SDCCAG8']	1.33886e-05	0	0
77	Urate Levels In Overweight Individuals	4.95066e-07	5.54458	80.4993	['GCKR', 'TMCO5A', 'DTNA', 'UNCX', 'FGF3', 'TBX3', 'MED13L', 'CTAGE1', 'NKAIN3', 'DLG2', 'STC2', 'SLC17A1', 'ADGRL4', 'POLE', 'PDZRN4', 'ADGRL2', 'R3HDM2', 'ABCG2']	1.36239e-05	0	0
78	Body Fat Distribution (Arm Fat Ratio)	6.32626e-07	2.9507	42.1164	['ILRUN', 'FTO', 'DOCK3', 'CELF1', 'ZC3H4', 'ADCY3', 'IL27', 'DNAJC27', 'CCDC91', 'CCND1', 'ADAMTSL3', 'ADAMTS17', 'ZNF668', 'SOCS5', 'RBM6', 'JAZF1', 'SH2B1', 'KCNH2', 'VKORC1', 'SEC16B', 'TFAP2B', 'ZBTB38', 'PLCL1', 'LTO1', 'WWP2', 'EFR3B', 'SNX19', 'RASA2', 'KCTD13', 'TMEM219', 'NUPR1', 'CENPO', 'SNRPC', 'LCORL', 'RAPSN']	1.71863e-05	0	0
79	Estimated Glomerular Filtration Rate	6.59979e-07	1.82317	25.9457	['SCARB2', 'FAM47E-STBD1', 'DOCK3', 'CELF1', 'CRTC1', 'HNF4G', 'PRKAG2', 'CWH43', 'SLC8A1', 'SMG6', 'IGF1R', 'MYBPHL', 'PSD4', 'SUFU', 'PDILT', 'MACROD2', 'BRD3', 'ARG1', 'ARL15', 'ZBTB38', 'OR2H1', 'MSL2', 'HLA-C', 'KCTD1', 'WDR72', 'NRG1', 'SLC35G2', 'CDKAL1', 'SYPL2', 'LARP4B', 'SENP2', 'SND1', 'ETV5', 'NT5C3A', 'TFDP2', 'SETBP1', 'TBC1D21', 'PARD3', 'MPPED2', 'CNKSR3', 'ASTN2', 'TRIB1', 'SOS2…	1.77025e-05	0	0
80	Carotid Intima Media Thickness X Smoking Interaction	7.67213e-07	5.71084	80.4115	['SYT4', 'CNTN5', 'FBXL17', 'MITF', 'PRKCA', 'MRM1', 'FBXO33', 'TOM1L1', 'TCERG1L', 'SLITRK1', 'DNER', 'TRIP12', 'KIF2B', 'DIP2C', 'TRIB1', 'TRIM33', 'MGLL']	2.03216e-05	0	0
81	Coronary Artery Aneurysm In Kawasaki Disease	9.39332e-07	7.38455	102.484	['CAMK1D', 'CPNE4', 'UNC5B', 'NEBL', 'TSHZ2', 'NRXN3', 'TMTC2', 'NAV2', 'ZNF618', 'SETBP1', 'MACROD2', 'CSMD2', 'DOCK2', 'CSMD1']	2.45734e-05	0	0
82	Heart Rate Response To Recovery Post Exercise	1.01335e-06	11.5943	160.028	['CHRM2', 'CPNE8', 'BCL11A', 'SYT10', 'CNTN3', 'MCTP2', 'PAX2', 'RGS6', 'MED13L', 'RNF220', 'SOX5']	2.61864e-05	0	0
83	Coronary Artery Disease	1.09061e-06	1.78076	24.4477	['SEMA5A', 'PID1', 'CEP120', 'CARF', 'PREX1', 'ANKRD31', 'CCNL1', 'SOX6', 'DYNC2H1', 'ARL15', 'PRKCE', 'UNC5C', 'MITF', 'GEM', 'CTAGE1', 'PLPP3', 'TRIB1', 'HDGFL1', 'CFB', 'MAD1L1', 'CSNK1G2', 'ILRUN', 'CALCRL', 'ARHGEF26', 'ABHD2', 'LPL', 'PDS5B', 'ARHGAP15', 'PCNX3', 'ARHGAP20', 'VPS11', 'PMAIP1', 'HIVEP2', 'B4GALNT2', 'MARK3', 'MDN1', 'MCL1', 'KLHL29', 'DNAH10', 'SMAD3', 'BDNF', 'DCLK2', 'ARHG…	2.78434e-05	0	0
84	Post Bronchodilator Fev1/Fvc Ratio	1.18992e-06	2.45847	33.5375	['ROBO2', 'PRKN', 'TENM2', 'SERPINA1', 'MCTP1', 'MARCHF1', 'KCNC2', 'NRXN1', 'GALNT17', 'FAM13A', 'PKHD1', 'IQCJ-SCHIP1', 'FUT8', 'SIPA1L1', 'GNG2', 'WIF1', 'ZPLD1', 'ASIC2', 'DLGAP2', 'MAGI1', 'CCDC178', 'WWOX', 'GCKR', 'GRID2', 'WDR59', 'CADM2', 'SEMA6D', 'PDE4D', 'KCNIP4', 'THEMIS', 'PARD3B', 'MGAT4C', 'DLG2', 'SLCO3A1', 'TAFA2', 'KIF16B', 'VWC2', 'CDH13', 'RARB', 'HYOU1', 'TCF4', 'CNTN4', 'MD…	3.00172e-05	0	0
85	Hdl Levels In Hiv Infection	1.90422e-06	3.2406	42.6834	['PTPRT', 'REG3A', 'KMT2D', 'CEMIP', 'DMAC1', 'TMTC2', 'ITPR2', 'UBR2', 'ROBO1', 'PCLO', 'IGF2BP1', 'SLIT2', 'CSMD1', 'PRKG1', 'RBFOX1', 'CNTN5', 'RBM19', 'KAZN', 'TRERF1', 'LRFN2', 'KIF16B', 'FSHR', 'SSPN', 'EXOC5', 'CNTN4', 'LCORL', 'SRSF6', 'SSBP2']	4.74712e-05	0	0
86	Hip Index	2.34115e-06	2.14768	27.8444	['FAM13A', 'PEPD', 'GLI3', 'CMIP', 'LRRC1', 'SMG6', 'NPPB', 'RPS6KA5', 'CCND1', 'ADAMTSL3', 'DENR', 'SCYL1', 'EBF2', 'TACR3', 'KLF14', 'FOXP1', 'CLIP1', 'SETBP1', 'OPTC', 'NCL', 'NCOA7', 'SKAP2', 'VGLL3', 'CDCA2', 'SLC24A3', 'SEMA3C', 'TSHZ2', 'ITPR2', 'TFPI', 'BARX1', 'NID2', 'HCAR1', 'COBLL1', 'MAP4K5', 'ZSWIM2', 'MLXIP', 'IRX1', 'TCF7L2', 'DNAH10', 'HOMER2', 'EYA2', 'DAB2IP', 'HIP1R', 'ATP2B4'…	5.76849e-05	0	0
87	Body Mass Index X Sex X Age Interaction (4Df Test)	3.09295e-06	3.22468	40.9095	['FTO', 'DDC', 'TOMM40', 'HNF4G', 'ADCY3', 'IKZF1', 'DNAJC27', 'MC4R', 'SNTG2', 'STK33', 'COBLL1', 'FIGNL1', 'PMAIP1', 'ALKAL2', 'FPGT-TNNI3K', 'TRIM66', 'SEC16B', 'TCF7L2', 'CADM1', 'NEGR1', 'TNNI3K', 'EFR3B', 'MC3R', 'SH3YL1', 'CENPO', 'CBLN4', 'TMEM18']	7.5333e-05	0	0
88	Mental Health Study Participation (Completed Survey)	3.97587e-06	6.85421	85.2339	['TENM2', 'RBFOX1', 'TOMM40', 'NEGR1', 'MAST3', 'NTM', 'JADE2', 'TNNI3K', 'TTLL7', 'TCF4', 'FPGT-TNNI3K', 'SDCCAG8', 'CCDC171']	9.57372e-05	0	0
89	Appendicular Lean Mass	4.15465e-06	1.62091	20.0852	['CEP120', 'SLC4A1', 'NR3C1', 'SLC8A1', 'CMIP', 'IGF1R', 'ZNF608', 'CCDC91', 'DPF3', 'SOX5', 'CSGALNACT1', 'CAST', 'ARL15', 'PRKCE', 'ZBTB38', 'PRKCA', 'CDKAL1', 'VRK2', 'FBXO11', 'PRLR', 'FOXP2', 'ADCY9', 'PARD3', 'NCL', 'PAPPA', 'SLC27A6', 'ASTN2', 'SNRPC', 'FTO', 'EXD3', 'CASZ1', 'L3MBTL3', 'CDCA2', 'ABCB1', 'SHOX2', 'NPR3', 'SNU13', 'CACNA1D', 'PIK3R1', 'FOXO3', 'ARHGAP15', 'DNAJC27', 'COP1',…	9.89179e-05	0	0
90	Anorexia Nervosa	5.01886e-06	3.9965	48.7665	['NTNG1', 'CRB1', 'WWOX', 'MCTP1', 'CAMK1D', 'CADM1', 'GRID1', 'NSUN3', 'ZNF804B', 'AKAP6', 'PTBP2', 'FOXP1', 'CNBD1', 'MYO1D', 'PPP3CA', 'ERBB3', 'TAFA2', 'SMIM21', 'SSBP2', 'OPCML']	0.000118166	0	0
91	Waist-Hip Index	5.46455e-06	1.65766	20.0863	['FAM13A', 'SLCO6A1', 'CMIP', 'ALKBH5', 'RPS6KA5', 'CCND1', 'ZMIZ1', 'SLC39A8', 'KNTC1', 'SOX5', 'NSMCE2', 'EBF2', 'HLA-C', 'STIMATE', 'MITF', 'CLIP1', 'OPTC', 'ELMO1', 'PADI2', 'ASTN2', 'TRIB1', 'HDGFL2', 'ILRUN', 'L3MBTL3', 'CALCRL', 'TNKS', 'TSHZ2', 'NPR3', 'ITPR2', 'ABHD5', 'NID2', 'PSORS1C1', 'SCUBE3', 'HCAR1', 'ERI1', 'GALR1', 'STC2', 'COBLL1', 'CNTLN', 'DNAH10', 'SMAD3', 'WSCD2', 'LTO1', '…	0.000127246	0	0
92	Nicotine Dependence Symptom Count	6.33657e-06	4.92437	58.9406	['MAGI1', 'SLC24A3', 'NRXN1', 'MCM10', 'MCC', 'GFRA2', 'GABRG2', 'ETV6', 'PARD3B', 'RPTOR', 'CACNB2', 'DLG2', 'RBM20', 'RSU1', 'CSMD1', 'PAM']	0.000145948	0	0
93	Irritable Mood	6.91832e-06	5.74223	68.2254	['AUTS2', 'CADM2', 'DPYS', 'FBXL17', 'VRK2', 'FOXP2', 'ALCAM', 'MMP16', 'DPYD', 'BBX', 'TCF4', 'SIM1', 'TLR4', 'HCN1']	0.000157634	0	0
94	Red Blood Cell Count	7.98378e-06	1.67942	19.7132	['OTUD4', 'POP7', 'HFE', 'FAM13A', 'RORA', 'IKZF1', 'ZFYVE1', 'PSMD9', 'ZMIZ2', 'LUC7L', 'SLC39A8', 'SOX6', 'PDIA2', 'MEF2C', 'PRKCE', 'ZBTB38', 'HLA-C', 'MITF', 'FRMD4A', 'FOXP1', 'HDGFL2', 'RAI14', 'CASZ1', 'L3MBTL3', 'GYPA', 'CTBP2', 'FUT8', 'COBLL1', 'HIVEP1', 'NRBF2', 'ZBTB7A', 'KLHL29', 'STARD13', 'GCKR', 'BCL11B', 'AUTS2', 'BCL11A', 'GADD45A', 'INO80', 'SSH2', 'LSM4', 'VIL1', 'RCL1', 'MAFB…	0.000179975	0	0
95	Methadone Dose In Opioid Dependence	1.01417e-05	5.03474	57.8938	['DGKG', 'PATJ', 'BCL11A', 'SORCS1', 'OPRM1', 'FHIT', 'TBX3', 'NELL1', 'STK24', 'DPYD', 'PKP2', 'SPRY2', 'CCSER1', 'TRIB2', 'EYS']	0.000223948	0	0
96	Body Mass Index (Snp X Snp Interaction)	1.01458e-05	25.7878	296.519	['FTO', 'MC4R', 'SEC16B', 'GIPR', 'BDNF', 'CDKAL1', 'CCK']	0.000223948	0	0
97	Medication Use (Agents Acting On The Renin-Angiotensin System)	1.23197e-05	2.63418	29.7776	['FTO', 'CASZ1', 'ZBTB46', 'HFE', 'PRKAG2', 'CACNA1D', 'ABHD17C', 'ARHGAP15', 'CMIP', 'HDAC7', 'PKHD1', 'CTSO', 'PODXL', 'HLX', 'TRPS1', 'NRIP1', 'SLC39A8', 'PDILT', 'SOX6', 'CAST', 'TFAP2B', 'ARL15', 'MSL2', 'EBF2', 'KLF14', 'CACNB2', 'MFHAS1', 'PHF13', 'RGS12', 'PLPP3', 'SOS2', 'KCNK3']	0.000269129	0	0
98	Atrial Fibrillation	1.31567e-05	2.15425	24.2107	['FBN2', 'SLC24A2', 'HCN4', 'USP36', 'CASZ1', 'CAMK2D', 'LRRC74A', 'WIPF1', 'DGKB', 'SLC35F1', 'AKAP6', 'NR3C1', 'EFNA5', 'MLLT3', 'IGF1R', 'CAND2', 'ERBB4', 'STC2', 'FAM241A', 'LRIG1', 'DPF3', 'SLIT3', 'NRBF2', 'XXYLT1', 'KCNJ2', 'GTF2I', 'KCNH2', 'ZFHX3', 'SUN1', 'DNAH10', 'SYK', 'CNTN5', 'NEBL', 'KCND3', 'HIP1R', 'NAV2', 'PPP2R3A', 'ARHGAP26', 'TBX3', 'AGBL4', 'DMRTA2', 'SSPN', 'PKP2', 'GNB4',…	0.000278631	0	0
99	Triglyceride Levels In Hiv Infection	1.32585e-05	3.38943	38.0662	['PRKN', 'NLGN1', 'L3MBTL3', 'CAMK1D', 'BCL11B', 'SLC39A11', 'LPL', 'BSDC1', 'ETV1', 'SORCS2', 'KCTD8', 'NELL1', 'ARL4A', 'BRINP1', 'SBK1', 'AGBL1', 'XPO6', 'RESP18', 'FAT1', 'TRIB1', 'TLR4', 'CCDC171']	0.000278631	0	0
100	General Factor Of Neuroticism	1.32585e-05	3.38943	38.0662	['KLHL29', 'LINGO2', 'LINGO1', 'TENM3', 'PCDH9', 'CADM2', 'SEMA6D', 'FBXL17', 'PPP2R3A', 'SORCS3', 'MFHAS1', 'RCN1', 'SIPA1L1', 'STK24', 'ERI1', 'GRM8', 'WDPCP', 'TCF4', 'SOX6', 'MYO1H', 'RAPSN', 'MAD1L1']	0.000278631	0	0
101	Heart Rate Variability Traits (Sdnn)	1.32807e-05	14.7404	165.523	['HCN4', 'NHLH2', 'SIPA1L1', 'SYT10', 'GNG11', 'NEO1', 'RGS6', 'OPCML']	0.000278631	0	0
102	Urate Levels	1.37754e-05	2.02694	22.6868	['BMPR2', 'BNC2', 'MAST3', 'FAM13A', 'HNF4G', 'JMJD1C', 'PRKAG2', 'NBPF20', 'SLC4A1', 'FAIM2', 'HMGB1', 'PTPRF', 'CMIP', 'IGF1R', 'MC4R', 'ZMIZ1', 'PDILT', 'H4C3', 'NEO1', 'HABP2', 'MAP4K2', 'CPT1A', 'PDE4C', 'CDKAL1', 'NRG1', 'INPP4B', 'DMRTA2', 'TFDP2', 'MPPED2', 'NCOA7', 'ABCG2', 'RAI14', 'FTO', 'EIF5A2', 'KLC1', 'HDAC7', 'SNX4', 'ERBB4', 'SLC17A1', 'MLXIP', 'TCF7L2', 'GCKR', 'KDM4B', 'MTX1', …	0.000285787	0	0
103	Waist-Hip Ratio	1.38915e-05	2.83962	31.759	['FTO', 'CALCRL', 'TOMM40', 'PRUNE2', 'NRXN3', 'ITPR2', 'PEPD', 'MC4R', 'COBLL1', 'ADAM23', 'EPHB1', 'GPC6', 'CSMD1', 'TRIM66', 'OPCML', 'TFAP2B', 'CNTN5', 'KCNJ12', 'GRIN2B', 'LRFN2', 'ETAA1', 'DAB2', 'ZFP64', 'SSPN', 'PEMT', 'BMPR1B', 'LRRC3B', 'CPEB4']	0.000285787	0	0
104	Glomerular Filtration Rate	1.47531e-05	2.89638	32.2195	['CEMIP', 'CELF1', 'PRKAG2', 'AKAP7', 'IGF1R', 'ERBB4', 'PSD4', 'SUFU', 'MICALL2', 'PDILT', 'SOX5', 'IRX1', 'GCKR', 'ARG1', 'UNCX', 'PRRC2C', 'WDR72', 'OLFM3', 'TFDP2', 'CPS1', 'MPPED2', 'ALMS1', 'RGS12', 'SIM1', 'HLA-DRB1', 'ABCG2', 'RAI14']	0.000300595	0	0
105	Motion Sickness	1.6757e-05	5.64368	62.0618	['LINGO2', 'NLGN1', 'GPR26', 'AUTS2', 'CPNE4', 'POU6F2', 'ARAP2', 'NR2F2', 'LRP1B', 'GPD2', 'CBLN4', 'MCTP2', 'MAP2K5']	0.000338172	0	0
106	Blood Urea Nitrogen Levels	1.89994e-05	2.52052	27.4008	['FTO', 'CASZ1', 'GIPR', 'ADH1B', 'PRKAG2', 'FAIM2', 'RORA', 'IGF1R', 'UBASH3B', 'ZNF704', 'NRIP1', 'MICALL2', 'LRIG1', 'PDILT', 'BCL2L14', 'ZBTB7C', 'TFAP2B', 'ZRANB1', 'MTX1', 'CCDC57', 'MSL2', 'UNCX', 'WDR72', 'LARP4B', 'ADRA2C', 'SH3YL1', 'CPS1', 'MPPED2', 'CYP1A1', 'RARB', 'SSBP3', 'RAI14', 'R3HDM2']	0.000379808	0	0
107	Migraine	2.18053e-05	3.25348	34.9208	['LINGO2', 'NRP1', 'SLC24A3', 'HPSE2', 'ONECUT2', 'CPQ', 'CARF', 'SUGCT', 'INPP5A', 'AGBL1', 'ADAMTSL4', 'FUT9', 'NOVA1', 'HEY2', 'MPPED2', 'MMP17', 'PHACTR1', 'NCOA7', 'NLRP1', 'IGSF9B', 'ASTN2', 'MEF2D']	0.000429539	0	0
108	Hdl Cholesterol	2.18925e-05	2.0841	22.3611	['ILRUN', 'KANK2', 'DGKG', 'FTO', 'AGPAT5', 'MACF1', 'GSK3B', 'TOMM40', 'SLC24A3', 'SEMA3C', 'MTTP', 'FAM13A', 'NLRC5', 'LPL', 'SPRING1', 'IKZF1', 'PEPD', 'CMIP', 'MC4R', 'UBASH3B', 'COBLL1', 'TRPS1', 'PDGFC', 'SLC39A8', 'JAK2', 'CSMD1', 'MAP3K5', 'BPTF', 'CNTLN', 'RBM6', 'AOC1', 'ARL15', 'GALNT2', 'PABPC4', 'RANBP17', 'TMEM176A', 'MSL2', 'KLF14', 'SULF2', 'MLXIPL', 'SH3YL1', 'STAG1', 'CPS1', 'NP…	0.000429539	0	0
109	Gut Microbiota (Bacterial Taxa, Hurdle Binary Method)	2.44369e-05	2.05557	21.829	['PTPRT', 'NRP1', 'TENM2', 'TENM4', 'MYT1L', 'TUSC3', 'ADK', 'CDH8', 'CDH5', 'SGCD', 'LRRTM4', 'ADAMTSL3', 'CWC22', 'MALRD1', 'LRRFIP1', 'DIP2C', 'CAMK1D', 'STX8', 'ARAP2', 'TENT5C', 'FOXP1', 'CNBD1', 'INPP4B', 'DYNC1LI1', 'NRG3', 'TNIK', 'SNRPC', 'DOCK1', 'PDE1C', 'NRXN3', 'NID2', 'PAPSS2', 'PKHD1', 'SNTG2', 'NKAIN3', 'CCDC85A', 'ZPLD1', 'OPCML', 'CNOT10', 'TECRL', 'DCLK1', 'DLG2', 'P2RX4', 'CCS…	0.000475063	0	0
110	Waist Circumference Variance	2.59699e-05	9.47831	100.077	['FTO', 'MC4R', 'SEC16B', 'TFAP2B', 'GNPDA2', 'GIPR', 'ALKAL2', 'KLF14', 'TMEM18']	0.00049237	0	0
111	Hip Circumference Variance	2.59699e-05	9.47831	100.077	['FTO', 'MC4R', 'TFAP2B', 'GIPR', 'OPTC', 'ADCY3', 'ALKAL2', 'KLF14', 'TMEM18']	0.00049237	0	0
112	Lung Cancer In Never Smokers	2.60242e-05	5.90235	62.308	['MKLN1', 'TENM4', 'CRTAC1', 'SHOX2', 'CDH11', 'PLXNA2', 'VWC2', 'OGDH', 'NEXN', 'UBR2', 'CDC14C', 'CDH8']	0.00049237	0	0
113	Electrocardiogram Morphology (Amplitude At Temporal Datapoints)	2.64694e-05	1.71197	18.0433	['CNTNAP2', 'SLC35F1', 'JADE2', 'CWC27', 'SLC8A1', 'NR3C2', 'IGF1R', 'SIPA1L1', 'CDH2', 'ZMIZ1', 'NDST4', 'SUFU', 'HEY2', 'PHACTR1', 'CCNL1', 'RGS6', 'RBM6', 'SCYL1', 'KCNH2', 'EPHA7', 'KCND3', 'SGIP1', 'RBM19', 'KCTD1', 'PRKCA', 'NAV2', 'SENP2', 'FOXP1', 'CTAGE1', 'SLC22A23', 'CACNB2', 'BTD', 'SETBP1', 'KAT6B', 'CDH11', 'RAPGEF2', 'RBM20', 'CDH13', 'WDPCP', 'HDGFL1', 'MCTP2', 'TRIB2', 'HCN4', 'C…	0.000496359	0	0
114	Depression	2.71262e-05	3.09257	32.5184	['TENM2', 'MEF2C', 'RBFOX1', 'NEGR1', 'SLC45A1', 'SHISA4', 'HLA-C', 'RAB27B', 'VRK2', 'SORCS3', 'SHISA9', 'LRFN5', 'RSRC1', 'ERBB4', 'GPD2', 'WDPCP', 'TCF4', 'ASCC3', 'SOX6', 'COA8', 'ASTN2', 'MYO1H', 'SOX5']	0.000504214	0	0
115	Neuroticism	2.80676e-05	2.42217	25.3865	['GALNT16', 'CELF1', 'SHOX2', 'TYRP1', 'SPRING1', 'SNU13', 'ELAVL2', 'NKAIN2', 'GRM3', 'SIPA1L1', 'ERI1', 'RSRC1', 'BBX', 'ASCC3', 'SOX6', 'RGS6', 'MAGI1', 'LINGO1', 'RBFOX1', 'XRCC6', 'PDCD6IP', 'SEMA6D', 'PDE4D', 'PRKCA', 'GNL1', 'FOXP2', 'FBXO31', 'MFHAS1', 'DPY19L3', 'AGBL1', 'SIM1', 'MDGA2', 'TLR4', 'RAPSN']	0.000517176	0	0
116	Intelligence	3.00672e-05	3.92397	40.8567	['MEF2C', 'PDE1C', 'NEGR1', 'TUSC3', 'AFG1L', 'TCF20', 'PAX5', 'AFF3', 'FOXO3', 'ARHGAP15', 'KIF16B', 'EXOC4', 'CNTN4', 'SMIM21', 'CSMD2', 'SKAP1', 'SH2B1']	0.000545213	0	0
117	Number Of Decayed, Missing And Filled Tooth Surfaces Or Use Of Dentures	3.06774e-05	4.42982	46.0346	['ALK', 'PRUNE2', 'ADCY3', 'SYT14', 'EFNA5', 'MC4R', 'STAG1', 'DMRTA1', 'RARB', 'TMEM219', 'ALKAL2', 'NEO1', 'KCNJ2', 'KCNJ3', 'FGF10']	0.000545213	0	0
118	Cognitive Decline (Age-Related)	3.06774e-05	4.42982	46.0346	['VIT', 'TCF7L2', 'TOMM40', 'AUTS2', 'UBE3D', 'GALNT17', 'SLCO6A1', 'ARL4C', 'TMEM114', 'LRRTM4', 'TRPS1', 'PDGFC', 'SPP2', 'ACTRT2', 'DGKI']	0.000545213	0	0
119	Dentures	3.06774e-05	4.42982	46.0346	['ALK', 'PRUNE2', 'ADCY3', 'SYT14', 'EFNA5', 'MC4R', 'STAG1', 'DMRTA1', 'RARB', 'TMEM219', 'ALKAL2', 'NEO1', 'KCNJ2', 'KCNJ3', 'FGF10']	0.000545213	0	0
120	Night Sleep Phenotypes	3.08757e-05	1.81278	18.8267	['TENM2', 'OXNAD1', 'GPR26', 'TENM4', 'SLC2A2', 'NR3C1', 'TRPS1', 'HEY2', 'RTTN', 'MALRD1', 'RGS6', 'ARL15', 'MMD', 'IGFBP3', 'MAGI2', 'GTF3A', 'DUSP6', 'ETV6', 'CNBD1', 'SHTN1', 'MYOD1', 'SLC9A9', 'SLC27A6', 'CNGB3', 'CDH13', 'NCOA7', 'TNIK', 'RAPGEF5', 'MCTP2', 'CHST2', 'GLYR1', 'FBN2', 'STEAP1B', 'LAMA2', 'AKAP6', 'LYZL4', 'NALCN', 'PSORS1C1', 'NPAS3', 'NKAIN2', 'ORC5', 'GRIN2A', 'RELN', 'DDRG…	0.000545213	0	0
121	C-Reactive Protein Levels	4.31518e-05	2.74794	27.619	['FTO', 'L3MBTL3', 'SERPINA1', 'ONECUT2', 'EIF5A2', 'SLC2A2', 'RORA', 'OASL', 'MC4R', 'TRPS1', 'PDE4B', 'RGS6', 'GTF2I', 'GCKR', 'ARG1', 'PABPC4', 'NSMCE2', 'ST8SIA3', 'MSL2', 'WDR72', 'NCOR1', 'DMXL2', 'TRIB1', 'TMEM18', 'HLA-DRB1', 'METAP2']	0.000755691	0	0
122	Breast Size	5.6911e-05	3.10429	30.3414	['FTO', 'GCKR', 'SERPINA1', 'TFAP2D', 'CADPS', 'ATP2B4', 'FAIM2', 'DEFB112', 'ESR1', 'PTHLH', 'PTPRG', 'NEDD1', 'KCNU1', 'CCDC91', 'CCND1', 'ELMO1', 'ALKAL2', 'TMEM18', 'GPC6', 'MARK1', 'TNRC6B']	0.000988479	0	0
123	Asd, Adhd, Bd, Mdd, And Schizophrenia (Combined)	5.95855e-05	4.10122	39.8971	['HDAC4', 'TENM4', 'SLC45A1', 'NTRK3', 'SMARCA2', 'CACNB2', 'GRIN2A', 'MMP16', 'ZMIZ1', 'BANK1', 'DPYD', 'TCF4', 'ADGRL4', 'CSMD1', 'ANKS1B']	0.00102652	0	0
124	Response To Amphetamines	6.17093e-05	5.20736	50.4754	['KCTD8', 'WWOX', 'NELL1', 'PTPRN2', 'ANKRD31', 'FBXL17', 'CDH13', 'CCSER1', 'CA8', 'CSMD2', 'FHIT', 'CNTLN']	0.00105453	0	0
125	Falling Risk	6.44723e-05	9.8258	94.8118	['NTNG1', 'BCL11A', 'BDNF', 'RPL10L', 'MPPED2', 'ZNF536', 'TRERF1', 'FHIT']	0.00108955	0	0
126	Body Fat Percentage And Triglycerides (Pairwise)	6.63297e-05	22.0946	212.569	['KCNU1', 'TOMM40', 'EYA2', 'FAM13A', 'PEPD', 'KLF14']	0.00108955	0	0
127	Body Fat Percentage And Hdl-C (Pairwise)	6.63297e-05	22.0946	212.569	['CLIP1', 'TOMM40', 'FAM13A', 'PIK3R1', 'PEPD', 'KLF14']	0.00108955	0	0
128	Vigorous Physical Activity	6.63297e-05	22.0946	212.569	['DPY19L1', 'NEGR1', 'CTBP2', 'CADM2', 'EXOC4', 'FOXO3']	0.00108955	0	0
129	Circulating Leptin Levels	6.63297e-05	22.0946	212.569	['FTO', 'GCKR', 'SLC32A1', 'COBLL1', 'KLF14', 'CCNL1']	0.00108955	0	0
130	Glucocorticoid-Induced Osteonecrosis (Age 10 Years And Older)	7.46536e-05	12.8924	122.512	['CSGALNACT1', 'CBX4', 'SEMA3C', 'NTM', 'CWC27', 'KLF14', 'RAPGEF5']	0.00120757	0	0
131	Dietary Fat Liking	7.46536e-05	12.8924	122.512	['MCTP1', 'RAPGEF2', 'SYT9', 'MLLT3', 'GRIN2B', 'GLI3', 'LRP1B']	0.00120757	0	0
132	Birth Weight	8.16808e-05	1.91188	17.996	['RORA', 'JADE2', 'MSI2', 'PEPD', 'MLN', 'IGF1R', 'AKAP13', 'EFEMP2', 'CCND1', 'PABPC4L', 'PDE4B', 'GPR139', 'CCNL1', 'IGFBP3', 'HLA-C', 'CDKAL1', 'PTGR2', 'SND1', 'GPRC5B', 'MTNR1B', 'PAPPA', 'AGTR1', 'TRIB1', 'LCORL', 'SOS2', 'PAPPA2', 'L3MBTL3', 'ZBTB46', 'ITPR2', 'SNU13', 'SNX32', 'PIK3R1', 'DCST2', 'CALCR', 'STC2', 'NRIP1', 'LRIG1', 'ARSB', 'KCNJ2', 'KLHL29', 'KL', 'ARFGEF2', 'NMBR', 'NR2F2'…	0.00129228	0	0
133	Neuritic Plaque	8.17203e-05	4.56765	42.9917	['DPP10', 'DDX18', 'MCTP1', 'ZDHHC21', 'SMARCA2', 'CMIP', 'SV2B', 'SLCO3A1', 'NOVA1', 'STXBP6', 'DLGAP2', 'CSMD1', 'FREM1']	0.00129228	0	0
134	Heart Rate	8.17203e-05	4.56765	42.9917	['HCN4', 'CHRM2', 'CPNE8', 'RBFOX1', 'CPNE5', 'DAB2IP', 'SLC35F1', 'TFPI', 'GNG11', 'SYT10', 'GNB4', 'DCP1A', 'RGS6']	0.00129228	0	0
135	Glucose Homeostasis Traits	0.000115752	3.0157	27.3345	['ALK', 'TFAP2A', 'SETD5', 'GCKR', 'MYT1L', 'LCA5', 'SNX24', 'CDKAL1', 'IKZF1', 'LPP', 'ZZEF1', 'TBC1D21', 'MTNR1B', 'DMRTA1', 'RPS6KA1', 'SOHLH2', 'CDH13', 'FAT3', 'ASTN2', 'RBM24']	0.00180468	0	0
136	Cognitive Ability	0.000115827	4.35978	39.5145	['MEF2C', 'PDE1C', 'NEGR1', 'BCL11A', 'JMJD1C', 'SYPL2', 'AFF3', 'MED27', 'SORCS3', 'SLC22A23', 'GPD2', 'EXOC4', 'SH2B1']	0.00180468	0	0
137	Trunk Fat Mass	0.000117566	3.57953	32.3894	['FTO', 'DOCK3', 'PRUNE2', 'CADPS', 'ADCY3', 'FAIM2', 'GFRA2', 'ACTR3B', 'PPP3CA', 'RALYL', 'DLG2', 'ADAM23', 'ELMO1', 'CENPO', 'MCTP2', 'CCDC171']	0.00181841	0	0
138	Fev1	0.000125964	2.20843	19.8306	['PID1', 'SATB2', 'JMJD1C', 'NEXN', 'IL27', 'ADRB2', 'HSD17B12', 'HTR4', 'AGER', 'GRIN2A', 'CCDC91', 'RSRC1', 'NNT', 'HLX', 'KDR', 'MCL1', 'JAZF1', 'WWOX', 'ZNF184', 'ARL15', 'EYA2', 'IGFBP3', 'AP3B1', 'WWP2', 'TBX3', 'FOXP1', 'RMC1', 'NCOR1', 'PHF13', 'RARB', 'RBMS1', 'ASTN2', 'SKAP2', 'FGF10']	0.00193419	0	0
139	Overweight Status	0.000132811	36.811	328.596	['TFAP2D', 'NOVA1', 'DEFB112', 'STXBP6', 'MCTP2']	0.00201831	0	0
140	Retinal Detachment Or Retinal Break	0.000133348	4.65869	41.5674	['FSTL5', 'EFEMP2', 'PTPRN2', 'COL2A1', 'LAMA2', 'SFSWAP', 'TRIM29', 'OAF', 'LRIG1', 'FAT3', 'PLXDC2', 'ACVR2A']	0.00201831	0	0
141	Manganese Levels	0.000134314	3.97358	35.4258	['GRID2', 'SERPINA1', 'CADM2', 'UNC5D', 'TBX4', 'UBE2W', 'NEDD1', 'KCNU1', 'BRINP1', 'AEBP2', 'WNK1', 'PLXNA2', 'NMUR2', 'SLC39A8']	0.00201852	0	0
142	Diverticular Disease	0.000143486	2.22099	19.6541	['USP36', 'CALCA', 'ADK', 'TMTC2', 'CWC27', 'ARHGAP15', 'PCDH17', 'ROBO1', 'FSTL5', 'HLX', 'TRPS1', 'UBTF', 'OPCML', 'PPP1R16B', 'KCNH2', 'STARD13', 'SMAD3', 'BDNF', 'FIBCD1', 'KCNIP4', 'WWP2', 'GPR37L1', 'CACNB2', 'DAB2', 'BTD', 'ADCY9', 'AEBP2', 'KIF26B', 'BMPR1B', 'LCORL', 'KCNK3', 'PPIC', 'TNRC6B']	0.00214118	0	0
143	Bone Mineral Density (Hip)	0.00015383	3.47405	30.501	['MEF2C', 'PRPF38B', 'GADD45A', 'SCHIP1', 'NRXN3', 'EN1', 'NRG1', 'PIK3R1', 'HSPA12A', 'ESR1', 'SIPA1L1', 'MAFB', 'SERBP1', 'CTNNB1', 'SOX6', 'RGS6']	0.00227948	0	0
144	Problematic Alcohol Use	0.000155453	5.67122	49.7319	['FTO', 'GCKR', 'THSD7B', 'UNC5B', 'ADH1B', 'CADM2', 'PDE4B', 'SLC39A8', 'VRK2', 'TNRC6A']	0.0022819	0	0
145	Tea Consumption	0.000156147	3.30327	28.9522	['RABGAP1L', 'CAMK1D', 'LAMA2', 'KCNB2', 'ELAVL4', 'NRXN3', 'POU6F2', 'SLC8A1', 'PKHD1', 'ARL4A', 'ZNF618', 'CYP1A1', 'TCF4', 'SOX6', 'CSMD1', 'EPHA3', 'ABCG2']	0.0022819	0	0
146	Joint Destruction In Rheumatoid Arthritis (Rapid Vs Slow)	0.000160577	10.3134	90.1051	['NEDD1', 'RBFOX1', 'RFPL4B', 'LRATD1', 'COBLL1', 'TRIB2', 'CSMD1']	0.00231276	0	0
147	Alcohol Use Disorder	0.000160577	10.3134	90.1051	['PKHD1', 'FTO', 'GCKR', 'ADH1C', 'ADH1B', 'TSPAN5', 'SLC39A8']	0.00231276	0	0
148	Medication Use (Drugs Used In Diabetes)	0.000161533	4.16999	36.4074	['FTO', 'TFAP2B', 'TCF7L2', 'GCKR', 'GRP', 'GIPR', 'PABPC4', 'CDKAL1', 'ZMIZ1', 'COBLL1', 'SPRY2', 'PAM', 'JAZF1']	0.00231276	0	0
149	Heart Rate Variability Traits (Rmssd)	0.000178698	14.7289	127.107	['HCN4', 'SIPA1L1', 'SYT10', 'GNG11', 'NEO1', 'RGS6']	0.00254136	0	0
150	Tpe Interval (Resting)	0.000190225	4.4255	37.9146	['KCNH2', 'CAMK2D', 'ZMIZ1', 'SGIP1', 'KCND3', 'HEY2', 'SLC35F1', 'MEF2D', 'SSBP3', 'SLC8A1', 'KCNJ2', 'IGF1R']	0.00268725	0	0
151	Platelet Distribution Width	0.000216608	1.61963	13.6655	['GSK3B', 'WIPF1', 'JMJD1C', 'C4BPA', 'JADE2', 'SEPTIN11', 'NR3C2', 'IGF1R', 'PREX1', 'AKAP13', 'RNF115', 'ZMIZ1', 'AKT3', 'RTTN', 'SLC39A8', 'H4C3', 'RBM6', 'BRD3', 'PPP1R16B', 'ANKDD1B', 'MEF2C', 'USP49', 'SYK', 'ARRDC3', 'TENT5C', 'ETV5', 'DNM1', 'INPP4B', 'KIF16B', 'ELMO1', 'RARB', 'FAR2', 'LCP1', 'SDCCAG8', 'OSER1', 'MTPN', 'MACF1', 'EXD3', 'PRUNE2', 'LPL', 'FOXO3', 'MLLT3', 'ARHGAP15', 'LPP…	0.00299507	0	0
152	Blond Vs. Brown/Black Hair Color	0.000217164	2.16166	18.2333	['HDAC4', 'BNC2', 'SLC45A1', 'BNC1', 'TYRP1', 'TMTC3', 'NR3C2', 'AP3M2', 'CCND1', 'ZMIZ1', 'MTERF1', 'RALY', 'ATXN7L1', 'SOX6', 'TMEM38B', 'MARK3', 'JAZF1', 'FZD1', 'EPHA4', 'ZBTB38', 'FZD7', 'NEK6', 'MAP1LC3B2', 'EN1', 'MITF', 'CDKAL1', 'ETV1', 'MED13L', 'KITLG', 'MRAS', 'NSG2', 'PLXNB2', 'EXOC2']	0.00299507	0	0
153	Nonsyndromic Cleft Lip With Cleft Palate	0.000217468	4.77141	40.2395	['UTP25', 'MAFB', 'ADCY9', 'DCAF4L2', 'NOG', 'SPRY2', 'VIRMA', 'CYRIA', 'RAD54B', 'GADD45G', 'FGF10']	0.00299507	0	0
154	Influenza A (H1N1) Infection	0.000221271	7.36851	62.0143	['LINGO2', 'L3MBTL3', 'DLG2', 'NRG3', 'PCDH7', 'ARAP2', 'GHITM', 'LRP1B']	0.00299507	0	0
155	Medication Use (Beta Blocking Agents)	0.000221909	3.99601	33.6194	['FBN2', 'FTO', 'CASZ1', 'KLF14', 'CMIP', 'NCALD', 'CACNB2', 'RYBP', 'PDILT', 'SOX6', 'PGPEP1', 'MET', 'KCNK3']	0.00299507	0	0
156	Automobile Speeding Propensity	0.000221909	3.99601	33.6194	['SGIP1', 'CADM2', 'SOX11', 'ISL1', 'CDH8', 'FOXP1', 'GADD45G', 'MSANTD1', 'ETNK1', 'MPPED2', 'TCF4', 'KCNJ3', 'PAPPA2']	0.00299507	0	0
157	Experiencing Mood Swings	0.000221909	3.99601	33.6194	['NEGR1', 'FBXL17', 'VRK2', 'ARHGAP15', 'PCDH17', 'FBXO31', 'GRM8', 'BBX', 'TCF4', 'SOX6', 'TLR4', 'EYS', 'TNRC6A']	0.00299507	0	0
158	Insomnia Symptoms (Never/Rarely Vs. Usually)	0.00023798	5.26584	43.9346	['PHF2', 'RBFOX1', 'DAB1', 'VRK2', 'ASCC3', 'MYO1H', 'FOXP2', 'ELAVL2', 'NADK', 'RBM6']	0.00319165	0	0
159	Heart Rate Response To Exercise	0.000243219	6.03028	50.1812	['BCL11A', 'SYT10', 'TCF4', 'MCTP2', 'PAX2', 'RGS6', 'HLA-DRB1', 'RNF220', 'SOX5']	0.00324139	0	0
160	Thiazide-Induced Adverse Metabolic Effects In Hypertensive Patients	0.00025638	3.28067	27.1274	['MEF2C', 'CA10', 'OLIG3', 'EYA2', 'SLC39A11', 'PCDH15', 'DAB2IP', 'SLC35F1', 'CDC14C', 'CYP7B1', 'TNRC6C', 'GRIN2A', 'AGBL1', 'PPARGC1A', 'NUDT12', 'JAZF1']	0.00339543	0	0
161	Femoral Neck Bone Mineral Density	0.000287411	2.86371	23.3524	['MEF2C', 'TMCO5A', 'GYPA', 'SMAD3', 'SFMBT2', 'AXIN1', 'EN1', 'CDKAL1', 'SMG6', 'MC4R', 'KCNU1', 'RPS6KA5', 'PKIA', 'CTNNB1', 'MACROD2', 'SOX6', 'MARK3', 'SCYL1', 'MBL2']	0.00378276	0	0
162	Response To Tnf Inhibitor In Rheumatoid Arthritis (Change In Swollen 28-Joint Count)	0.000311884	8.59397	69.3781	['FTO', 'DLG2', 'BRINP1', 'CADM2', 'NEBL', 'ADGRL4', 'VGLL3']	0.00405449	0	0
163	Academic Attainment (English)	0.000311884	8.59397	69.3781	['VIPR2', 'LMO4', 'WDPCP', 'MAML3', 'PRKD1', 'SULF2', 'NUDT12']	0.00405449	0	0
164	Adverse Response To Drug	0.000318162	3.06104	24.6504	['DPP10', 'NLGN1', 'CTDP1', 'MAGI2', 'NAV2', 'ADARB2', 'CYP7B1', 'RUNX3', 'LRP1B', 'TMEFF2', 'CCDC91', 'RIT2', 'NFIB', 'DPYD', 'CTNNA3', 'ASTN2', 'MAD1L1']	0.00411089	0	0
165	Feeling Worry	0.000320501	3.56192	28.6578	['CRB1', 'RBFOX1', 'CADM2', 'NTM', 'HLA-C', 'PPP2R3A', 'GRM3', 'GRM8', 'HIVEP1', 'CAMTA1', 'BBX', 'TCF4', 'IGSF9B', 'PAM']	0.00411601	0	0
166	Adiponectin Levels	0.000326838	3.19182	25.6177	['DNAH10', 'ARL15', 'FAM13A', 'NRXN3', 'FRMD4A', 'PEPD', 'CMIP', 'CLIP1', 'DALRD3', 'RAB40C', 'ADGRB3', 'NPY', 'CDH13', 'SLC38A8', 'HIVEP2', 'TRIB1']	0.0041721	0	0
167	Hypertension	0.000369346	2.21126	17.4773	['IGSF5', 'CASZ1', 'MARCHF1', 'HFE', 'NPR3', 'CACNA1D', 'ADH7', 'FSTL4', 'RPTOR', 'PODXL', 'MBIP', 'SLC39A8', 'PHACTR1', 'SOX6', 'KLHL29', 'YES1', 'OPRM1', 'TBX3', 'PRRC2A', 'MED13L', 'FRMD3', 'CACNB2', 'MKLN1', 'BANK1', 'DMRTA1', 'CDH13', 'HOXB7', 'L3MBTL4', 'KCNK3']	0.00468649	0	0
168	Femoral Neck Bone Mineral Density And Trunk Fat Mass Adjusted By Trunk Lean Mass	0.000374128	6.54941	51.6809	['MEF2C', 'GRID1', 'ZBTB46', 'SFMBT2', 'SLITRK6', 'SOX6', 'PTBP2', 'SMG6']	0.00471891	0	0
169	Triglyceride Levels X Ssri Defined Daily Dose Interaction In Schizophrenia Or Bd	0.000380542	5.52744	43.5226	['NEBL', 'KCND3', 'ANKRD30A', 'CDKAL1', 'FRMD4A', 'GRIK2', 'CSMD1', 'ETV5', 'PDZRN4']	0.00474334	0	0
170	Retinitis Pigmentosa	0.000380542	5.52744	43.5226	['FSTL5', 'CPNE4', 'STC2', 'NPY', 'ALMS1', 'ITPR2', 'PLPP3', 'SGCZ', 'EYS']	0.00474334	0	0
171	Cognitive Decline Rate In Late Mild Cognitive Impairment	0.00039148	2.36917	18.5875	['GPM6A', 'TENM2', 'MYT1L', 'TMTC2', 'FSTL4', 'GNG2', 'STXBP6', 'TMEM38B', 'SLC15A4', 'PPARGC1A', 'RBFOX1', 'OLIG3', 'IFNGR1', 'SLC6A15', 'CADPS', 'PRRC2C', 'NR2F2', 'GABRG2', 'CDC25B', 'MED13L', 'MAFB', 'NOVA1', 'PRR16', 'TLR4', 'ADGRL3']	0.00485115	0	0
172	Hemoglobin	0.000398282	1.63941	12.8339	['POP7', 'CHURC1-FNTB', 'HFE', 'FAM13A', 'PRKAG2', 'SLC4A1', 'RORA', 'IKZF1', 'HTR4', 'IGF1R', 'OASL', 'AKAP13', 'IMPA2', 'TRPS1', 'SLC39A8', 'CA8', 'SOX6', 'H4C3', 'MEF2C', 'PRKCE', 'ZBTB38', 'SMIM19', 'MITF', 'FRMD4A', 'NRG1', 'ETV6', 'SLC7A5', 'KIT', 'PADI2', 'NCOA7', 'HDGFL2', 'SOS2', 'RAI14', 'L3MBTL3', 'TSHZ2', 'ARHGAP15', 'MLLT3', 'PKHD1', 'FUT8', 'COBLL1', 'PDGFC', 'NRIP1', 'MICALL2', 'HI…	0.00488713	0	0
173	Aggressiveness In Attention Deficit Hyperactivity Disorder	0.000401303	11.046	86.3887	['CPNE4', 'NTM', 'MICAL2', 'ACBD3', 'CSMD1', 'H3-3A']	0.00488713	0	0
174	Urinary Albumin-To-Creatinine Ratio In Diabetes	0.000401303	11.046	86.3887	['GCKR', 'CDH2', 'BCL11A', 'KAZN', 'HS6ST1', 'FOXP2']	0.00488713	0	0
175	Forced Expiratory Volume In 1 Second (Occupational Environmental Exposures Interaction)	0.000418665	18.4044	143.158	['TENM2', 'OLIG3', 'PCDH9', 'PDE4D', 'TMEM176A']	0.00495615	0	0
176	Resistance To Antihypertensive Treatment In Hypertension	0.000418665	18.4044	143.158	['CASZ1', 'SEMA3C', 'TRIM29', 'PABPC4L', 'MICALL2']	0.00495615	0	0
177	Body Composition Traits	0.000418665	18.4044	143.158	['SEC16B', 'NEGR1', 'COBLL1', 'PRKCA', 'SLC17A1']	0.00495615	0	0
178	Basal Metabolic Rate	0.000418665	18.4044	143.158	['FTO', 'MC4R', 'GOLGA3', 'NRG3', 'BDNF']	0.00495615	0	0
179	Mdd (Mtag)	0.000418665	18.4044	143.158	['TRAF3', 'MEGF11', 'PIK3C3', 'FOXP2', 'HS6ST3']	0.00495615	0	0
180	Coffee Consumption (Cups Per Day)	0.000440588	4.26867	32.9858	['MC4R', 'MLXIPL', 'GCKR', 'BDNF', 'TBC1D21', 'CYP1A2', 'CYP1A1', 'PPM1K', 'SSH2', 'PPCDC', 'ABCG2']	0.005181	0	0
181	Mean Corpuscular Volume	0.000442549	1.48635	11.479	['OTUD4', 'SLC23A2', 'IPO11', 'HFE', 'MSI2', 'IKZF1', 'PSMD9', 'RPS6KA1', 'LUC7L', 'SLC39A8', 'SOX6', 'H4C3', 'PPP1R16B', 'PDIA2', 'MEF2C', 'HLA-C', 'CDKAL1', 'CDC25B', 'FOXP1', 'HDGFL2', 'ZNF276', 'GYPA', 'INTU', 'GIPR', 'ANKRD12', 'CUL1', 'AGAP1', 'PIK3R1', 'FUT8', 'STMP1', 'ERI1', 'NRBF2', 'ZBTB7A', 'RAB11FIP3', 'BCL11A', 'GADD45A', 'LSM4', 'RCL1', 'TMEM17', 'CPS1', 'SP1', 'BCL2', 'CDIN1', 'SP…	0.005181	0	0
182	Apolipoprotein B Levels	0.000461672	1.84189	14.147	['ILRUN', 'KANK2', 'CASZ1', 'L3MBTL3', 'BNC2', 'ADH1B', 'HFE', 'LPL', 'HMGCR', 'CYP7A1', 'FAM117B', 'CMIP', 'PSORS1C1', 'EHBP1', 'RAB21', 'MYBPHL', 'HLX', 'COBLL1', 'TRPS1', 'BPTF', 'GCKR', 'DNAH10', 'GALNT2', 'PDE4C', 'MITF', 'KLF14', 'SORCS2', 'ELAPOR1', 'CACNB2', 'MLXIPL', 'STAG1', 'RCN1', 'MAFB', 'SP1', 'MPPED2', 'SIK3', 'PEMT', 'SPRY1', 'TRIB1', 'PLPP3', 'BRWD1', 'KCNK3', 'LIMS1', 'R3HDM2']	0.00537519	0	0
183	Body Fat Percentage	0.000498601	3.84761	29.2561	['FTO', 'MC4R', 'SEC16B', 'TOMM40', 'SBK1', 'CRTC1', 'COBLL1', 'IGF2BP1', 'SPRY2', 'TMEM18', 'SH2B1', 'ANKS1B']	0.00574594	0	0
184	Refractive Error	0.000498939	1.29566	9.85091	['VIPR2', 'WDR86', 'C4BPA', 'GHITM', 'LCTL', 'ANTXR2', 'ZFYVE1', 'DCAF4', 'HS6ST3', 'GOLGA3', 'ZNF608', 'DPF3', 'ATP6V1E2', 'H4C3', 'CALN1', 'MEF2C', 'RBFOX1', 'ARL15', 'MAP1B', 'SIK3', 'KCNQ5', 'FAR2', 'OR6C4', 'KCTD16', 'TMEM161B', 'CTBP2', 'SNU13', 'MST1R', 'PCNX3', 'PKHD1', 'GRIN2A', 'ERI1', 'HIVEP3', 'LTA4H', 'PPARGC1A', 'B4GALNT2', 'TRPM3', 'NKX2-2', 'ARL14EP', 'XRCC6', 'PTPRN2', 'CADM2', '…	0.00574594	0	0
185	Alanine Aminotransferase Levels	0.000504638	1.70702	12.9591	['DPP10', 'SERPINA1', 'ELL', 'MAST3', 'HFE', 'SLC2A2', 'RORA', 'PRL', 'PEPD', 'OASL', 'PDE4B', 'MACROD2', 'SOX6', 'CCNL1', 'RBM6', 'BRD3', 'ARL15', 'LMO4', 'MSL2', 'ETV6', 'PCCB', 'TRIB1', 'LCORL', 'MET', 'FTO', 'AGPAT5', 'L3MBTL3', 'SMARCD2', 'TNKS', 'MTTP', 'PRUNE1', 'ITPR2', 'EFNA5', 'HLX', 'COBLL1', 'DGLUCY', 'KCNJ2', 'BPTF', 'JAZF1', 'MLXIP', 'GSTM1', 'KDM4C', 'NMBR', 'MERTK', 'ACTL8', 'DEF6…	0.00578016	0	0
186	High Density Lipoprotein Cholesterol Levels	0.000511309	1.9926	15.101	['RGS17', 'CSF1', 'SEMA3C', 'ZC3H4', 'INTS10', 'JMJD1C', 'LPL', 'RORA', 'IKZF1', 'CMIP', 'CDH8', 'FUT8', 'ZNF608', 'GNG2', 'UBASH3B', 'ZMIZ1', 'COBLL1', 'TRPS1', 'PDGFC', 'SLC39A8', 'LINGO2', 'LINGO1', 'GALNT2', 'PABPC4', 'PPP2R3A', 'KLF14', 'ETV5', 'DPY19L2', 'CDH11', 'KIT', 'ALMS1', 'ZNF536', 'CNTN4', 'TRIB1', 'HLA-DRB1']	0.00582508	0	0
187	Alcohol Use Disorder (Consumption Score)	0.000514228	4.60708	34.8887	['FTO', 'GCKR', 'ADH1C', 'ADH1B', 'IGF2BP1', 'DCLK2', 'SLC39A8', 'VRK2', 'ISL1', 'KCTD16']	0.005827	0	0
188	Diisocyanate-Induced Asthma	0.000523376	2.01282	15.2073	['PTPRT', 'NRP2', 'PRICKLE2', 'DPT', 'SPRING1', 'AKAP6', 'ARHGAP15', 'MYOM2', 'NPAS3', 'BID', 'TEAD1', 'CSMD1', 'DYNC2H1', 'CCDC178', 'EPHA4', 'EPHA7', 'KDM4C', 'XRCC4', 'UNC5B', 'PRKCE', 'SEMA6D', 'ENTPD6', 'MAP1LC3B2', 'MICAL2', 'GFRA2', 'LRP1B', 'PARD3B', 'ARL4A', 'LRATD1', 'RTN4RL1', 'GPD2', 'ASXL3', 'CNTN4', 'TRIB2']	0.00589912	0	0
189	Protein Quantitative Trait Loci	0.00053612	3.16236	23.8162	['ANKRD30A', 'DIRAS2', 'HLA-C', 'FGF3', 'ROBO1', 'GADD45G', 'CACNB2', 'DLG2', 'PI15', 'CTNNA2', 'TMEM38B', 'DOCK2', 'PDZRN4', 'SASH1', 'DSC3']	0.00601079	0	0
190	Liver Enzyme Levels (Alanine Transaminase)	0.000550545	2.08462	15.6442	['FTO', 'L3MBTL3', 'ABCB1', 'SERPINA1', 'MAST3', 'MTTP', 'PRUNE1', 'ITPR2', 'OTUD7B', 'SLC2A2', 'RORA', 'PIK3R1', 'PDS5B', 'PEPD', 'COBLL1', 'SOX6', 'KCNJ2', 'GSTM1', 'EYA2', 'MSL2', 'SLC39A11', 'FOXN2', 'ETV5', 'ETV6', 'MFHAS1', 'DMRTA2', 'STAG1', 'MAFB', 'PKN2', 'TRIB1', 'BRWD1']	0.00614003	0	0
191	Nontraumatic Osteonecrosis Of The Femoral Head	0.000559297	7.36584	55.1616	['RBFOX1', 'ZNF804B', 'GPBP1', 'CNKSR3', 'OPRM1', 'SORCS2', 'PPARGC1B']	0.00620497	0	0
192	Urinary Albumin Excretion	0.0005668	2.7685	20.696	['PID1', 'STEAP1B', 'SPHKAP', 'ARL15', 'GALNT18', 'NXPE2', 'PRKAG2', 'PRRC2C', 'CWC27', 'NR3C2', 'CPS1', 'CYP1A2', 'CYP1A1', 'TCF4', 'RSU1', 'RAPGEF5', 'TRIB1', 'CSMD1']	0.00625546	0	0
193	Glomerular Filtration Rate (Creatinine)	0.000574086	2.59126	19.3379	['GCKR', 'ARL15', 'IGFBP2', 'PRKAG2', 'UNCX', 'WDR72', 'SYPL2', 'PIK3R1', 'INO80', 'ETV5', 'ACVR2A', 'DAB2', 'TFDP2', 'CPS1', 'MPPED2', 'ALMS1', 'ASTN2', 'ADGRL2', 'SDCCAG8', 'R3HDM2']	0.00630305	0	0
194	Urate Levels (Bmi Interaction)	0.000609572	4.05501	30.0182	['DPP10', 'EPHA5', 'TRIM9', 'DDX18', 'OLFM3', 'TENM4', 'WIPF1', 'TRPS1', 'RFTN1', 'ERAP1', 'PABPC4L']	0.00665816	0	0
195	Diffusing Capacity Of Carbon Monoxide	0.000631254	2.64698	19.5024	['LINGO2', 'EPHA4', 'WWOX', 'SLC24A3', 'NEGR1', 'CAVIN2', 'CADM2', 'PCDH7', 'NSMCE2', 'LPL', 'NRG1', 'TFPI', 'LRP1B', 'NSG2', 'CTNNA3', 'LTA4H', 'CFAP54', 'TRIB2', 'RETREG1']	0.00685962	0	0
196	Total Body Bone Mineral Density	0.000667136	3.68708	26.9618	['MC4R', 'GCKR', 'TMCO5A', 'MAFB', 'CSF1', 'CCND1', 'PLCL1', 'FZD7', 'KCNQ5', 'SLC8A1', 'JAZF1', 'MED13L']	0.00721255	0	0
197	Triglyceride Levels X Alcohol Consumption (Drinkers Vs Non-Drinkers) Interaction (2Df)	0.000686399	2.54644	18.5484	['EGR2', 'UBXN2B', 'EYA2', 'GALNT2', 'PABPC4', 'MSL2', 'LPL', 'PEPD', 'KLF14', 'CMIP', 'FSTL4', 'MC4R', 'MLXIPL', 'HEYL', 'COBLL1', 'PCCB', 'PMAIP1', 'NRBF2', 'TRIB1', 'R3HDM2']	0.00738314	0	0
198	Body Fat Mass	0.000693632	3.22743	23.475	['FTO', 'PRELID2', 'DOCK3', 'SLC24A3', 'MAST3', 'PRUNE2', 'ADCY3', 'FAIM2', 'AK7', 'ACTR3B', 'DLG2', 'ELMO1', 'CENPO', 'CCDC171']	0.00742327	0	0
199	Offspring Birth Weight	0.00071873	2.07342	15.0074	['L3MBTL3', 'ITPR2', 'RORA', 'JADE2', 'PIK3R1', 'IGF1R', 'DCST2', 'AKAP13', 'CCND1', 'CCNL1', 'SOCS5', 'ARFGEF2', 'TCF7L2', 'SMAD3', 'GADD45A', 'IGFBP3', 'ZBTB38', 'HLA-C', 'ARAP3', 'INO80', 'ESR1', 'TENT5C', 'SND1', 'SLC25A37', 'MTNR1B', 'FEZ2', 'NUPR1', 'LCORL', 'BCAR1', 'PAPPA2']	0.00765321	0	0
200	Creatinine Levels	0.000727551	2.20885	15.9607	['CEMIP', 'PRKAG2', 'AKAP7', 'LPP', 'PSORS1C1', 'IGF1R', 'PSD4', 'SUFU', 'MICALL2', 'LRIG1', 'PDILT', 'SOX5', 'GCKR', 'ARG1', 'PRRC2C', 'UNCX', 'WDR72', 'ETV5', 'DAB2', 'CPS1', 'MPPED2', 'ALMS1', 'RGS12', 'SIM1', 'HLA-DRB1', 'RAI14']	0.00769239	0	0
201	Bp (Smoking Interaction)	0.00072967	4.33583	31.3174	['CYB5B', 'GYPA', 'NRXN3', 'PPP1R3A', 'CNTN4', 'ADARB2', 'GPC6', 'FOXP2', 'LRP1B', 'OPCML']	0.00769239	0	0
202	Mean Corpuscular Hemoglobin	0.000740761	1.4813	10.6769	['SLC23A2', 'BMPR2', 'ELL', 'CHURC1-FNTB', 'HFE', 'DIS3L', 'MAST1', 'SLC4A1', 'SLC4A2', 'MSI2', 'IKZF1', 'HMGB1', 'PEPD', 'SMG6', 'PREX1', 'AKAP13', 'ZMIZ2', 'PPP6R3', 'LUC7L', 'ME3', 'JAK2', 'SOX6', 'NEO1', 'H4C3', 'RBM6', 'PDIA2', 'MEF2C', 'USP49', 'PABPC4', 'AXIN1', 'HLA-C', 'TENT5C', 'CDC25B', 'FOXP1', 'ETV6', 'RNF168', 'KAT2B', 'SLC7A5', 'CREB1', 'TFDP2', 'TAL1', 'SPATC1', 'KIT', 'RASA2', 'R…	0.00777065	0	0
203	Monobrow	0.000758933	2.59781	18.6616	['UTP25', 'AUTS2', 'ARL15', 'DMRT2', 'SHOX2', 'EN1', 'ATP11B', 'SYT14', 'NAV2', 'SLC39A12', 'SMARCA2', 'FGF3', 'TBX18', 'SUGCT', 'ZNF608', 'PPP6R3', 'AGTR1', 'CEP162', 'MBL2']	0.00792206	0	0
204	Gut Microbiota Alpha Diversity (Pd Whole Tree Index)	0.000793284	8.83632	63.0854	['ROBO2', 'TENM4', 'KIF16B', 'IGFBP2', 'NRG1', 'FRMD4A']	0.00804292	0	0
205	Alcohol Consumption (Heavy Vs. Light/Non-Drinkers)	0.000793284	8.83632	63.0854	['FTO', 'GCKR', 'ADH1B', 'BANK1', 'CDH13', 'SLC39A8']	0.00804292	0	0
206	Thrombin-Activatable Fibrinolysis Inhibitor Levels	0.000793284	8.83632	63.0854	['SEMA5A', 'TPO', 'SNTG2', 'HCAR1', 'RBM19', 'DENR']	0.00804292	0	0
207	Gait Speed In Old Age	0.000793284	8.83632	63.0854	['INPP5A', 'CDH13', 'PHACTR1', 'SIM1', 'SASH1', 'NCALD']	0.00804292	0	0
208	Ghrelin Levels	0.000793284	8.83632	63.0854	['WWOX', 'CNTNAP2', 'BRINP1', 'BANK1', 'AKT3', 'PAX5']	0.00804292	0	0
209	Tonometry	0.000793284	8.83632	63.0854	['PREX1', 'MEF2C', 'SLC9A9', 'EXOC4', 'GPC6', 'CNTNAP5']	0.00804292	0	0
210	Urinary Albumin-To-Creatinine Ratio	0.000817115	2.27345	16.1636	['EDEM3', 'CASZ1', 'THSD7B', 'SPHKAP', 'AUTS2', 'ARL15', 'ZBTB46', 'CHD7', 'ZBTB10', 'PRRC2C', 'CWC27', 'NR3C2', 'TOM1L1', 'ARHGAP33', 'MLLT10', 'DNAJC1', 'CPS1', 'OAF', 'GPD2', 'CYP1A2', 'CYP1A1', 'FAT1', 'TCF4', 'TRIB1']	0.00824508	0	0
211	Fasting Plasma Glucose	0.000846675	2.99108	21.1595	['GCKR', 'DGKB', 'PRDM5', 'CADPS', 'JMJD1C', 'SLC2A2', 'ARAP3', 'CDKAL1', 'IGF1R', 'TAFA2', 'LRRTM4', 'MTNR1B', 'MIER3', 'RPS6KA1', 'RAPGEF4']	0.00850287	0	0
212	Restless Legs Syndrome	0.000894551	3.30611	23.2062	['NTNG1', 'SMAD3', 'SEMA6D', 'RANBP17', 'ZNF804B', 'UNCX', 'MEIS2', 'SETBP1', 'MICALL2', 'PMAIP1', 'PKP4', 'CNTN4', 'MAP2K5']	0.00877953	0	0
213	Diastolic Bp X Smoking Status (Ever Vs Never) Interaction (1Df Test)	0.00092927	29.4365	205.499	['PCDH7', 'GP2', 'PDILT', 'GPR139']	0.00877953	0	0
214	Schizophrenia, Schizoaffective Disorder Or Bipolar Disorder	0.00092927	29.4365	205.499	['HLA-C', 'CSMD1', 'MAD1L1', 'SDCCAG8']	0.00877953	0	0
215	Smoking Cessation In Chronic Obstructive Pulmonary Disease	0.00092927	29.4365	205.499	['VEPH1', 'CDHR3', 'ATXN7L1', 'CCNL1']	0.00877953	0	0
216	Basal Metabolic Rate Variance	0.00092927	29.4365	205.499	['FTO', 'MC4R', 'GOLGA3', 'BDNF']	0.00877953	0	0
217	Echocardiographic Traits	0.00092927	29.4365	205.499	['KCNB2', 'PDE4B', 'SLIT2', 'BRINP3']	0.00877953	0	0
218	Cuneus Cortex Volume	0.00092927	29.4365	205.499	['RGS17', 'SEMA6D', 'ADAMTS17', 'UBAC2']	0.00877953	0	0
219	Sucrose Liking	0.00092927	29.4365	205.499	['ORC5', 'SERPINA1', 'RELN', 'SYNDIG1']	0.00877953	0	0
220	Extraversion	0.00092927	29.4365	205.499	['RBFOX1', 'WSCD2', 'GBE1', 'PCDH15']	0.00877953	0	0
221	Lipid Traits (Pleiotropy) (Hipo Component 1)	0.000932597	5.358	37.3857	['CPT1A', 'KCNU1', 'ZC3H4', 'BANK1', 'PDGFC', 'ITPR2', 'SKAP1', 'CPEB4']	0.00877953	0	0
222	Antisaccade Task Score	0.000932597	5.358	37.3857	['CACNB2', 'WSCD2', 'SEMA6D', 'PRUNE2', 'AKT3', 'TCF20', 'PIK3CG', 'HLA-DRB1']	0.00877953	0	0
223	Dheas Levels	0.000932597	5.358	37.3857	['PRELID2', 'GALR1', 'SERBP1', 'CAMTA1', 'SMYD3', 'TECRL', 'PRLR', 'ABCA13']	0.00877953	0	0
224	Pulmonary Function Decline	0.000940516	6.44475	44.914	['SLC24A3', 'PCDH9', 'TUSC3', 'CHD7', 'RORA', 'CSMD1', 'PLXNA4']	0.00877953	0	0
225	Western Dietary Pattern	0.000940516	6.44475	44.914	['TFAP2D', 'NRG3', 'DEFB112', 'KCNQ5', 'ACTR3B', 'ESR1', 'RGS7']	0.00877953	0	0
226	Spatial Processing	0.000940516	6.44475	44.914	['LINGO2', 'COP1', 'TAFA2', 'CCNE1', 'PRKD1', 'NR3C1', 'RAPGEF5']	0.00877953	0	0
227	Cholesterol	0.000940516	6.44475	44.914	['ANKDD1B', 'GCKR', 'SIK3', 'LPL', 'HMGCR', 'ZNF512', 'TRIB1']	0.00877953	0	0
228	Resting Heart Rate	0.000957906	2.12303	14.7567	['CHRM2', 'HCN4', 'CPNE8', 'CALCRL', 'WIPF1', 'MAML1', 'CACNA1D', 'SLC35F1', 'CDH2', 'DGLUCY', 'PPARGC1A', 'NEO1', 'CSMD1', 'RGS6', 'SOX5', 'GCKR', 'LMO4', 'BCL11A', 'GNG11', 'CTAGE1', 'MKLN1', 'ADCK1', 'SYT10', 'CDH11', 'GNB4', 'MET', 'RNF220']	0.00890264	0	0
229	Triglyceride Levels X Alcohol Consumption (Reg Vs Non-Reg Drinkers) Interaction (2Df)	0.00096882	2.46128	17.0799	['EGR2', 'UBXN2B', 'EYA2', 'GALNT2', 'PABPC4', 'MSL2', 'LPL', 'PEPD', 'KLF14', 'CMIP', 'FSTL4', 'MC4R', 'MLXIPL', 'HEYL', 'COBLL1', 'PCCB', 'PMAIP1', 'NRBF2', 'TRIB1', 'R3HDM2']	0.00896476	0	0
230	Eosinophil Counts	0.000979842	1.56276	10.827	['ANKRD33B', 'DOCK3', 'CHURC1-FNTB', 'SCHIP1', 'CHD7', 'RORA', 'MSI2', 'IKZF1', 'HMGB1', 'DCAF4', 'CMIP', 'ADAMTS4', 'IQCJ-SCHIP1', 'SUFU', 'KPNA7', 'ITGB8', 'ATXN7L1', 'JAK2', 'HABP2', 'MAP3K5', 'BRD3', 'CASR', 'MAP2K2', 'FBXW7', 'LMO4', 'NSMCE2', 'HLA-C', 'RUNX3', 'RASA2', 'SIK3', 'ELMO1', 'EXOC2', 'RAPSN', 'ANKRD11', 'ABCB5', 'NLRC5', 'LPL', 'ARHGAP15', 'LPP', 'DCST2', 'NRIP1', 'PTK2B', 'HIVEP…	0.00902733	0	0
231	Brain Imaging In Schizophrenia (Dorsolateral Prefrontal Cortex Interaction)	0.00100589	12.2689	84.6786	['ROBO2', 'TRAF3', 'GPC1', 'TNIK', 'ROBO1']	0.00914802	0	0
232	Post Bronchodilator Fev1/Fvc Ratio In Smoking	0.00100589	12.2689	84.6786	['SERPINA1', 'DMRTA1', 'RPL10L', 'ETV1', 'SEC11C']	0.00914802	0	0
233	Hearing Loss In Noise Exposure	0.00100589	12.2689	84.6786	['VIPR2', 'PTPRN2', 'AUTS2', 'NCL', 'GALNT17']	0.00914802	0	0
234	Bronchopulmonary Dysplasia	0.00101423	4.09472	28.2275	['TRPS1', 'NDST4', 'MAGI2', 'HTR1A', 'PRR16', 'HIVEP3', 'CTNNA3', 'PLXDC2', 'FHIT', 'DSC3']	0.0091844	0	0
235	Caffeine Consumption From Tea	0.00114865	3.40307	23.036	['FTO', 'PKHD1', 'RABGAP1L', 'KDM4C', 'POU6F2', 'CYP1A1', 'NMUR2', 'RORA', 'SOX6', 'CDH8', 'EPHA3', 'ABCG2']	0.0103135	0	0
236	Prudent Dietary Pattern	0.00114865	3.40307	23.036	['VIT', 'GDF10', 'NELL1', 'THSD7B', 'TUSC3', 'KIF26B', 'PADI2', 'NALCN', 'KCNJ2', 'ADGRL2', 'ZNF585A', 'FOXP1']	0.0103135	0	0
237	Urinary Albumin Excretion (No Hypertensive Medication)	0.00121103	4.4212	29.694	['KLF7', 'PID1', 'SPHKAP', 'CPS1', 'CHD7', 'CYP1A1', 'CWC27', 'TRIB1', 'NR3C2']	0.0107823	0	0
238	Sensorimotor Dexterity	0.00121103	4.4212	29.694	['GPM6A', 'PDE1C', 'PRDM5', 'PLXNB2', 'CNOT10', 'ME3', 'CNTN4', 'SOS1', 'LRRC3B']	0.0107823	0	0
239	Chronic Kidney Disease	0.00122454	2.04912	13.7397	['L3MBTL3', 'MARCHF1', 'PRUNE1', 'PRKAG2', 'LPP', 'GRIN2A', 'PSD4', 'NRIP1', 'LRIG1', 'PDILT', 'GCKR', 'ARG1', 'GP2', 'UNCX', 'SOX11', 'WDR72', 'SYPL2', 'LARP4B', 'MYO19', 'DAB2', 'CPS1', 'TFDP2', 'MPPED2', 'ALMS1', 'CCSER1', 'RAI14', 'SDCCAG8', 'ADGRL3']	0.0108569	0	0
240	Small Cell Lung Carcinoma	0.00129745	2.83737	18.861	['NRP1', 'MARCHF1', 'BTN3A1', 'DST', 'HLA-C', 'PPP2R3A', 'SGCZ', 'FSTL4', 'STK33', 'BBX', 'EPHB1', 'RGS6', 'ZNF322', 'HLA-DRB1', 'SKAP2']	0.0114554	0	0
241	Hippocampal Volume	0.00138203	2.95029	19.4253	['SCARB2', 'DYNC1I2', 'TOMM40', 'HMGB1', 'NR3C2', 'PARD3B', 'MED13L', 'TAFA2', 'WIF1', 'CDH13', 'STXBP6', 'ASTN2', 'MCTP2', 'RAPGEF4']	0.0118953	0	0
242	Bipolar Disorder And Schizophrenia	0.00138348	3.87899	25.536	['ZDBF2', 'CNTNAP2', 'PTPRN2', 'CNTN5', 'ADAM23', 'NLRC5', 'HLA-C', 'NMUR2', 'ASTN2', 'NALCN']	0.0118953	0	0
243	Toenail Selenium Levels	0.00138348	3.87899	25.536	['DYNC2H1', 'TTLL7', 'ARHGEF10', 'ARHGAP15', 'CSMD1', 'MYOM2', 'ARSB', 'ADGRL2', 'ZNF101', 'SDCCAG8']	0.0118953	0	0
244	Insomnia Symptoms (Never/Rarely Vs. Sometimes/Usually)	0.00139218	4.91122	32.3005	['PHF2', 'DAB1', 'VRK2', 'ASCC3', 'MYO1H', 'FOXP2', 'ELAVL2', 'RBM6']	0.0118953	0	0
245	Obesity (Early Onset Extreme)	0.00139218	4.91122	32.3005	['FTO', 'MC4R', 'NEGR1', 'TNKS', 'TCF4', 'TMEM18', 'SLC8A1', 'SDCCAG8']	0.0118953	0	0
246	Mitochondrial Dna Levels	0.00139218	4.91122	32.3005	['PRKN', 'SH3YL1', 'PDE4D', 'ZBTB20', 'SLC8A1', 'CDH18', 'NPAS3', 'NUDT12']	0.0118953	0	0
247	Molybdenum Levels	0.00139218	4.91122	32.3005	['WWOX', 'TMEM120B', 'LRFN5', 'IGFBP3', 'RAPGEF2', 'RARB', 'CXXC4', 'VGLL3']	0.0118953	0	0
248	Feeling Guilty	0.00139218	4.91122	32.3005	['KLHL29', 'HACE1', 'HFE', 'PRKCA', 'ASTN2', 'TLR4', 'ELAVL2', 'CNTNAP5']	0.0118953	0	0
249	Modified Stumvoll Insulin Sensitivity Index (Bmi Interaction)	0.001426	7.36318	48.2501	['TAFA2', 'AGBL1', 'GP2', 'BCL2', 'ADGRL4', 'NPAS3']	0.0120867	0	0
250	Renal Function-Related Traits (Egrfcrea)	0.001426	7.36318	48.2501	['MPPED2', 'CNKSR3', 'HLA-C', 'UNCX', 'WDR72', 'GRIK2']	0.0120867	0	0
251	Paclitaxel Disposition In Epithelial Ovarian Cancer	0.00144715	3.09246	20.219	['WWOX', 'LRRC74A', 'NRXN3', 'KCTD1', 'VRK2', 'TSN', 'MEX3B', 'GLRA3', 'WNK1', 'CCDC85A', 'PKN2', 'CNTNAP5', 'ADGRL2']	0.0122172	0	0
252	Fasting Insulin	0.00146008	2.68296	17.5178	['TCF7L2', 'AMER3', 'GCKR', 'DNAH10', 'ARL15', 'EYA2', 'FAM13A', 'PEPD', 'KLF14', 'NALCN', 'HDAC7', 'COBLL1', 'KIF26B', 'PDGFC', 'BCL2', 'TMEM18']	0.0122303	0	0
253	Response To Bronchodilator In Chronic Obstructive Pulmonary Disease (Change In Fev1)	0.00146602	3.52549	23.0046	['TFAP2B', 'SGCD', 'SALL3', 'UBR3', 'CDH13', 'ABRAXAS2', 'PRR20E', 'PLXNA4', 'KCNJ2', 'ADGRL2', 'MAD1L1']	0.0122303	0	0
254	Heschls Gyrus Morphology	0.00146602	3.52549	23.0046	['FBN2', 'BNC2', 'SLITRK1', 'COBLL1', 'VPS8', 'ZNF804B', 'METTL4', 'ARAP2', 'PRKCA', 'TMEM18', 'MYOM2']	0.0122303	0	0
255	Blood Glucose Levels	0.00149993	5.72834	37.2476	['FTO', 'TCF7L2', 'GCKR', 'COBLL1', 'CDKAL1', 'KIF11', 'TBC1D22B']	0.0124641	0	0
256	Alcohol Dependence	0.0015894	2.76627	17.827	['CAST', 'LINGO2', 'RGS17', 'ADH1C', 'CNTN5', 'ADH1B', 'ERAP1', 'B3GALT5', 'ADH7', 'ESR1', 'GNAL', 'NRIP1', 'CAMTA1', 'EPS8L3', 'OPCML']	0.0131048	0	0
257	Mood Instability	0.0015894	2.76627	17.827	['NEGR1', 'PLCL1', 'HTR4', 'SORCS3', 'ARHGAP15', 'PCDH17', 'LRP1B', 'MFHAS1', 'STK24', 'EXOC4', 'RARB', 'TCF4', 'HIVEP2', 'EPHB1', 'RAPSN']	0.0131048	0	0
258	Schizophrenia, Bipolar Disorder Or Mdd X Sex Interaction (3Df)	0.00169297	4.14464	26.448	['NKAIN2', 'RCL1', 'NBAS', 'VIPR1', 'MINDY2', 'ANKRD30A', 'ZPLD1', 'LYZL4', 'TRPM3']	0.0137977	0	0
259	Heart Rate Response To Recovery Post Exercise (20 Sec)	0.00169297	4.14464	26.448	['CHRM2', 'NEGR1', 'SYT10', 'CNTN3', 'GRIK2', 'GNG11', 'PAX2', 'MED13L', 'RNF220']	0.0137977	0	0
260	Mitochondrial Dna Copy Number	0.00169297	4.14464	26.448	['GNAO1', 'MGAT4C', 'PATJ', 'TYRP1', 'PSMD3', 'SLC39A11', 'CTNNA3', 'MRPL34', 'PRKG1']	0.0137977	0	0
261	Lean Body Mass	0.00171099	2.86818	18.2722	['FTO', 'KCNC2', 'KAZN', 'FOXK2', 'FGF3', 'RHOBTB1', 'NPAS3', 'ARHGAP20', 'CALCR', 'ADAMTSL3', 'FSHR', 'XXYLT1', 'DGKI', 'SKAP1']	0.0138912	0	0
262	Longevity	0.00176268	2.62319	16.6335	['TOMM40', 'NRXN1', 'FAM13A', 'SLC39A11', 'WDR72', 'TBX3', 'PKHD1', 'MINPP1', 'FSTL5', 'STK24', 'LRRFIP1', 'ASIC2', 'CSMD1', 'MAD1L1', 'TRPM3', 'NUDT12']	0.0142561	0	0
263	Anxiety	0.00181506	2.99565	18.9074	['RBFOX1', 'GRIN2B', 'ESR1', 'GALNT10', 'ELAVL2', 'PRRC2A', 'AGBL1', 'GRM8', 'TCEA2', 'WDPCP', 'ASCC3', 'MAD1L1', 'SNCA']	0.014624	0	0
264	Loneliness	0.00184043	2.30692	14.5284	['PCSK2', 'PHF2', 'ARFGEF2', 'EXD3', 'UBXN2B', 'CELF1', 'GBE1', 'SDC3', 'AKAP7', 'AGAP3', 'OTOR', 'PREX1', 'AGBL1', 'ERBB4', 'HIVEP1', 'NMUR2', 'TCF4', 'CSMD1', 'RAPSN', 'BPTF']	0.0147723	0	0
265	Periodontal Microbiota	0.00185493	3.68483	23.1772	['TENM2', 'GRID1', 'ANKRD30A', 'TRPS1', 'DAB2IP', 'CAMTA1', 'TTLL11', 'PKN2', 'HTR4', 'WAPL']	0.0147766	0	0
266	High Myopia	0.00185493	3.68483	23.1772	['AKAP13', 'TCF7L2', 'RBFOX1', 'LAMA2', 'CTNNB1', 'HIVEP3', 'KCNQ5', 'CA8', 'CNTN4', 'ACVR2A']	0.0147766	0	0
267	Myocardial Infarction	0.0019465	1.74114	10.8677	['SERPINA1', 'MARCHF1', 'ARHGEF26', 'ABHD2', 'LPL', 'ARHGAP15', 'N4BP2L2', 'CARF', 'EHBP1', 'SMG6', 'MC4R', 'GRK4', 'PHACTR1', 'SASH1', 'CA10', 'SF3A2', 'SMAD3', 'DAB2IP', 'DCLK2', 'UNC5C', 'WWP2', 'MITF', 'PPP2R3A', 'ARHGAP26', 'MERTK', 'CTAGE1', 'STAG1', 'MRAS', 'VEPH1', 'CDH13', 'CCM2', 'TRIB1', 'PLPP3', 'SNRPC', 'HDGFL1', 'MMP24-AS1-EDEM2', 'MAD1L1', 'BCAR1', 'ADGRL3', 'MAD2L1']	0.015448	0	0
268	Fasting Blood Insulin (Bmi Interaction)	0.00201473	4.53318	28.1387	['TCF7L2', 'GCKR', 'SFMBT2', 'COBLL1', 'PDGFC', 'SPRY2', 'AKAP6', 'PEPD']	0.0158335	0	0
269	Monocyte Count	0.00202887	1.50562	9.33526	['EIF4E3', 'ELL', 'CSF1', 'MAST1', 'IL27', 'MSI2', 'IKZF1', 'JADE2', 'SMG6', 'PREX1', 'AKAP13', 'EFEMP2', 'ZMIZ1', 'XPO6', 'TRPS1', 'AKT3', 'BBX', 'MAP3K5', 'SYK', 'PRKCE', 'NSMCE2', 'HLA-C', 'CDKAL1', 'SLC39A12', 'TENT5C', 'ADCY9', 'TFDP2', 'TRAF3', 'DMRTA1', 'RASA2', 'OSER1', 'ILRUN', 'CASZ1', 'GYPA', 'CTDP1', 'ANKRD16', 'NLRC5', 'CXCR4', 'ARHGAP15', 'LPP', 'PDGFC', 'NRIP1', 'HIVEP1', 'PMAIP1',…	0.0158335	0	0
270	Bipolar Disorder (Body Mass Index Interaction)	0.00203989	9.20117	56.9999	['WWOX', 'TCF7L2', 'GYPA', 'FBXL17', 'MCTP2']	0.0158335	0	0
271	Circulating Leptin Levels Adjusted For Bmi	0.00203989	9.20117	56.9999	['GCKR', 'SLC32A1', 'COBLL1', 'KLF14', 'CCNL1']	0.0158335	0	0
272	F-Cell Distribution In Sickle Cell Anaemia	0.00203989	9.20117	56.9999	['BCL11A', 'B3GAT2', 'PRDM5', 'ATP6V0A4', 'MAD2L1']	0.0158335	0	0
273	Medication Use (Antimigraine Preparations)	0.00203989	9.20117	56.9999	['PID1', 'PHACTR1', 'ASTN2', 'MEF2D', 'SUGCT']	0.0158335	0	0
274	Cataracts	0.00210246	2.7905	17.2025	['RBFOX1', 'CASZ1', 'SLC24A3', 'IGFBP3', 'RORA', 'WWP2', 'TENT5C', 'LRP1B', 'DMRTA1', 'RARB', 'KCNQ5', 'STXBP6', 'TRIB2', 'ADGRL2']	0.0162004	0	0
275	Stroke	0.00210246	2.7905	17.2025	['FOXF2', 'GALNT18', 'DAPP1', 'MICAL2', 'BTBD7', 'PTPRG', 'UBASH3B', 'IMPA2', 'WNK1', 'TSPAN5', 'FAR2', 'ADGRL4', 'DLGAP2', 'PRKG1']	0.0162004	0	0
276	Plasma Anti-Thyroid Peroxidase Levels	0.002288	5.15521	31.3441	['PTPRN2', 'NEBL', 'LRRTM4', 'NOVA1', 'EXOC4', 'NDN', 'CSMD2']	0.0175662	0	0
277	Tenofovir Clearance In Hiv Infection	0.00238095	6.31094	38.1197	['TTLL7', 'GRIN2A', 'SLC17A1', 'SMIM21', 'CUEDC1', 'ADGRL2']	0.0182139	0	0
278	Waist Circumference Adjusted For Bmi (Adjusted For Smoking Behaviour)	0.00243673	2.29879	13.832	['ARFGEF2', 'DOCK3', 'SMAD3', 'DNAH10', 'ZBTB38', 'PEPD', 'CCDC91', 'RYBP', 'HLX', 'SUFU', 'ADAMTSL3', 'COBLL1', 'ADAMTS17', 'ITGB8', 'TMEM38B', 'LCORL', 'RAI14', 'JAZF1', 'CPEB4']	0.0183032	0	0
279	Anthropometric Traits (Multi-Trait Analysis)	0.00244795	3.50916	21.0988	['EPHA7', 'AOC1', 'GPRC5B', 'SEMA6D', 'DPYD', 'PIK3R1', 'GPR139', 'GABRG3', 'CACUL1', 'MAD1L1']	0.0183032	0	0
280	Diabetic Retinopathy	0.00244795	3.50916	21.0988	['IGSF21', 'TENM2', 'RBFOX1', 'MYT1L', 'VEPH1', 'AKT3', 'TCF4', 'CCNL1', 'PLXDC2', 'HS6ST3']	0.0183032	0	0
281	Adolescent Idiopathic Scoliosis	0.00245603	3.24309	19.4884	['FTO', 'MAGI1', 'SEC16B', 'EPHA4', 'BNC2', 'PLXNA2', 'UNCX', 'CDH13', 'TNIK', 'SOX6', 'CSMD1']	0.0183032	0	0
282	Intraocular Pressure	0.00246786	1.53887	9.24002	['DGKG', 'DGKB', 'GBE1', 'PRKAG2', 'RORA', 'KIF11', 'AFF3', 'SMG6', 'AKAP13', 'ALCAM', 'WDR5', 'DPF3', 'ME3', 'BRD3', 'RBFOX1', 'SOX11', 'ETV1', 'FOXP1', 'PARD3B', 'ALDH3A1', 'ADGRB2', 'FEZ2', 'CDH11', 'RARB', 'SOS2', 'RAPSN', 'EXOC2', 'KANK2', 'FBN2', 'SEMA3C', 'LPP', 'NPAS3', 'PKHD1', 'ARHGAP20', 'RFPL4B', 'RELN', 'ADAMTS18', 'ADAMTS17', 'FAM241A', 'LRIG1', 'HIVEP3', 'SPTSSA', 'SLC25A22', 'TFAP…	0.0183032	0	0
283	Gut Microbiota Relative Abundance (Unclassified Genus Belonging To Family Ruminococcaceae)	0.0025222	14.7174	88.0486	['PTPRN2', 'KIF16B', 'IGFBP2', 'TBX4']	0.0183032	0	0
284	Neonatal Total 25-Hydroxyvitamin D Levels (Maternal Genetic Effect)	0.0025222	14.7174	88.0486	['MKLN1', 'DIAPH3', 'PKN2', 'PCDH17']	0.0183032	0	0
285	Bipolar Disorder Lithium Response (Categorical) Or Schizophrenia	0.0025222	14.7174	88.0486	['MEF2C', 'ERCC4', 'ADAMTSL3', 'MYO1H']	0.0183032	0	0
286	Middle Childhood And Early Adolescence Aggressive Behavior	0.0025222	14.7174	88.0486	['GRIA1', 'LRRTM4', 'CNTN4', 'OPCML']	0.0183032	0	0
287	Gut Microbiota Alpha Diversity (Chao1 Index)	0.0025222	14.7174	88.0486	['ROBO2', 'ADCY9', 'KIF16B', 'IGFBP2']	0.0183032	0	0
288	Heart Rate Variability Traits (Pvrsa/Hf)	0.0025222	14.7174	88.0486	['HCN4', 'SYT10', 'GNG11', 'NEO1']	0.0183032	0	0
289	Metabolite Levels (Hva/5-Hiaa Ratio)	0.0025222	14.7174	88.0486	['TRAP1', 'RCN1', 'ANKS1B', 'PTPRG']	0.0183032	0	0
290	Bipolar Disorder Or Body Mass Index	0.0025222	14.7174	88.0486	['LINGO2', 'NEGR1', 'ETV5', 'MAP2K5']	0.0183032	0	0
291	Osteoarthritis Biomarkers	0.0025222	14.7174	88.0486	['COMP', 'XRCC4', 'TLR4', 'CSMD1']	0.0183032	0	0
292	Cerebral Microbleeds	0.0025222	14.7174	88.0486	['ABCB1', 'CCND1', 'CTNNA2', 'SRGAP1']	0.0183032	0	0
293	Medication Use (Diuretics)	0.00276842	2.33018	13.7235	['FBN2', 'FTO', 'CASZ1', 'ABHD17C', 'SORCS3', 'CMIP', 'AKAP13', 'CACNB2', 'CCNE1', 'ERI1', 'MPPED2', 'NRIP1', 'PDILT', 'SOX6', 'H4C3', 'PDE8A', 'SOS2', 'KCNK3']	0.0199533	0	0
294	Cognitive Function	0.00276842	2.33018	13.7235	['TOMM40', 'CADM2', 'PDE4D', 'TCF20', 'NRG1', 'WDR72', 'CDKAL1', 'AKAP6', 'FHIT', 'PCDH17', 'HS6ST3', 'SPSB1', 'ERBB3', 'CTNNA2', 'HSF5', 'CENPO', 'BRWD1', 'PLXNA4']	0.0199533	0	0
295	Glaucoma (Primary Open-Angle)	0.00279092	1.91554	11.266	['DGKG', 'SEMA3C', 'FAM13A', 'TMTC2', 'PRKAG2', 'RORA', 'LPP', 'PTHLH', 'SMG6', 'PKHD1', 'CCDC91', 'ALCAM', 'ADAMTS18', 'ME3', 'APBB2', 'TFAP2B', 'FOXF2', 'LMO4', 'CADM2', 'EYA2', 'SLC6A15', 'POU6F2', 'PLEKHA7', 'NUDT7', 'CDH11', 'RARB', 'EXOC2', 'RAPSN']	0.0200383	0	0
296	Body Mass Index (Agegreater Than50)	0.00281195	2.57284	15.1125	['FTO', 'TCF7L2', 'TOMM40', 'CADM1', 'ADCY3', 'DNAJC27', 'EFR3B', 'MC4R', 'SH3YL1', 'SNTG2', 'COBLL1', 'PMAIP1', 'ALKAL2', 'CENPO', 'TMEM18']	0.0200383	0	0
297	Waist-To-Hip Ratio Adjusted For Body Mass Index	0.00282688	2.07109	12.1544	['TCF7L2', 'CALCRL', 'DNAH10', 'EYA2', 'FAM13A', 'ITPR2', 'PEPD', 'KLF14', 'NID2', 'CMIP', 'DCST2', 'ETAA1', 'COBLL1', 'SSPN', 'BCL2', 'PEMT', 'ZNF536', 'PLPP3', 'GPC6', 'HABP2', 'KCNJ2', 'CPEB4', 'PAPPA2']	0.0200383	0	0
298	Waist Circumference Adjusted For Bmi ( Main Effects And Physical Activity Interaction)	0.00283289	2.26158	13.2675	['MEF2C', 'HACE1', 'DNAH10', 'ZBTB38', 'NPR3', 'ITPR2', 'PEPD', 'NPPC', 'CCDC91', 'RYBP', 'ZMIZ1', 'ADAMTSL3', 'COBLL1', 'SSPN', 'ITGB8', 'TMEM38B', 'NUCB2', 'HLA-DRB1', 'JAZF1']	0.0200383	0	0
299	Heart Rate Response To Recovery Post Exercise (30 Sec)	0.00283695	4.20914	24.6867	['CHRM2', 'SYT10', 'CNTN3', 'GNG11', 'PAX2', 'RGS6', 'MED13L', 'RNF220']	0.0200383	0	0
300	Loneliness (Multivariate Analysis)	0.00283695	4.20914	24.6867	['FRMD3', 'MACF1', 'CNTN5', 'SATB2', 'PRDM5', 'EPHA3', 'PRKG1', 'MAD2L1']	0.0200383	0	0
301	Inflammatory Skin Disease	0.00300102	2.45882	14.2828	['PTPRN2', 'MYT1L', 'SLC45A1', 'ERAP1', 'ICAM5', 'ABHD5', 'LCE3E', 'LARS2', 'BTD', 'TMEM158', 'ANXA6', 'ELMO1', 'SLIT3', 'CSMD1', 'EXOC2', 'R3HCC1L']	0.0211268	0	0
302	Self-Reported Risk-Taking Behaviour	0.00311069	3.6837	21.2657	['NEGR1', 'CADM2', 'AKT3', 'ZBTB10', 'TCF4', 'CYP7B1', 'DUSP26', 'FOXP2', 'SDCCAG8']	0.0218264	0	0
303	Alzheimers Disease	0.00314436	2.01395	11.6047	['CNTNAP2', 'MEF2C', 'RBFOX1', 'TOMM40', 'SYK', 'CELF1', 'SFSWAP', 'NTM', 'FRMD4A', 'PAX5', 'SIPA1L2', 'PAX2', 'IGF1R', 'TTLL7', 'ALCAM', 'RELN', 'NSG2', 'STK24', 'BANK1', 'PCED1B', 'ANKRD31', 'PTK2B', 'GPC6', 'SASH1']	0.0219898	0	0
304	L1-L4 Bone Mineral Density X Serum Urate Levels Interaction	0.00318374	3.34946	19.2584	['CPNE4', 'DPYS', 'RBM20', 'CDH13', 'ACYP2', 'NAV2', 'LCP1', 'FHIT', 'ROBO1', 'PAPPA2']	0.0220469	0	0
305	Emphysema Imaging Phenotypes	0.00318374	3.34946	19.2584	['LRATD1', 'ARL15', 'ERCC4', 'KIF16B', 'ANKRD12', 'NRG1', 'GRIK2', 'AGER', 'CSMD1', 'MBL2']	0.0220469	0	0
306	Nickel Levels	0.00318374	3.34946	19.2584	['HCN4', 'RBFOX1', 'RBM26', 'TMEM114', 'SUFU', 'PELI2', 'RORA', 'CTNNA3', 'ADRA2C', 'NEO1']	0.0220469	0	0
307	Hdl Levels In Current Drinkers	0.00325984	2.08224	11.923	['ILRUN', 'FTO', 'SEMA3C', 'GALNT2', 'PABPC4', 'MSL2', 'LPL', 'PEPD', 'KLF14', 'CMIP', 'ETV5', 'MC4R', 'MLXIPL', 'HEYL', 'CPS1', 'COBLL1', 'TRPS1', 'PCCB', 'PMAIP1', 'SLC39A8', 'TRIB1', 'R3HDM2']	0.0225003	0	0
308	Hdl Levels X Alcohol Consumption (Drinkers Vs Non-Drinkers) Interaction (2Df)	0.00345096	1.96411	11.1348	['ILRUN', 'FTO', 'SEMA3C', 'LPL', 'PEPD', 'CMIP', 'FSTL4', 'MC4R', 'COBLL1', 'TRPS1', 'PMAIP1', 'SLC39A8', 'NRBF2', 'EGR2', 'GALNT2', 'PABPC4', 'MSL2', 'KLF14', 'ETV5', 'MLXIPL', 'HEYL', 'CPS1', 'PCCB', 'TRIB1', 'R3HDM2']	0.0237421	0	0
309	Hematocrit	0.00363773	1.49666	8.40583	['POP7', 'ZC3H4', 'HFE', 'FAM13A', 'PRKAG2', 'RORA', 'HTR4', 'OASL', 'ZMIZ2', 'TRPS1', 'PSD4', 'DPF3', 'SLC16A7', 'SLC39A8', 'SOX6', 'H4C3', 'MEF2C', 'PRKCE', 'ZBTB38', 'MITF', 'FRMD4A', 'NRG1', 'ETV6', 'SLC7A5', 'KIT', 'NCOA7', 'HDGFL2', 'MET', 'RAI14', 'L3MBTL3', 'ADH1C', 'ARHGAP15', 'MLLT3', 'ASB16', 'PKHD1', 'FUT8', 'COBLL1', 'PDGFC', 'NRIP1', 'MICALL2', 'PPARGC1A', 'KLHL29', 'WWOX', 'TFAP2B'…	0.0247232	0	0
310	Age At Smoking Initiation In Chronic Obstructive Pulmonary Disease	0.00367849	7.36052	41.2576	['ZBTB9', 'SLC24A3', 'SMIM21', 'HSPA12A', 'NUDT12']	0.0247232	0	0
311	Ldl Peak Particle Diameter (Total Fat Intake Interaction)	0.00367849	7.36052	41.2576	['NKAIN2', 'NBAS', 'NCALD', 'ABCG2', 'SOX5']	0.0247232	0	0
312	Anxiety/Tension (Special Factor Of Neuroticism)	0.00367849	7.36052	41.2576	['WSCD2', 'CADM2', 'DPYD', 'TMEM219', 'FOXO3']	0.0247232	0	0
313	Temperament (Bipolar Disorder)	0.00367849	7.36052	41.2576	['GPM6A', 'CDH2', 'SLITRK1', 'WSCD2', 'BRWD1']	0.0247232	0	0
314	Longevity (90 Years And Older)	0.00367849	7.36052	41.2576	['CADM2', 'SYT16', 'GRIK2', 'SOX6', 'RGS7']	0.0247232	0	0
315	Epstein-Barr Virus Copy Number In Lymphoblastoid Cell Lines	0.00368689	2.85338	15.9874	['GALC', 'WWOX', 'CADM1', 'NRG3', 'CPQ', 'LGSN', 'PCDH15', 'SLC39A11', 'CTNNA3', 'MACROD2', 'SSTR2', 'CSMD1']	0.0247232	0	0
316	Craniofacial Microsomia	0.00368689	2.85338	15.9874	['NRP2', 'GNG2', 'CCND1', 'PRKCE', 'FGF19', 'AGAP1', 'LTO1', 'FRMD4A', 'NID2', 'FGF3', 'ROBO1', 'PARD3B']	0.0247232	0	0
317	Electrocardiographic Traits (Multivariate)	0.00374215	2.58077	14.4216	['KCNH2', 'CAMK2D', 'DPT', 'SLC35F1', 'PRKCA', 'SLC8A1', 'TBX3', 'NHLH2', 'SIPA1L1', 'SETBP1', 'SSBP3', 'PPARGC1B', 'KCNJ2', 'HCN1']	0.0248899	0	0
318	Periodontitis (Pal4Q3)	0.0037472	5.52176	30.8487	['ROBO2', 'RBFOX1', 'RIT2', 'NKAIN3', 'NMUR2', 'PIK3C3']	0.0248899	0	0
319	Waist Circumference Adjusted For Bmi In Active Individuals	0.00375225	2.25093	12.5723	['MEF2C', 'HACE1', 'DNAH10', 'ZBTB38', 'NPR3', 'ITPR2', 'PEPD', 'NPPC', 'CCDC91', 'RYBP', 'ZMIZ1', 'ADAMTSL3', 'COBLL1', 'SSPN', 'ITGB8', 'TMEM38B', 'NUCB2', 'JAZF1']	0.0248899	0	0
320	Optic Disc Size	0.00375874	2.09462	11.6957	['ARHGEF10', 'MACF1', 'RBFOX1', 'GADD45A', 'DCAF4L2', 'CADPS', 'TMTC2', 'NR2F2', 'CYRIA', 'FOXP1', 'KAT2B', 'LRCH1', 'CDH2', 'SUFU', 'ADAMTSL3', 'PKIA', 'FAM241A', 'RARB', 'KCNQ5', 'MARK3', 'ADGRL2']	0.0248899	0	0
321	Chronic Obstructive Pulmonary Disease-Related Biomarkers	0.00389871	3.92831	21.7908	['P2RX7', 'FUT8', 'NTM', 'PELI2', 'HLA-C', 'PSORS1C1', 'JAKMIP3', 'OPCML']	0.0257364	0	0
322	Mild Influenza (H1N1) Infection	0.0039266	3.00252	16.6339	['LINGO2', 'TTLL7', 'L3MBTL3', 'KCNU1', 'DLG2', 'NRG3', 'PCDH7', 'ARAP2', 'GHITM', 'CTNNA2', 'ADGRL2']	0.02584	0	0
323	Venous Thromboembolism Adjusted For Sickle Cell Variant Rs77121243-T	0.00399421	2.45821	13.5765	['PTPRT', 'MTPN', 'WWOX', 'PRKCE', 'PARD3B', 'RELN', 'RIT2', 'GNAL', 'BCL7A', 'CDH11', 'ZFP64', 'SPRY2', 'TRPM3', 'ADGRL2', 'OPCML']	0.0262035	0	0
324	Dental Caries (Decayed And Filled Deciduous Teeth)	0.00408512	3.20365	17.6214	['MEF2A', 'SMAD3', 'MAML1', 'MTNR1B', 'RARB', 'FAT3', 'MAP2K5', 'KCTD15', 'HS6ST3', 'IGF1R']	0.0266744	0	0
325	Caffeine Consumption From Coffee	0.00410376	3.48963	19.1785	['FTO', 'MC4R', 'PKHD1', 'MLXIPL', 'MEF2C', 'GCKR', 'MAN2A2', 'CYP1A1', 'TMEM18']	0.0266744	0	0
326	Feeling Fed-Up	0.00410376	3.48963	19.1785	['KLHL29', 'TMEM158', 'ERBB4', 'CADM2', 'TBC1D21', 'TCF4', 'TLR4', 'FAM117B', 'HCN1']	0.0266744	0	0
327	Body Fat Distribution (Trunk Fat Ratio)	0.0042184	1.65274	9.03767	['ILRUN', 'FTO', 'DOCK3', 'BNC2', 'CELF1', 'OTUD7B', 'ADCY3', 'IL27', 'AOAH', 'DNAJC27', 'DCST2', 'CCDC91', 'ADAMTSL3', 'ADAMTS17', 'ARIH2', 'UBTF', 'ITGB8', 'KNTC1', 'MAP4K5', 'UBQLN4', 'SPDEF', 'SOCS5', 'RBM6', 'JAZF1', 'SH2B1', 'SMAD3', 'H2BC5', 'MTX1', 'ZBTB38', 'PLCL1', 'ESR1', 'EFR3B', 'SLC25A37', 'DALRD3', 'RASA2', 'CENPO', 'NUPR1', 'SNRPC', 'LCORL', 'RAPSN']	0.0273358	0	0
328	Triglyceride Levels In Current Drinkers	0.00428449	2.28005	12.4325	['EGR2', 'UBXN2B', 'GALNT2', 'EYA2', 'MSL2', 'LPL', 'PEPD', 'KLF14', 'CMIP', 'FSTL4', 'MC4R', 'MLXIPL', 'COBLL1', 'PCCB', 'PMAIP1', 'NRBF2', 'TRIB1']	0.0276794	0	0
329	Cerebrospinal Fluid Clusterin Levels	0.00477648	4.29552	22.9555	['SETD5', 'VIPR1', 'DST', 'ADH1C', 'CTNNA2', 'ABCA13', 'CSMD1']	0.0305782	0	0
330	Feeling Tense	0.00477648	4.29552	22.9555	['SAMD5', 'TMEM161B', 'CADM2', 'CDH13', 'GALNT10', 'FOXP2', 'ACVR2A']	0.0305782	0	0
331	Cobalt Levels	0.00477648	4.29552	22.9555	['MAGI1', 'MC4R', 'MGAT4C', 'IGSF21', 'ZMIZ1', 'CDH20', 'TMTC2']	0.0305782	0	0
332	Cerebrospinal P-Tau181P Levels	0.00488755	2.89512	15.4051	['SUN1', 'CTDP1', 'TOMM40', 'DGKB', 'CRIPT', 'ZNF536', 'UNC5C', 'NRG1', 'ZDHHC22', 'ADGRL2', 'SOCS5']	0.0311949	0	0
333	Medication Use (Calcium Channel Blockers)	0.00497508	2.23921	11.8752	['FBN2', 'FTO', 'CASZ1', 'ERAP1', 'PRKAG2', 'CACNA1D', 'ABHD17C', 'KLF14', 'SORCS3', 'CMIP', 'CACNB2', 'MFHAS1', 'FAT1', 'SOX6', 'PLPP3', 'SOS2', 'KCNK3']	0.0316474	0	0
334	Corneal Astigmatism	0.00498831	2.59009	13.7292	['VIPR2', 'SMAD3', 'DMAC1', 'XYLT1', 'AOAH', 'PIK3R1', 'B3GALT5', 'MED13L', 'KCNU1', 'PARD3', 'PPARGC1A', 'KCNK3', 'CALN1']	0.0316474	0	0
335	Waist-To-Hip Ratio Adjusted For Bmi	0.00502464	1.31117	6.94054	['FAM13A', 'CMIP', 'ALKBH5', 'RPS6KA5', 'CCND1', 'ZMIZ1', 'BBX', 'SLC39A8', 'KNTC1', 'EPHB1', 'SOX5', 'NSMCE2', 'EBF2', 'HLA-C', 'STIMATE', 'FOXP1', 'CLIP1', 'OPTC', 'ELMO1', 'TRIB1', 'ASTN2', 'HDGFL2', 'ILRUN', 'L3MBTL3', 'GYPA', 'CALCRL', 'TNKS', 'ABCB5', 'NPR3', 'TSHZ2', 'ITPR2', 'ABHD5', 'NID2', 'PSORS1C1', 'HCAR1', 'MIER3', 'ERI1', 'GALR1', 'STC2', 'COBLL1', 'CNTLN', 'DNAH10', 'SMAD3', 'IQSE…	0.0317827	0	0
336	Worry Too Long After An Embarrassing Experience	0.00524256	3.68258	19.337	['RBFOX1', 'LMO3', 'HFE', 'GRM8', 'SYT14', 'RGS12', 'PPP2R3A', 'MYO1H']	0.0329089	0	0
337	Response To Inhaled Corticosteroid Treatment In Asthma (Change In Fev1)	0.00532692	9.81104	51.3606	['TNKS', 'SPRY2', 'ALLC', 'ELK3']	0.0329089	0	0
338	Childhood Asthma Exacerbations In Long-Acting Beta2-Agonist Treatment	0.00532692	9.81104	51.3606	['KLF7', 'EPHA7', 'BUB3', 'TBX3']	0.0329089	0	0
339	Conduct Disorder (Maternal Expressed Emotions Interaction)	0.00532692	9.81104	51.3606	['MFHAS1', 'RBFOX1', 'ADH1C', 'PPM1K']	0.0329089	0	0
340	Qt Interval (Ambient Particulate Matter Interaction)	0.00532692	9.81104	51.3606	['MAFB', 'ERBB4', 'CDC14C', 'ABCA13']	0.0329089	0	0
341	Evening Vs. Morning Chronotype (Smeq Score)	0.00532692	9.81104	51.3606	['RBFOX1', 'SGCD', 'LPP', 'PTPRG']	0.0329089	0	0
342	Pancreatic Beta-Cell Glucose Sensitivity	0.00532692	9.81104	51.3606	['GRID2', 'GIPR', 'CDKAL1', 'KIF11']	0.0329089	0	0
343	Alcohol Consumption In Current Drinkers	0.00532692	9.81104	51.3606	['GCKR', 'ADH1C', 'ADH1B', 'CADM2']	0.0329089	0	0
344	Squamous Cell Lung Carcinoma	0.00536194	1.98021	10.3534	['SYT4', 'NDFIP1', 'XRCC4', 'ZNF184', 'ABHD2', 'DAB2IP', 'HLA-C', 'PDS5B', 'GNL1', 'TEX29', 'NPAS3', 'GNPDA1', 'WNK1', 'SLITRK1', 'PLXNA2', 'HIVEP3', 'HDGFL1', 'MFGE8', 'RAPGEF5', 'ZNF322', 'ABCG2', 'HCN1']	0.0330289	0	0
345	Cerebrospinal Fluid T-Tau Levels In Normal Cognition	0.00561833	4.90795	25.4316	['IRX1', 'BRD3', 'FSHR', 'WDR5', 'BCL2L14', 'ETV6']	0.034015	0	0
346	Fasting Insulin (Dietary Factor Interaction)	0.00561833	4.90795	25.4316	['SPAG16', 'SLC22A23', 'NRG3', 'AGBL1', 'HTR1A', 'ARHGEF7']	0.034015	0	0
347	Uterine Fibroid Number (Single Vs Multiple)	0.00561833	4.90795	25.4316	['TNRC6C', 'FSTL5', 'LRFN5', 'RAPGEF2', 'FBXO33', 'CDH8']	0.034015	0	0
348	Metabolite Levels (Pyroglutamine)	0.00561833	4.90795	25.4316	['DAP', 'RELN', 'BNC2', 'SORCS1', 'CTNNA3', 'XXYLT1']	0.034015	0	0
349	Obsessive-Compulsive Disorder	0.00561833	4.90795	25.4316	['GRID2', 'HACE1', 'ADCK1', 'PDE4D', 'FAIM2', 'GRIK2']	0.034015	0	0
350	Frailty Index	0.00561833	4.90795	25.4316	['NLGN1', 'SYT14', 'PIK3C3', 'INO80', 'MAPK6', 'FOXP2']	0.034015	0	0
351	Gut Microbiota (Functional Units)	0.00597557	2.52179	12.9117	['DGKG', 'SEMA5A', 'MYT1L', 'NTM', 'SMIM19', 'ARAP2', 'SORCS2', 'DAP', 'DIAPH3', 'SLC9A9', 'SLIT3', 'HIVEP3', 'NUDT12']	0.0356065	0	0
352	Refractive Astigmatism	0.00602545	2.79513	14.288	['ALDH3A1', 'TENM2', 'RBFOX1', 'NRXN1', 'PCDH7', 'CDH13', 'NRG1', 'AFF3', 'ABCA13', 'DLGAP2', 'JAKMIP3']	0.0356065	0	0
353	Chronic Bronchitis And Chronic Obstructive Pulmonary Disease	0.00608284	6.13342	31.2944	['CFAP221', 'FAM13A', 'CYS1', 'MCTP2', 'CSMD1']	0.0356065	0	0
354	Response To Lurasidone In Schizophrenia	0.00608284	6.13342	31.2944	['DYNC2H1', 'TENM4', 'CTNNA2', 'PRLR', 'EYS']	0.0356065	0	0
355	Leukoderma In Response To Rhododendrol	0.00608284	6.13342	31.2944	['MICAL2', 'HLA-C', 'CDH13', 'PPP2R5C', 'PPFIA3']	0.0356065	0	0
356	Body Mass Index And T2D (Pairwise)	0.00608284	6.13342	31.2944	['TCF7L2', 'ARL15', 'BCL2', 'MTOR', 'JAZF1']	0.0356065	0	0
357	Depression (Quantitative Trait)	0.00608284	6.13342	31.2944	['GRM8', 'CDH13', 'RORA', 'CDH18', 'NUDT12']	0.0356065	0	0
358	Qrs Complex (12-Leadsum)	0.00608284	6.13342	31.2944	['USP25', 'LRCH1', 'MITF', 'PRKCA', 'TBX3']	0.0356065	0	0
359	Motor Coordination	0.00608284	6.13342	31.2944	['CTSO', 'IQSEC1', 'PDGFC', 'ADAMTS17', 'LRRC1']	0.0356065	0	0
360	Self-Rated Health	0.00608284	6.13342	31.2944	['KLF7', 'SYT16', 'TCF4', 'SHISA9', 'SEC24C']	0.0356065	0	0
361	Sociability Score	0.00608284	6.13342	31.2944	['PHF2', 'SIPA1L1', 'MYO1H', 'SIM1', 'ELAVL2']	0.0356065	0	0
362	Freckles	0.00608284	6.13342	31.2944	['BNC2', 'MSI2', 'HSPA12A', 'PPARGC1B', 'EXOC2']	0.0356065	0	0
363	Low Density Lipoprotein Cholesterol Levels	0.00613236	1.55389	7.91579	['KANK2', 'ALK', 'GSK3B', 'L3MBTL3', 'POP7', 'SERPINA1', 'UBXN2B', 'ADH1B', 'HFE', 'INTS10', 'JMJD1C', 'LPL', 'HMGCR', 'CYP7A1', 'FAM117B', 'EHBP1', 'RAB21', 'UBASH3B', 'COBLL1', 'TRPS1', 'SLC39A8', 'ATP5MF-PTCD1', 'CSGALNACT1', 'GCKR', 'DNAH10', 'MTX1', 'MAGI2', 'PDE4C', 'WWP2', 'MITF', 'DYNC1LI1', 'TTC9', 'MLXIPL', 'STAG1', 'MAFB', 'TMEM17', 'ZNF618', 'FSHR', 'OGDH', 'TCEA2', 'TRIB1', 'PLPP3', …	0.0357975	0	0
364	Serum Metabolite Levels (Cms)	0.00649947	2.30418	11.6039	['CPT1A', 'ZFHX3', 'GCKR', 'TOMM40', 'KDM4C', 'CELF1', 'GALNT2', 'PCDH15', 'LPL', 'PPM1K', 'PBX4', 'MLXIPL', 'CPS1', 'MTNR1B', 'TRIB1']	0.0378362	0	0
365	Hdl Levels X Alcohol Consumption (Reg Vs Non-Reg Drinkers) Interaction (2Df)	0.00653257	1.90744	9.59623	['ILRUN', 'FTO', 'SEMA3C', 'GALNT2', 'PABPC4', 'MSL2', 'LPL', 'PEPD', 'KLF14', 'CMIP', 'ETV5', 'FSTL4', 'MC4R', 'MLXIPL', 'HEYL', 'CPS1', 'COBLL1', 'TRPS1', 'PCCB', 'PMAIP1', 'SLC39A8', 'TRIB1', 'R3HDM2']	0.0379247	0	0
366	Cleft Lip With Or Wo Cleft Palate	0.00659881	3.96487	19.9071	['MAFB', 'NOG', 'DCAF4L2', 'SPRY2', 'NRG1', 'PIK3R1', 'CYRIA']	0.0380268	0	0
367	Youthful Appearance (Self-Reported)	0.00660399	2.22622	11.1758	['BNC2', 'SEMA4D', 'CELF1', 'ARL15', 'SLC45A1', 'ARAP2', 'ZBTB20', 'MKLN1', 'KITLG', 'TRPS1', 'UBN1', 'SLC39A8', 'RALY', 'LCORL', 'NUCB2', 'JAZF1']	0.0380268	0	0
368	Ldl Levels In Hiv Infection	0.00660399	2.22622	11.1758	['ROBO2', 'KL', 'CST7', 'ARHGAP26', 'GRM3', 'BRINP1', 'TBC1D21', 'KIF16B', 'NDST4', 'SYNDIG1', 'CTNNA2', 'ADGRL4', 'TLR4', 'EYS', 'PRKG1', 'RCOR1']	0.0380268	0	0
369	Caffeine Consumption From Coffee Or Tea	0.00666208	2.60116	13.0353	['MC4R', 'LINGO1', 'MLXIPL', 'RABGAP1L', 'GCKR', 'DOCK3', 'PDE1C', 'BDNF', 'CYP1A1', 'RORA', 'FOXO3', 'ABCG2']	0.0382573	0	0
370	Serum Uric Acid Levels	0.00674189	1.79614	8.97965	['HNF4G', 'NBPF20', 'PPM1K', 'PSORS1C1', 'IGF1R', 'PCNX3', 'MICALL2', 'LRIG1', 'SLC17A1', 'MLXIP', 'CYB5B', 'MAP4K2', 'GCKR', 'NBPF10', 'UNCX', 'WDR72', 'PTGR2', 'ETV5', 'TNRC6C', 'MLXIPL', 'NBPF19', 'CPS1', 'MPPED2', 'CNTN4', 'TMEM18', 'ABCG2', 'RAI14']	0.038611	0	0
371	High Light Scatter Reticulocyte Count	0.00680001	1.41346	7.05435	['SERPINA1', 'ZC3H4', 'CHURC1-FNTB', 'HFE', 'MAST1', 'JMJD1C', 'SLC4A1', 'RORA', 'PEPD', 'RND3', 'SMG6', 'CDH5', 'CCDC91', 'TRPS1', 'LUC7L', 'SOX6', 'H4C3', 'ZCCHC24', 'ARL15', 'PRKCE', 'ATP11B', 'TENT5C', 'CYP27A1', 'KAT2B', 'MAPKAPK3', 'SETBP1', 'SLC25A19', 'THRAP3', 'RBMS1', 'NCOA7', 'LCORL', 'PLPP3', 'HDGFL2', 'SRSF9', 'RAI14', 'KANK2', 'L3MBTL3', 'SLC45A1', 'ADH1B', 'ADCY3', 'FOXK2', 'LPL', …	0.0388389	0	0
372	Nicotine Dependence And Major Depression (Severity Of Comorbidity)	0.00691296	3.46576	17.2399	['KLHL29', 'FSTL5', 'SLC24A3', 'PCLO', 'THEMIS', 'PLXDC2', 'LYPD6', 'SULF2']	0.0391673	0	0
373	Mdd X Sex Interaction	0.00691296	3.46576	17.2399	['GPM6A', 'SNX4', 'WWOX', 'GYPA', 'CNTN5', 'MFGE8', 'CSMD1', 'TSN']	0.0391673	0	0
374	Mercury Levels	0.00691296	3.46576	17.2399	['CNBD1', 'CA10', 'NEK6', 'KAZN', 'ULK1', 'CNTN3', 'TECRL', 'ADGRL3']	0.0391673	0	0
375	Coronary Artery Calcification	0.00711239	2.45699	12.1521	['SLC2A13', 'SEMA6D', 'PRICKLE2', 'FBXO15', 'PRKCA', 'NRG1', 'MSI2', 'SORCS2', 'RIT2', 'AGBL1', 'ERBB4', 'FBXO3', 'PHACTR1']	0.0401897	0	0
376	Haemorrhoidal Disease	0.00752092	2.07448	10.1444	['SMAD3', 'CTBP2', 'ZBTB20', 'PRKCA', 'MERTK', 'ISL1', 'ESR1', 'SND1', 'EHBP1', 'ACVR2A', 'FOXP1', 'HDAC7', 'SUGCT', 'PAPPA', 'FEZ2', 'MDM4', 'BMPR1B', 'EXOC2']	0.0423852	0	0
377	Qt Interval	0.00758596	1.91	9.32356	['KCNH2', 'IRX1', 'CASR', 'ANAPC7', 'AUTS2', 'PRKCA', 'SLC35F1', 'LDB2', 'ISL1', 'SLC8A1', 'PTPRG', 'COMP', 'NETO1', 'PPP6R3', 'NRAP', 'ELMO1', 'PDE4B', 'EXOC4', 'FAR2', 'L3MBTL4', 'KCNJ2', 'SH2B1']	0.0426383	0	0
378	Fruit Consumption	0.00777843	1.84528	8.96141	['TFAP2B', 'TFAP2D', 'TOMM40', 'SKOR2', 'NEGR1', 'GIPR', 'CADM2', 'CELF1', 'VRK2', 'ARHGAP15', 'EML2', 'SND1', 'EHBP1', 'PKHD1', 'MC4R', 'MLLT10', 'STK33', 'DNAJC1', 'DPY19L1', 'CDH22', 'EXOC4', 'FBXO3', 'TRIM66', 'RAPSN']	0.0436045	0	0
379	Serum Total Protein Levels	0.00799201	2.5267	12.2022	['GCKR', 'MAFB', 'CSF1', 'TRAF3', 'ZBTB38', 'BCL2', 'UBR2', 'SLC39A8', 'IKZF1', 'AFF3', 'TRIB1', 'TRERF1']	0.044639	0	0
380	Pulse Pressure X Alcohol Consumption Interaction (2Df Test)	0.00803213	2.83352	13.6697	['CCDC71L', 'FTO', 'NPPB', 'CACNB2', 'CASZ1', 'TNKS', 'NPR3', 'UNC5D', 'PIK3CG', 'KCNK3']	0.044639	0	0
381	Angiotensin-Converting Enzyme Inhibitor Intolerance	0.00803213	2.83352	13.6697	['OTUD4', 'CNTNAP2', 'COP1', 'LMO4', 'RTN4RL1', 'ASIC2', 'MEIS2', 'GABRG2', 'SH2B1', 'ANKS1B']	0.044639	0	0
382	Homeostasis Model Assessment Of Insulin Resistance (Dietary Factor Interaction)	0.00808937	4.4169	21.2771	['SPAG16', 'SLC22A23', 'NRG3', 'AGBL1', 'HTR1A', 'ARHGEF7']	0.044639	0	0
383	Cerebral Amyloid Angiopathy X Apoee4 Status Interaction In Alzheimers Disease	0.00808937	4.4169	21.2771	['FSTL5', 'CDH5', 'ARHGAP20', 'SETBP1', 'DNER', 'GRIK2']	0.044639	0	0
384	Clostridioides Difficle Infection	0.00808937	4.4169	21.2771	['KCNJ6', 'GRIN2A', 'PCDH9', 'SORCS2', 'CSMD1', 'CDH8']	0.044639	0	0
385	Estimated Glomerular Filtration Rate In Non-Diabetics	0.00855476	2.04245	9.72467	['GCKR', 'ARL15', 'HFE', 'PRKAG2', 'UNCX', 'WDR72', 'LARP4B', 'INO80', 'SLC8A1', 'ETV5', 'SNX4', 'DAB2', 'CPS1', 'NRIP1', 'ALMS1', 'CYP1A1', 'PDILT', 'ASTN2']	0.0470845	0	0
386	Zinc Levels	0.00860336	3.01325	14.3298	['TFAP2A', 'CDK19', 'NOVA1', 'ZNF704', 'GPBP1', 'MICALL2', 'UNCX', 'STXBP6', 'BRINP3']	0.0472293	0	0
387	Systolic Bp X Alcohol Consumption Interaction (2Df Test)	0.00878189	2.14503	10.1568	['CCDC71L', 'FTO', 'CASZ1', 'TNKS', 'GALNT18', 'NPR3', 'PIK3CG', 'TBX3', 'PLEKHA7', 'PCNX3', 'CACNB2', 'POC1B', 'SLC39A8', 'SOX6', 'EYS', 'KCNK3']	0.0480848	0	0
388	Hallux Valgus	0.00889085	3.68146	17.3865	['GRIN2A', 'TAFA5', 'DPYS', 'SLIT3', 'L3MBTL4', 'EYS', 'OPCML']	0.0485343	0	0
389	Neurofibrillary Tangles	0.0089171	2.6145	12.3399	['MYO1D', 'RBFOX1', 'MFAP3', 'MACROD2', 'PPP2R3A', 'MCC', 'EPHB1', 'PDE8A', 'L3MBTL4', 'GALNT10', 'HLA-DRB1']	0.0485343	0	0
390	Heart Rate Response To Recovery Post Exercise (50 Sec)	0.0089556	3.27303	15.4339	['CHRM2', 'SYT10', 'MCTP2', 'GNG11', 'RGS6', 'PAX2', 'MED13L', 'RNF220']	0.0485343	0	0
391	Autism	0.0089556	3.27303	15.4339	['SEMA5A', 'NEDD1', 'TENM2', 'MACROD2', 'PPP2R5C', 'ASIC2', 'TRIM33', 'PARD3B']	0.0485343	0	0
392	Peak Expiratory Flow	0.00913694	1.94134	9.11544	['WWOX', 'PID1', 'ZNF184', 'EYA2', 'FAM13A', 'NEXN', 'ADRB2', 'HTR4', 'SSH2', 'AGER', 'CCDC91', 'NNT', 'KDR', 'RARB', 'RBMS1', 'PHF13', 'KCNQ5', 'ASTN2', 'SKAP2', 'JAZF1']	0.0493907	0	0
393	Non-Alcoholic Fatty Liver Disease Activity Score In Non-Alcoholic Fatty Liver Disease	0.00940917	5.25692	24.5291	['SEMA5A', 'TRAP1', 'NRG3', 'SORCS3', 'PTPRG']	0.0499854	0	0
394	Homeostasis Model Assessment Of Beta-Cell Function (Dietary Factor Interaction)	0.00940917	5.25692	24.5291	['MAGI1', 'CYB5B', 'CDH13', 'FAT3', 'PLXNA4']	0.0499854	0	0
395	Obsessive-Compulsive Symptoms	0.00940917	5.25692	24.5291	['DMAC1', 'CADPS', 'PEMT', 'UNC5C', 'B3GALT5']	0.0499854	0	0
396	Biochemical Measures	0.00940917	5.25692	24.5291	['PCSK2', 'USP46', 'GRIK2', 'ADGRL3', 'NR3C2']	0.0499854	0	0
397	Visceral Adipose Tissue Adjusted For Bmi	0.00952085	2.45638	11.4326	['MIPEP', 'RBFOX1', 'PDCD6IP', 'DNAH10', 'LRATD1', 'KCND3', 'SLC39A11', 'DCLK2', 'TAF4B', 'ZDHHC21', 'LPP', 'EPHB1']	0.0499854	0	0
398	Subjective Response To Placebo Treatment In Childhood Asthma (Change In Cough/Wheeze)	0.00964797	7.35786	34.1479	['CDCA2', 'PKN2', 'NAV2', 'PPARGC1A']	0.0499854	0	0
399	Gut Microbiota Relative Abundance (Ruminococcus Belonging To Family Lachnospiraceae)	0.00964797	7.35786	34.1479	['TCF7L2', 'DPYS', 'RBMS1', 'PADI2']	0.0499854	0	0
400	Plasma Amyloid Beta Peptide Concentrations (Abx-40)	0.00964797	7.35786	34.1479	['STARD13', 'DAB1', 'TTC29', 'NPAS3']	0.0499854	0	0
401	Response To Radiotherapy In Cancer (Late Toxicity)	0.00964797	7.35786	34.1479	['CNTNAP2', 'KCND3', 'NEBL', 'SEMA6D']	0.0499854	0	0
402	Atypical Femoral Fracture In Phosphonate Treatment	0.00964797	7.35786	34.1479	['IGSF21', 'AOAH', 'CNTN4', 'CSMD1']	0.0499854	0	0
403	Tricyclic Pyrone Compound Response (Ic50)	0.00964797	7.35786	34.1479	['ZCCHC24', 'RBFOX1', 'VWC2', 'OPCML']	0.0499854	0	0
404	Emotional Recognition	0.00964797	7.35786	34.1479	['MYO1D', 'GLI3', 'CPEB4', 'CALN1']	0.0499854	0	0
405	Anticoagulant Levels	0.00964797	7.35786	34.1479	['KCTD8', 'LINGO1', 'ELMO1', 'PPP2R3A']	0.0499854	0	0
406	Putamen Volume	0.00964797	7.35786	34.1479	['RTN1', 'DLG2', 'SLC2A13', 'ASCC3']	0.0499854	0	0
407	Non-Hdl Levels	0.00964797	7.35786	34.1479	['KANK2', 'INTS10', 'LPL', 'PLXDC2']	0.0499854	0	0
408	Cannabis Use	0.00964797	7.35786	34.1479	['CADM2', 'ZNF704', 'NR2F2', 'SMG6']	0.0499854	0	0
409	Adiposity	0.00964797	7.35786	34.1479	['FTO', 'TFAP2B', 'SPRY2', 'LRRFIP1']	0.0499854	0	0
410	Glomerular Filtration Rate In Non Diabetics (Creatinine)	0.00985053	2.72842	12.6059	['GCKR', 'DAB2', 'CPS1', 'TFDP2', 'ALMS1', 'MPPED2', 'PRKAG2', 'WDR72', 'INO80', 'ETV5']	0.0505406	0	0
411	Immune Response To Smallpox Vaccine (Il-6)	0.00985053	2.72842	12.6059	['IRX1', 'GOLGA3', 'TENM2', 'PDE4D', 'PCDH15', 'THEMIS', 'TMTC2', 'ABHD17C', 'CSMD1', 'RBM24']	0.0505406	0	0
412	Orofacial Clefts	0.00985053	2.72842	12.6059	['SHTN1', 'MAFB', 'DCAF4L2', 'NOG', 'LRIG1', 'SPRY2', 'NRG1', 'FHIT', 'CYRIA', 'EPHA3']	0.0505406	0	0
413	Left-Handedness	0.00985053	2.72842	12.6059	['ROBO2', 'CADM1', 'RSRC1', 'FAM13A', 'SLC39A8', 'CNTN3', 'BUB3', 'SOX6', 'FOXN2', 'ANKS1B']	0.0505406	0	0
414	Nevus Count Or Cutaneous Melanoma	0.00989494	2.33687	10.7864	['HDAC4', 'FTO', 'TFAP2B', 'GPR37', 'TYRP1', 'MITF', 'CDKAL1', 'DCST2', 'CCND1', 'PLXNB2', 'RALY', 'PPARGC1B', 'MPHOSPH6']	0.0506297	0	0
415	Waist Circum Adjusted For Bmi (Main Effects And Smoking Interaction)	0.00991568	2.05508	9.48139	['ARFGEF2', 'DOCK3', 'SMAD3', 'DNAH10', 'ZBTB38', 'PEPD', 'CCDC91', 'HLX', 'SUFU', 'ADAMTSL3', 'COBLL1', 'ITGB8', 'TMEM38B', 'LCORL', 'RAI14', 'JAZF1', 'CPEB4']	0.0506297	0	0
416	Waist-To-Hip Ratio Adjusted For Bmi (Adjusted For Smoking Behaviour)	0.0101322	2.16827	9.95676	['CALCRL', 'EYA2', 'FAM13A', 'HLA-C', 'ITPR2', 'CMIP', 'DCST2', 'COBLL1', 'SSPN', 'BCL2', 'BBX', 'PEMT', 'TRIB1', 'KCNJ2', 'CPEB4']	0.0514873	0	0
417	Regular Attendance At A Religious Group	0.0101322	2.16827	9.95676	['KLHL29', 'TENM2', 'MEF2C', 'TNKS', 'MST1R', 'AFF3', 'EHBP1', 'PCDH17', 'CAMKV', 'WDPCP', 'TCF4', 'MDM4', 'CD47', 'RBM6', 'BPTF']	0.0514873	0	0
418	Alt Levels After Remission Induction Therapy In Actute Lymphoblastic Leukemia (All)	0.010715	2.53265	11.4884	['HDAC4', 'CAST', 'PDCD6IP', 'TAFA2', 'CPNE4', 'PERP', 'MYH13', 'EN1', 'CDKAL1', 'CSMD2', 'GADD45G']	0.0541055	0	0
419	Systolic Bp X Alcohol Consumption (Light Vs Heavy) Interaction (2Df Test)	0.0107241	2.88208	13.071	['CCDC71L', 'PCNX3', 'CACNB2', 'CASZ1', 'NPR3', 'SOX6', 'PIK3CG', 'TBX3', 'KCNK3']	0.0541055	0	0
420	Carotid Plaque Burden	0.0107241	2.88208	13.071	['PTPRN2', 'SERBP1', 'FAT1', 'KCNQ5', 'HMGB1', 'PRKD1', 'ANTXR2', 'GEM', 'ROBO1']	0.0541055	0	0
421	Diastolic Bp X Smoking Status (Ever Vs Never) Interaction (2Df Test)	0.0109637	1.98126	8.94175	['FTO', 'TNKS', 'HFE', 'PCDH7', 'GP2', 'EBF2', 'MED13L', 'NPPB', 'INPP4B', 'MFHAS1', 'TAFA2', 'RSRC1', 'ERI1', 'AKT3', 'POC1B', 'PDILT', 'GPR139', 'SDCCAG8']	0.055183	0	0
422	Sum Eosinophil Basophil Counts	0.0110355	1.75725	7.91926	['DOCK3', 'CHD7', 'IKZF1', 'LPP', 'SUFU', 'PSMD3', 'ARIH2', 'HIVEP3', 'STXBP6', 'BAK1', 'JAK2', 'BPTF', 'MCL1', 'BRD3', 'NDFIP1', 'SMAD3', 'LARP4B', 'TRERF1', 'UBAC2', 'DAP', 'SPSB1', 'ELMO1', 'SIK3', 'BCL2', 'EXOC2']	0.0554131	0	0
423	Bone Mineral Density (Wards Triangle Area)	0.0112538	4.01514	18.0161	['NKAIN2', 'MEF2C', 'TNKS', 'ADAMTS18', 'PLXDC2', 'ESR1']	0.0562423	0	0
424	Temperament	0.0112538	4.01514	18.0161	['FBN2', 'EGR2', 'TCERG1L', 'CADM2', 'NRXN1', 'ADGRL2']	0.0562423	0	0
425	Breast Cancer (Estrogen-Receptor Neg)	0.0114166	3.10059	13.868	['FTO', 'L3MBTL3', 'ADCY9', 'CDH2', 'CCNE1', 'MDM4', 'ESR1', 'PTHLH']	0.0566553	0	0
426	Arthritis (Juvenile Idiopathic)	0.0114166	3.10059	13.868	['JMJD1C', 'CXCR4', 'AFF3', 'RUNX3', 'PRKG1', 'HLA-DRB1', 'IGF1R', 'FOXP1']	0.0566553	0	0
427	Hiv-1 Viral Setpoint	0.0114166	3.10059	13.868	['EPHA5', 'SGCD', 'ZBTB20', 'HLA-C', 'PHACTR1', 'KCNQ5', 'AOAH', 'MAD2L1']	0.0566553	0	0
428	Thyroid Stimulating Hormone Levels	0.0114646	1.89135	8.45149	['SAMD5', 'HACE1', 'CADM1', 'NEK6', 'PDE4D', 'IGFBP2', 'NRG1', 'LPP', 'PSORS1C1', 'ELK3', 'NR3C2', 'SLC25A37', 'TPO', 'ADCY9', 'MBIP', 'OR6C4', 'LTA4H', 'RAPGEF5', 'HLA-DRB1', 'SASH1']	0.0567482	0	0
429	Multiple Sclerosis	0.0114889	1.4035	6.26854	['MCTP1', 'DIRAS2', 'CHD7', 'RORA', 'IKZF1', 'JADE2', 'SMG6', 'AKAP13', 'RPS6KA5', 'ZMIZ1', 'PAPOLG', 'PDE4B', 'PLXNC1', 'NUDT12', 'ARHGEF10', 'MEF2C', 'SYK', 'OLIG3', 'ZBTB38', 'THEMIS', 'EN1', 'RUNX3', 'FOXP1', 'DDAH1', 'TRAF3', 'ELMO1', 'CDHR3', 'TRIB2', 'EXOC2', 'PDZRN4', 'L3MBTL3', 'MARCHF1', 'ZBTB46', 'NLRC5', 'ADCY3', 'CXCR4', 'BCL10', 'LPP', 'INAVA', 'FAM241A', 'CSMD1', 'NADK', 'MCL1', 'J…	0.0567482	0	0
430	Diastolic Bp X Alcohol Consumption Interaction (2Df Test)	0.0116463	2.12645	9.46858	['CASZ1', 'TNKS', 'NPR3', 'TBX3', 'PLEKHA7', 'NPPB', 'PCNX3', 'CACNB2', 'POC1B', 'SLC39A8', 'MDM4', 'SOX6', 'H4C3', 'KCNK3', 'SDCCAG8']	0.0573354	0	0
431	Heart Rate Response To Recovery Post Exercise (40 Sec)	0.011716	3.43583	15.2785	['CHRM2', 'SYT10', 'GNG11', 'PAX2', 'RGS6', 'MED13L', 'RNF220']	0.0573354	0	0
432	Nonalcoholic Fatty Liver Disease	0.011716	3.43583	15.2785	['FTO', 'GCKR', 'LPL', 'PARVB', 'ZNF512', 'TRIB1', 'ZNF101']	0.0573354	0	0
433	Metabolite Levels (X-11787)	0.011716	3.43583	15.2785	['CCDC178', 'PRKCE', 'CADPS', 'ALMS1', 'DAB2IP', 'NRG1', 'ADGRL2']	0.0573354	0	0
434	Urate Levels In Obese Individuals	0.0127777	2.45577	10.7073	['PTPRT', 'EXT1', 'UBE2W', 'GCKR', 'LRFN5', 'CPS1', 'ZBTB20', 'UBR3', 'ME3', 'FOXP2', 'ABCG2']	0.0623871	0	0
435	Liver Enzyme Levels (Gamma-Glutamyl Transferase)	0.0131626	1.60751	6.96113	['ILRUN', 'L3MBTL3', 'TENM2', 'SERPINA1', 'TENM4', 'ADH1B', 'HNF4G', 'SLC2A2', 'RORA', 'EFNA5', 'CYP7A1', 'DDRGK1', 'ZMIZ2', 'COBLL1', 'SLC39A8', 'NRBF2', 'COA8', 'BPTF', 'SEC16B', 'GCKR', 'SEMA6D', 'PPP2R3A', 'FOXN2', 'TBX3', 'MLXIPL', 'STAG1', 'NFIB', 'PARD3', 'CNKSR3', 'PKN2', 'TRIB1', 'METAP2']	0.0641187	0	0
436	Cutaneous Squamous Cell Carcinoma	0.0132137	2.76183	11.9491	['EIF4E3', 'BNC2', 'CADM1', 'TRPS1', 'TYRP1', 'RALY', 'LPP', 'CNTLN', 'FOXP1']	0.0642198	0	0
437	Airway Responsiveness In Chronic Obstructive Pulmonary Disease	0.0138018	4.59954	19.6996	['RPTOR', 'SGCD', 'PCDH15', 'RARB', 'CSMD1']	0.065028	0	0
438	Childhood All/Lbl Treatment-Related Venous Thromboembolism	0.0138018	4.59954	19.6996	['PKHD1', 'CNTN5', 'CEP41', 'ANTXR2', 'NCALD']	0.065028	0	0
439	Homeostasis Model Assessment Of Insulin Resistance	0.0138018	4.59954	19.6996	['GCKR', 'AKR1C3', 'MCTP2', 'CSMD1', 'RCOR1']	0.065028	0	0
440	Smoking Behaviour (Cigarette Pack-Years)	0.0138018	4.59954	19.6996	['CHRNB3', 'PDE1C', 'WWP2', 'KLC1', 'TEX29']	0.065028	0	0
441	Circulating Leptin Levels Or T2D	0.0138018	4.59954	19.6996	['TCF7L2', 'GCKR', 'ARL15', 'COBLL1', 'KLF14']	0.065028	0	0
442	Borderline Personality Disorder	0.0138018	4.59954	19.6996	['CAMK1D', 'STX8', 'DPYD', 'PKP4', 'MAML3']	0.065028	0	0
443	Possible Neuropathic Pain In Post Total Joint Replacement Surgery For Osteoarthritis	0.0142393	11.0334	46.9114	['TENM2', 'GPD2', 'PRKCA']	0.065028	0	0
444	Obesity In Adult Survivors Of Childhood Cancer Exposed To Cranial Radiation	0.0142393	11.0334	46.9114	['GLRA3', 'SOX11', 'CDH18']	0.065028	0	0
445	Vincristine-Induced Peripheral Neuropathy In Acute Lymphoblastic Leukemia	0.0142393	11.0334	46.9114	['ETAA1', 'TMEM215', 'MTNR1B']	0.065028	0	0
446	Accelerometer-Based Physical Activity Measurement (Average Acceleration)	0.0142393	11.0334	46.9114	['SYT4', 'MEF2C', 'RIT2']	0.065028	0	0
447	Response To N-3 Lcpufa Supplementation (Change In Triglyceride Levels)	0.0142393	11.0334	46.9114	['IQCJ-SCHIP1', 'NELL1', 'SLIT2']	0.065028	0	0
448	Cv-A6-Associated Hand, Foot, And Mouth Disease (Severe Vs Mild)	0.0142393	11.0334	46.9114	['HDAC4', 'LPP', 'EPHB1']	0.065028	0	0
449	Posterior Cortical Atrophy And Alzheimers Disease	0.0142393	11.0334	46.9114	['TOMM40', 'SEMA3C', 'CNTNAP5']	0.065028	0	0
450	Severe Aortic Features In Marfan Syndrome	0.0142393	11.0334	46.9114	['COL16A1', 'ADGRB2', 'LCTL']	0.065028	0	0
451	Non-Del(5Q) Myelodysplastic Syndromes	0.0142393	11.0334	46.9114	['GRID1', 'EYA2', 'EFNA5']	0.065028	0	0
452	Lung Cancer (Smoking Interaction)	0.0142393	11.0334	46.9114	['GNG2', 'SMAD3', 'NID2']	0.065028	0	0
453	Hyperactive-Impulsive Symptoms	0.0142393	11.0334	46.9114	['DMRT2', 'LPL', 'MEIS2']	0.065028	0	0
454	Recalcitrant Atopic Dermatitis	0.0142393	11.0334	46.9114	['NBAS', 'PCDH9', 'THEMIS']	0.065028	0	0
455	Myeloperoxidase-Dna Complexes	0.0142393	11.0334	46.9114	['LARS2', 'CDK19', 'KIF26B']	0.065028	0	0
456	Number Of Children Ever Born	0.0142393	11.0334	46.9114	['FBXL17', 'AFF3', 'EFNA5']	0.065028	0	0
457	Two-Hour Glucose Challenge	0.0142393	11.0334	46.9114	['TCF7L2', 'GCKR', 'GIPR']	0.065028	0	0
458	Chronic Mountain Sickness	0.0142393	11.0334	46.9114	['AEBP2', 'PLEKHA5', 'MCTP2']	0.065028	0	0
459	Emphysema-Related Traits	0.0142393	11.0334	46.9114	['PARD3', 'ADARB2', 'CSMD1']	0.065028	0	0
460	Triiodothyronine Levels	0.0142393	11.0334	46.9114	['AGBL1', 'ERBB4', 'PRKCE']	0.065028	0	0
461	Electrodermal Activity	0.0142393	11.0334	46.9114	['NRXN3', 'ARHGAP15', 'ANKS1B']	0.065028	0	0
462	Essential Tremor	0.0142393	11.0334	46.9114	['LINGO1', 'CTNNA3', 'PPARGC1A']	0.065028	0	0
463	Suicide Risk	0.0142393	11.0334	46.9114	['IGSF5', 'PRKCE', 'B3GALT5']	0.065028	0	0
464	Urea Levels	0.0142393	11.0334	46.9114	['MTX1', 'PRKAG2', 'UNCX']	0.065028	0	0
465	Pubertal Anthropometrics	0.0143418	2.94539	12.502	['ILRUN', 'DAB1', 'ADCY3', 'TNNI3K', 'TMEM38B', 'DNAJC27', 'TRPM3', 'VGLL3']	0.0653553	0	0
466	Hemoglobin A1C Levels	0.0144071	2.53996	10.7695	['KLHL29', 'LINGO1', 'TCF7L2', 'GIPR', 'MTNR1B', 'DMRTA1', 'SLC2A2', 'CDKAL1', 'SND1', 'EML2']	0.0655123	0	0
467	Alzheimer Disease And Age Of Onset	0.0151361	3.22091	13.4978	['DDX18', 'DST', 'FAT1', 'CDKAL1', 'PTPRG', 'NR3C2', 'FGF10']	0.0685316	0	0
468	Plasma Anti-Thyroglobulin And Anti-Thyroid Peroxidase Levels (Bivariate Analysis)	0.0152005	3.68033	15.4075	['WDR59', 'NEBL', 'SNTG1', 'RGS6', 'SMG6', 'NUDT12']	0.0685316	0	0
469	Renal Function-Related Traits (Bun)	0.0152005	3.68033	15.4075	['TFAP2B', 'MTX1', 'LRIG1', 'UNCX', 'WDR72', 'LPP']	0.0685316	0	0
470	Sex Hormone-Binding Globulin Levels	0.0152005	3.68033	15.4075	['FTO', 'SNED1', 'GCKR', 'ZBTB10', 'JMJD1C', 'NR2F2']	0.0685316	0	0
471	Glucagon Levels Oral Glucose Tolerance Test (Decremental Area Under The Curve For 0-30 Minutes)	0.0157344	5.88595	24.4379	['FUT8', 'MARCHF1', 'GABRG2', 'HS6ST3']	0.068887	0	0
472	Bipolar Disorder Or Attention Deficit Hyperactivity Disorder	0.0157344	5.88595	24.4379	['NLGN1', 'SLC4A10', 'ADGRL4', 'PTPRG']	0.068887	0	0
473	Soluble Receptor For Advanced Glycation End-Product Levels	0.0157344	5.88595	24.4379	['ZBTB38', 'MACROD2', 'AGER', 'FBXO33']	0.068887	0	0
474	Social Science Traits (Pleiotropy) (Hipo Component 1)	0.0157344	5.88595	24.4379	['TCF4', 'MAML3', 'SHISA9', 'FOXP2']	0.068887	0	0
475	Schizophrenia, Bipolar Disorder Or Recurrent Mdd	0.0157344	5.88595	24.4379	['UBE3D', 'TPBG', 'PRDM5', 'FOXP2']	0.068887	0	0
476	Cerebrospinal Fluid Immune Biomarker Levels	0.0157344	5.88595	24.4379	['EDEM3', 'SATB2', 'EYS', 'CNTNAP5']	0.068887	0	0
477	Blood Cell Traits (Multivariate Analysis)	0.0157344	5.88595	24.4379	['HLA-C', 'TTLL11', 'OTOR', 'PDZRN4']	0.068887	0	0
478	Right Lateral Prefrontal Cortical Growth	0.0157344	5.88595	24.4379	['GPR26', 'TENM4', 'ARL15', 'BUB3']	0.068887	0	0
479	Intralaminar Thalamic Nuclei Volume	0.0157344	5.88595	24.4379	['GALC', 'PAPPA', 'CAMTA1', 'PPARGC1A']	0.068887	0	0
480	Lateral Thalamic Nuclei Volume	0.0157344	5.88595	24.4379	['SLC39A8', 'FAT3', 'NAV2', 'EPHA3']	0.068887	0	0
481	Gout Vs. Hyperuricemia	0.0157344	5.88595	24.4379	['CNTN5', 'FAM53A', 'MALRD1', 'ABCG2']	0.068887	0	0
482	Barretts Esophagus	0.0157344	5.88595	24.4379	['CRTC1', 'HLA-C', 'BARX1', 'FOXP1']	0.068887	0	0
483	Radiation Response	0.0157344	5.88595	24.4379	['WWOX', 'KDM4C', 'FSHR', 'ADARB2']	0.068887	0	0
484	Ms (Severity)	0.0157344	5.88595	24.4379	['ZFHX3', 'ACP5', 'MET', 'CBLN2']	0.068887	0	0
485	Triglycerides	0.0159736	1.62169	6.70865	['FTO', 'TOMM40', 'INTS10', 'JMJD1C', 'LPL', 'SLC2A2', 'PEPD', 'CMIP', 'INPP5A', 'COBLL1', 'DLGAP2', 'ZNF101', 'GCKR', 'AOC1', 'ARL15', 'GALNT2', 'MSL2', 'AP3B1', 'WWP2', 'PBX4', 'MLXIPL', 'NPC1', 'SIK3', 'BCL2', 'PEMT', 'ZNF512', 'TRIB1', 'MET', 'R3HDM2']	0.0697897	0	0
486	Familial Squamous Cell Lung Carcinoma	0.0161071	2.65121	10.9455	['WWOX', 'NBAS', 'SNTG2', 'DLG2', 'GPD2', 'GALNTL6', 'LCORL', 'DCLK1', 'NPAS3']	0.0697975	0	0
487	T2D Or Prostate Cancer (Pleiotropy)	0.0161071	2.65121	10.9455	['RGS17', 'ZBTB38', 'AKAP6', 'CDKAL1', 'UBAP2', 'ZNF512', 'RAPSN', 'JAZF1', 'TNRC6B']	0.0697975	0	0
488	Brown Vs. Black Hair Color	0.0161071	2.65121	10.9455	['EPHA4', 'KITLG', 'BNC2', 'SLC45A1', 'ZMIZ1', 'ARL15', 'ZBTB38', 'TMTC3', 'EXOC2']	0.0697975	0	0
489	Feeling Miserable	0.0161071	2.65121	10.9455	['KLHL29', 'LINGO1', 'CNTN5', 'VRK2', 'SORCS3', 'DLGAP2', 'PSORS1C1', 'ACVR2A', 'KCNJ3']	0.0697975	0	0
490	Colorectal Cancer Or Advanced Adenoma	0.0161767	1.92817	7.95214	['TCF7L2', 'STARD13', 'SMAD3', 'SATB2', 'HLA-C', 'TBX3', 'MED13L', 'PREX1', 'PNKD', 'CNNM1', 'ZMIZ1', 'LRIG1', 'CTNNB1', 'CCM2', 'BMPR1B', 'PRKG1', 'ATOH1']	0.0699559	0	0
491	Regular Attendance At A Pub Or Social Club	0.017201	2.45516	9.97477	['ADH1C', 'ADH1B', 'MTTP', 'DPYD', 'SLC4A10', 'PMAIP1', 'ADH7', 'PAX2', 'PTBP2', 'TNRC6B']	0.0740834	0	0
492	Initial Pursuit Acceleration	0.017201	2.45516	9.97477	['SPAG16', 'CNTNAP2', 'EPHA7', 'ALCAM', 'PLCB4', 'ADH1B', 'CCNH', 'SLC39A8', 'CBLN4', 'TEX29']	0.0740834	0	0
493	Daytime Sleep Phenotypes	0.0175107	1.59316	6.44425	['DPP10', 'DYRK2', 'THSD7B', 'MSTN', 'MTMR14', 'CHURC1-FNTB', 'LYPD6', 'PTPRG', 'MC4R', 'WRN', 'SGCD', 'TSPAN5', 'HIVEP2', 'EPHB1', 'WWOX', 'EGLN3', 'FOXF2', 'DST', 'SLC2A13', 'B3GAT2', 'RBM19', 'PLEKHA5', 'PLCB4', 'CAPZA3', 'KIF26B', 'CDH13', 'CNTN4', 'SRSF6', 'BRWD1', 'RAI14']	0.0752641	0	0
494	Cutaneous Malignant Melanoma	0.0176732	2.06344	8.32745	['FTO', 'GPR37', 'TYRP1', 'MITF', 'CDKAL1', 'DCST2', 'MKLN1', 'CCND1', 'PLXNB2', 'WDPCP', 'RALY', 'TMEM38B', 'RAPGEF5', 'PPARGC1B']	0.0756556	0	0
495	Educational Attainment	0.0176732	2.06344	8.32745	['GPM6A', 'CADM2', 'NRXN1', 'PLCL1', 'JMJD1C', 'TANK', 'PTPRF', 'CAMKV', 'STK24', 'AKT3', 'NUPR1', 'LAT', 'SDCCAG8', 'SH2B1']	0.0756556	0	0
496	Hypothyroidism	0.0179375	2.12866	8.55905	['SAMD5', 'ZNF804B', 'ZBTB10', 'HLA-C', 'NRG1', 'ZDHHC21', 'NR3C2', 'TPO', 'SNTG2', 'ERBB3', 'CDH13', 'SASH1', 'HLA-DRB1']	0.0765952	0	0
497	Iron Status Biomarkers (Ferritin Levels)	0.0180011	2.21023	8.87922	['TFAP2A', 'IRX1', 'CDH5', 'SLC25A37', 'EGLN3', 'GCKR', 'MAFB', 'ELL', 'HFE', 'AXIN1', 'TRIB1', 'PMS1']	0.0765952	0	0
498	T2D (Adjusted For Bmi)	0.0180011	2.21023	8.87922	['MACF1', 'GCKR', 'MRPS35', 'GIPR', 'ZBTB46', 'WSCD2', 'TCEA2', 'HLA-C', 'LPL', 'PIK3R1', 'PAM', 'ZZEF1']	0.0765952	0	0
499	Reticulocyte Count	0.0187007	1.35893	5.40745	['OTUD4', 'NRP1', 'SERPINA1', 'CHURC1-FNTB', 'HFE', 'C4BPA', 'SLC4A1', 'RORA', 'IKZF1', 'PEPD', 'DCAF4', 'SMG6', 'CDH5', 'TRPS1', 'LUC7L', 'SOX6', 'USP49', 'ARL15', 'PRKCE', 'HLA-C', 'RUNX3', 'TENT5C', 'CYP27A1', 'KAT2B', 'SETBP1', 'THRAP3', 'RBMS1', 'NCOA7', 'PLPP3', 'RAI14', 'KANK2', 'L3MBTL3', 'ADH1B', 'ADCY3', 'FOXK2', 'LPL', 'FOXO3', 'COBLL1', 'STXBP6', 'NADK', 'TMEM120B', 'GCKR', 'DNAH10', …	0.0794125	0	0
500	Parkinsons Disease	0.0191686	1.55419	6.14602	['SCARB2', 'SEMA5A', 'CAMK2D', 'TSHZ2', 'SIPA1L2', 'BARX1', 'MANEA', 'ZNF608', 'DDRGK1', 'STBD1', 'SLC39A8', 'CA8', 'SNCA', 'SYT4', 'USP25', 'ZNF184', 'DMRT2', 'SLC2A13', 'HIP1R', 'ANK2', 'SMARCA2', 'GALC', 'DLG2', 'RIT2', 'SYT10', 'ZFP64', 'CNKSR3', 'PKP2', 'IGSF9B', 'MDGA2', 'HLA-DRB1', 'FGF10']	0.0802927	0	0
501	Insulin-Related Traits (Multivariate Analysis)	0.0192099	3.03127	11.9806	['TCF7L2', 'LRFN5', 'MTNR1B', 'JMJD1C', 'SPRY2', 'CDKAL1', 'KIF11']	0.0802927	0	0
502	Response To Antipsychotic Treatment	0.0192099	3.03127	11.9806	['PDE4D', 'CDH13', 'ASTN2', 'MEIS2', 'CNTNAP5', 'ANKS1B', 'SOX5']	0.0802927	0	0
503	Bitter Beverage Consumption	0.0192099	3.03127	11.9806	['TMEM161B', 'GCKR', 'MAGI2', 'CYP1A1', 'GABRG3', 'EPHB1', 'ABCG2']	0.0802927	0	0
504	Knee Osteoarthritis	0.0192099	3.03127	11.9806	['MAGI1', 'GALNT18', 'DDX10', 'WWP2', 'FRMD4A', 'EPPK1', 'PARD3B']	0.0802927	0	0
505	Uric Acid Levels	0.0192099	3.03127	11.9806	['SEMA5A', 'TENM2', 'GCKR', 'SLC17A1', 'TMEM18', 'DIP2C', 'ABCG2']	0.0802927	0	0
506	Bladder Cancer	0.0192099	3.03127	11.9806	['GSTM1', 'CCNE1', 'CYP1A2', 'TACC3', 'CDKAL1', 'CWC27', 'FGFR3']	0.0802927	0	0
507	Post-Traumatic Stress Disorder (Asjusted For Relatedness)	0.0193877	4.08825	16.1204	['TRPS1', 'AKT3', 'PRKCA', 'TECRL', 'OTOR']	0.0802927	0	0
508	Bone Ultrasound Measurement (Velocity Of Sound)	0.0193877	4.08825	16.1204	['CCDC91', 'SETBP1', 'EN1', 'ESR1', 'MBL2']	0.0802927	0	0
509	Cirrhosis (Alcohol Related)	0.0193877	4.08825	16.1204	['MAGI1', 'FUT8', 'SERPINA1', 'TAF4B', 'PBX4']	0.0802927	0	0
510	N-Glycan Levels	0.0193877	4.08825	16.1204	['FUT8', 'B3GAT1', 'SLC9A9', 'IKZF1', 'OASL']	0.0802927	0	0
511	Severe Malaria	0.0193877	4.08825	16.1204	['INPP4B', 'GYPA', 'ZNF536', 'CSMD1', 'FREM3']	0.0802927	0	0
512	Hdl Levels X Short Total Sleep Time Interaction (2Df Test)	0.0194385	2.5491	10.0447	['ILRUN', 'GALNT2', 'TRPS1', 'COBLL1', 'LPL', 'KLF14', 'FHIT', 'EPHB1', 'CMIP']	0.0802927	0	0
513	Cadmium Levels	0.0194385	2.5491	10.0447	['DPP10', 'CACNB2', 'GBE1', 'KCNIP4', 'KIT', 'CNTN3', 'SHISA9', 'CMIP', 'SND1']	0.0802927	0	0
514	Cardiovascular Disease Risk Factors	0.0200116	3.39704	13.2873	['GCKR', 'TOMM40', 'HFE', 'LPL', 'OASL', 'ABCG2']	0.0821794	0	0
515	Factor Vii Activity	0.0200116	3.39704	13.2873	['MLXIPL', 'GCKR', 'CNTN5', 'CCDC3', 'XXYLT1', 'TSKU']	0.0821794	0	0
516	Eating Disorders	0.0200116	3.39704	13.2873	['CAMK1D', 'SEMA6D', 'TRPS1', 'MACROD2', 'ADH7', 'CCNL1']	0.0821794	0	0
517	Dental Caries	0.0201152	2.02287	7.90189	['FZD1', 'PCDH9', 'ABCB5', 'ZNF804B', 'ISL1', 'SPSB1', 'MPPED2', 'PTK2B', 'APBB2', 'CTNNA3', 'ATXN7L1', 'TRIB2', 'EXOC2', 'ABCG2']	0.0824449	0	0
518	Mean Spheric Corpuscular Volume	0.0202698	1.30485	5.08711	['OTUD4', 'IPO11', 'CHURC1-FNTB', 'HFE', 'DIS3L', 'MAST1', 'JMJD1C', 'SLC4A1', 'RORA', 'IL27', 'IKZF1', 'AFF3', 'DCAF4', 'CMIP', 'PREX1', 'AKAP13', 'BCL7A', 'RPS6KA1', 'LUC7L', 'SLC39A8', 'ME3', 'JAK2', 'SOX6', 'PDIA2', 'MEF2C', 'REXO1', 'USP49', 'DST', 'SYK', 'ZBTB38', 'CDKAL1', 'KLF14', 'CDC25B', 'FOXP1', 'ETV6', 'RNF168', 'NT5C3A', 'KAT2B', 'SLC7A5', 'TFDP2', 'KIF2A', 'TAL1', 'RASA2', 'RARB', …	0.082647	0	0
519	Sleep Duration (Short Sleep)	0.0202815	1.8704	7.29092	['USP49', 'LAMA2', 'CELF1', 'SEMA6D', 'SHISA4', 'MST1R', 'FOXP2', 'GNAO1', 'CAMKV', 'DPYD', 'PDE4B', 'SLC39A8', 'TCF4', 'PAM', 'RAPSN', 'MAD1L1', 'RBM6']	0.082647	0	0
520	Blood Pressure	0.0202815	1.8704	7.29092	['CASZ1', 'HFE', 'NPR3', 'FHIT', 'PIK3CG', 'TBX3', 'PLEKHA7', 'NPPB', 'PPP3CA', 'CACNB2', 'BANK1', 'CDH13', 'POC1B', 'PHACTR1', 'SLC39A8', 'CNTN4', 'SOX6']	0.082647	0	0
521	Loneliness (Mtag)	0.0205582	2.08227	8.08856	['PHF2', 'ARFGEF2', 'CELF1', 'GBE1', 'AKAP7', 'ACVR2A', 'PREX1', 'ERBB4', 'HIVEP1', 'NMUR2', 'TCF4', 'RAPSN', 'BPTF']	0.0836138	0	0
522	Mean Arterial Pressure X Alcohol Consumption Interaction (2Df Test)	0.0208072	2.1562	8.3498	['NPPB', 'FTO', 'PCNX3', 'CACNB2', 'CASZ1', 'NPR3', 'POC1B', 'SLC39A8', 'SOX6', 'TBX3', 'PLEKHA7', 'KCNK3']	0.084303	0	0
523	Verbal Declarative Memory	0.0208072	2.1562	8.3498	['SEMA5A', 'TOMM40', 'TENM4', 'DGKB', 'LRRTM4', 'B3GAT1', 'PRR16', 'ETV1', 'CYP7B1', 'GFRA2', 'ISL1', 'MAP2K5']	0.084303	0	0
524	Mosquito Bite Size	0.0215184	1.81779	6.97823	['BRD3', 'PRKN', 'DYRK2', 'AUTS2', 'TNKS', 'XYLT1', 'EN1', 'IKZF1', 'RUNX3', 'LPP', 'GNG11', 'SLC25A37', 'LRCH1', 'KDR', 'UBAP2', 'TRIB1', 'ASIC2', 'CPEB4']	0.0870179	0	0
525	Emphysema Annual Change Measurement In Smokers (Percent Low Attenuation Area)	0.0217608	2.67733	10.2478	['SEC16B', 'TENM3', 'SGCD', 'NSD2', 'PLXNA2', 'LOXL4', 'MSI2', 'MDGA2']	0.0876639	0	0
526	Estimated Glomerular Filtration Rate In Diabetes	0.0217608	2.67733	10.2478	['DAB2', 'CPS1', 'ARG1', 'PRKAG2', 'UNCX', 'PDILT', 'WDR72', 'RAI14']	0.0876639	0	0
527	Mean Corpuscular Hemoglobin Concentration	0.0219489	1.48492	5.67098	['OTUD4', 'MACF1', 'ZNF131', 'ELL', 'CHURC1-FNTB', 'HFE', 'SLC4A1', 'IL27', 'PPCDC', 'IQCJ-SCHIP1', 'AKAP13', 'HCAR1', 'COBLL1', 'UBTF', 'LUC7L', 'KNTC1', 'SOX6', 'CCT3', 'PDIA2', 'GCKR', 'GALNT2', 'PABPC4', 'SMIM19', 'AXIN1', 'ATP2B4', 'STIMATE', 'ATP11B', 'TENT5C', 'KLF1', 'SLC25A37', 'TMEM17', 'CTDSP1', 'GIPC2', 'RNF182', 'STIMATE-MUSTN1', 'HDGFL2', 'LSM14A']	0.0882537	0	0
528	Medication Use (Hmg Coa Reductase Inhibitors)	0.0228029	1.98385	7.50069	['FTO', 'TCF7L2', 'GCKR', 'BMPR2', 'TOMM40', 'UBXN2B', 'MSL2', 'LPL', 'HMGCR', 'KLF14', 'MLXIPL', 'TRPS1', 'PHF13', 'RGS12']	0.0913408	0	0
529	Pre-Treatment Viral Load In Hiv-1	0.0228029	1.98385	7.50069	['ALK', 'MAGI1', 'NTM', 'CADPS', 'BSDC1', 'DNAJC27', 'SUGCT', 'PPP1CB', 'LARS2', 'IGSF21', 'FUT9', 'ZNF704', 'SLC9A9', 'ZBTB7C']	0.0913408	0	0
530	Eosinophil Percentage Of White Cells	0.0231394	1.36647	5.14643	['ANKRD33B', 'DOCK3', 'MAST3', 'CHD7', 'JMJD1C', 'RORA', 'IKZF1', 'MSI2', 'HMGB1', 'DCAF4', 'CMIP', 'ADAMTS4', 'ITGB8', 'SLC39A8', 'ATXN7L1', 'JAK2', 'HABP2', 'BRD3', 'CASR', 'FBXW7', 'NSMCE2', 'HLA-C', 'RUNX3', 'FOXP1', 'SIK3', 'ELMO1', 'A3GALT2', 'RAPSN', 'EXOC2', 'NLRC5', 'ADRB2', 'LPP', 'ERI1', 'HLX', 'NRIP1', 'PTK2B', 'HIVEP3', 'HIVEP2', 'BAK1', 'BPTF', 'EGR2', 'GCKR', 'NDFIP1', 'SMAD3', 'PB…	0.0923956	0	0
531	Coronary Artery Calcified Atherosclerotic Plaque (130 Hu Threshold) In T2D	0.0232406	2.45455	9.23364	['TRIM9', 'PTPRN2', 'DTNA', 'ADAMTS17', 'MAGI2', 'AGAP1', 'RSU1', 'NSG1', 'GABRG3']	0.0923956	0	0
532	Basophil Percentage Of Granulocytes	0.0232406	2.45455	9.23364	['HIP1', 'CHD7', 'BCL2', 'JMJD1C', 'LARP4B', 'CNTN4', 'ACVR2A', 'ZNF101', 'CDC25B']	0.0923956	0	0
533	Endometriosis	0.0232406	2.45455	9.23364	['ETAA1', 'PDE1C', 'KDR', 'SORCS1', 'RND3', 'CSMD1', 'ESR1', 'RBM43', 'IGF1R']	0.0923956	0	0
534	Amyotrophic Lateral Sclerosis (Age Of Onset)	0.0237718	4.90468	18.3399	['ARAP2', 'NRXN3', 'PTPRF', 'ANKS1B']	0.0932822	0	0
535	Body Mass Index And Hdl-C (Pairwise)	0.0237718	4.90468	18.3399	['CLIP1', 'TOMM40', 'ARL15', 'ETV5']	0.0932822	0	0
536	Renal Function-Related Traits (Scr)	0.0237718	4.90468	18.3399	['MPPED2', 'HLA-C', 'UNCX', 'WDR72']	0.0932822	0	0
537	Renal Overload Gout	0.0237718	4.90468	18.3399	['GCKR', 'GRID1', 'KCNJ2', 'ABCG2']	0.0932822	0	0
538	Plantar Warts	0.0237718	4.90468	18.3399	['CRCT1', 'HLA-C', 'LCE3E', 'HLA-DRB1']	0.0932822	0	0
539	Periodontitis	0.0237718	4.90468	18.3399	['GPR141', 'NCR2', 'NPY', 'KCNQ5']	0.0932822	0	0
540	Hepatitis B	0.0237718	4.90468	18.3399	['GRIN2A', 'AFG1L', 'HLA-C', 'HLA-DRB1']	0.0932822	0	0
541	Severe Influenza A (H1N1) Infection	0.0239558	2.30145	8.58795	['DPP10', 'DDX18', 'PDCD6IP', 'TRPS1', 'RPL10L', 'CCNG1', 'GIPC2', 'MITF', 'GABRG2', 'LRP1B']	0.0937991	0	0
542	Headache	0.023992	2.8627	10.678	['MACF1', 'CAMK1D', 'PHACTR1', 'ASTN2', 'MYO1H', 'MEF2D', 'PTBP2']	0.0937991	0	0
543	Post Bronchodilator Fev1/Fvc Ratio In Copd	0.0241304	2.18978	8.15536	['SPAG16', 'SNTG2', 'BNC2', 'TAFA2', 'NNT', 'PCDH15', 'NRG1', 'TBX4', 'GABRG2', 'SULF2', 'ADGRL3']	0.0939931	0	0
544	Idiopathic Dilated Cardiomyopathy	0.0241304	2.18978	8.15536	['SAMD5', 'WWOX', 'NEIL3', 'CCND1', 'PODXL', 'SHOX2', 'PHACTR1', 'RALY', 'SASH1', 'TBX3', 'PARD3B']	0.0939931	0	0
545	White Blood Cell Count	0.0243195	1.30301	4.84262	['DGKG', 'CSF1', 'CHD7', 'JMJD1C', 'MSI2', 'ICAM5', 'JADE2', 'ANTXR2', 'PEPD', 'RAPGEFL1', 'PPCDC', 'CMIP', 'SMG6', 'PREX1', 'CCND1', 'PSD4', 'SUFU', 'PSMD3', 'RPS6KA1', 'BBX', 'JAK2', 'MAP3K5', 'MAP2K2', 'PRKCE', 'NSMCE2', 'HLA-C', 'TSC2', 'CDKAL1', 'ETV1', 'SLC39A12', 'FOXP1', 'NPC1', 'DMRTA1', 'RASA2', 'RBMS1', 'SKAP1', 'RAPSN', 'CASZ1', 'L3MBTL3', 'GYPA', 'CALCRL', 'PRUNE2', 'NLRC5', 'CXCR4',…	0.0945561	0	0
546	Lung Function (Fev1)	0.0247535	1.90582	7.04923	['OTUD4', 'DMRT2', 'JMJD1C', 'AP3B1', 'HTR4', 'SMARCA2', 'PTHLH', 'TBX3', 'MED13L', 'CTAGE1', 'CCDC91', 'NCOR1', 'ME3', 'SEC24C', 'MCL1']	0.0956548	0	0
547	Bitter Non-Alcoholic Beverage Consumption	0.0257599	3.15421	11.5411	['SEC16B', 'MLXIPL', 'PPP3CA', 'RBFOX1', 'TMEM161B', 'CYP1A1']	0.0956548	0	0
548	Blood Osmolality (Transformed Sodium)	0.0257599	3.15421	11.5411	['CYB5B', 'SLC25A37', 'GALR1', 'SLC4A10', 'HMGB1', 'XXYLT1']	0.0956548	0	0
549	Cardiovascular Death Or Myocardial Infarction In Response To Clopidogrel Treatment	0.0259564	7.3552	26.8563	['ZFHX3', 'ZDHHC21', 'FREM1']	0.0956548	0	0
550	Adverse Response To Inhaled Corticosteroid Treatment X Age Interaction In Asthma	0.0259564	7.3552	26.8563	['RBFOX1', 'HIVEP2', 'SAMD13']	0.0956548	0	0
551	Intraocular Pressure And Central Corneal Thickness (Multi-Trait Analysis)	0.0259564	7.3552	26.8563	['SMAD3', 'GBE1', 'FOXP1']	0.0956548	0	0
552	Age-Related Cognitive Decline (Global Cognition) (Slope Of Z-Scores)	0.0259564	7.3552	26.8563	['NEBL', 'PRR16', 'FAM170A']	0.0956548	0	0
553	Time-Dependent Creatinine Clearance Response To Tenofovir In Hiv	0.0259564	7.3552	26.8563	['TTLL7', 'TRPM3', 'ADGRL2']	0.0956548	0	0
554	Polycystic Ovary Syndrome (Reproductive Subtype)	0.0259564	7.3552	26.8563	['KAZN', 'UNC5C', 'BMPR1B']	0.0956548	0	0
555	Leisure-Time Exercise Behaviour (Age-Stratified)	0.0259564	7.3552	26.8563	['PRLHR', 'SPRY2', 'KCNJ3']	0.0956548	0	0
556	Hand Grip Strength (Mahalanobis Distance)	0.0259564	7.3552	26.8563	['GRM3', 'CTSO', 'DSC3']	0.0956548	0	0
557	Gut Microbiota Relative Abundance (Dorea)	0.0259564	7.3552	26.8563	['AK7', 'CSMD1', 'SUGCT']	0.0956548	0	0
558	Dimensional Psychopathology (Positive)	0.0259564	7.3552	26.8563	['GNAO1', 'KIF16B', 'MACROD2']	0.0956548	0	0
559	Lung Function (Forced Vital Capacity)	0.0259564	7.3552	26.8563	['WWOX', 'HSD17B12', 'KCNJ2']	0.0956548	0	0
560	Strenuous Sports Or Other Exercises	0.0259564	7.3552	26.8563	['FTO', 'SIPA1L1', 'CADM2']	0.0956548	0	0
561	Gout Vs Asymptomatic Hyperuricemia	0.0259564	7.3552	26.8563	['GCKR', 'ADH1B', 'ABCG2']	0.0956548	0	0
562	Opioid Dependence (Time To Event)	0.0259564	7.3552	26.8563	['FTO', 'BMPR1B', 'GRIN2B']	0.0956548	0	0
563	Leisure-Time Exercise Behaviour	0.0259564	7.3552	26.8563	['DPY19L1', 'PAPSS2', 'KCNJ3']	0.0956548	0	0
564	Cardiac Structure And Function	0.0259564	7.3552	26.8563	['WWOX', 'GRID1', 'SLC35F1']	0.0956548	0	0
565	Body Mass Index In Asthmatics	0.0259564	7.3552	26.8563	['SLC24A2', 'STARD13', 'CPS1']	0.0956548	0	0
566	Type 1 Diabetes Nephropathy	0.0259564	7.3552	26.8563	['ERBB4', 'MCTP2', 'AFF3']	0.0956548	0	0
567	Pars Triangularis Volume	0.0259564	7.3552	26.8563	['MARCHF1', 'FHIT', 'MGLL']	0.0956548	0	0
568	Triglycerides-Bp (Tg-Bp)	0.0259564	7.3552	26.8563	['GCKR', 'LPL', 'TRIB1']	0.0956548	0	0
569	End-Stage Renal Disease	0.0259564	7.3552	26.8563	['ARHGEF10', 'DCAF4', 'DLGAP2']	0.0956548	0	0
570	Hip Shape (Dxa Scan)	0.0259564	7.3552	26.8563	['IRX1', 'WWOX', 'ASTN2']	0.0956548	0	0
571	Breakfast Skipping	0.0259564	7.3552	26.8563	['RIMS4', 'YWHAB', 'METTL4']	0.0956548	0	0
572	Maximum Stenosis	0.0259564	7.3552	26.8563	['KCND2', 'UNC5C', 'BMPR1B']	0.0956548	0	0
573	Feeling Lonely	0.0259564	7.3552	26.8563	['ERBB4', 'NMUR2', 'TCF4']	0.0956548	0	0
574	Male Fertility	0.0259564	7.3552	26.8563	['PCDH9', 'NTM', 'MACROD2']	0.0956548	0	0
575	Neg Urgency	0.0259564	7.3552	26.8563	['CACNA1I', 'ADGRB3', 'CSMD1']	0.0956548	0	0
576	Low Hand Grip Strength (60 Years And Older) (Ewgsop)	0.0262724	3.67921	13.3895	['FTO', 'AOC1', 'ZBTB38', 'SLC39A8', 'HLA-DRB1']	0.096484	0	0
577	Spatial Memory	0.0262724	3.67921	13.3895	['CNTN5', 'TSHZ2', 'HIVEP3', 'CSMD1', 'HCN1']	0.096484	0	0
578	Non-Small Cell Lung Cancer	0.0263374	2.56077	9.31294	['THSD7B', 'CPS1', 'HLA-C', 'NRG1', 'XXYLT1', 'NALCN', 'CDH8', 'BPTF']	0.0965552	0	0
579	Qrs Duration	0.0273724	2.05568	7.39679	['NKAIN2', 'SIPA1L1', 'SETBP1', 'IGFBP3', 'THEMIS', 'LRIG1', 'SLC35F1', 'PRKCA', 'SLIT2', 'SENP2', 'TBX3', 'IGF1R']	0.100115	0	0
580	Acute Lymphoblastic Leukemia (Childhood)	0.0275446	2.36675	8.50124	['DDC', 'TIGAR', 'RIT2', 'SLCO3A1', 'PARD3', 'INTS10', 'MAGI2', 'PDE4B', 'IKZF1']	0.100115	0	0
581	Body Mass Index X Age Interaction	0.0275446	2.36675	8.50124	['MC4R', 'SH3YL1', 'SNTG2', 'TOMM40', 'PMAIP1', 'ALKAL2', 'FPGT-TNNI3K', 'TNNI3K', 'TMEM18']	0.100115	0	0
582	T2D (Age Of Onset)	0.0275446	2.36675	8.50124	['CADM1', 'SYCE1L', 'MYT1L', 'ADAMTS18', 'TSHZ2', 'CNKSR3', 'PXDN', 'STIMATE', 'OPRM1']	0.100115	0	0
583	Feeling Nervous	0.0275446	2.36675	8.50124	['PCDH9', 'CADM2', 'DPYD', 'HLA-C', 'PPP2R3A', 'PSORS1C1', 'ACVR2A', 'SNCA', 'FBXO31']	0.100115	0	0
584	Systemic Lupus Erythematosus	0.0286307	1.33215	4.73348	['HIP1', 'DYRK2', 'CPNE5', 'PROS1', 'PLAT', 'IKZF1', 'PPCDC', 'CDH2', 'PAPOLG', 'ITGAX', 'DPF3', 'JAK2', 'PGPEP1', 'GTF2I', 'GPR78', 'OLIG3', 'HLA-C', 'SORCS2', 'ELF3', 'TRAF3', 'BANK1', 'KIT', 'LCP1', 'SNRPC', 'EPHA3', 'SKAP2', 'FBN2', 'LRRC56', 'ANKRD16', 'TNKS', 'ARHGAP15', 'LPP', 'PSORS1C1', 'PCNX3', 'SCUBE3', 'ERBB4', 'PERP', 'CTNNA3', 'SMYD3', 'SLC15A4', 'KCNJ3', 'JAZF1', 'EDEM3', 'LINGO1',…	0.103884	0	0
585	Basal Cell Carcinoma	0.02909	1.74574	6.17531	['BNC2', 'ZBTB10', 'HLA-C', 'FRMD4A', 'PIK3R1', 'KLF14', 'LPP', 'CYRIA', 'FOXP1', 'UBAC2', 'CCDC88B', 'STK35', 'TRPS1', 'RBMS1', 'RALY', 'EXOC2', 'PPARGC1B', 'FGF10']	0.10537	0	0
586	Glomerular Filtration Rate In Chronic Kidney Disease	0.0295318	2.71188	9.55203	['MEF2C', 'ALCAM', 'COBLL1', 'RBM19', 'RNF103-CHMP3', 'LRP1B', 'ROBO1']	0.106606	0	0
587	Lipid Traits	0.0295318	2.71188	9.55203	['GCKR', 'TOMM40', 'KIF16B', 'PCDH7', 'LPL', 'HMGCR', 'TRIB1']	0.106606	0	0
588	Neutrophil Percentage Of White Cells	0.029617	1.36829	4.81556	['CHD7', 'JMJD1C', 'SLC4A1', 'IKZF1', 'ICAM5', 'ANTXR2', 'NR3C1', 'SLC8A1', 'CMIP', 'NR3C2', 'PREX1', 'AKAP13', 'ZMIZ1', 'BRD3', 'USP49', 'ZBTB38', 'FOXP1', 'SLC7A5', 'COL2A1', 'TRAF3', 'KIT', 'ELMO1', 'RBMS1', 'PLPP3', 'CFB', 'NLRC5', 'ARHGAP15', 'HDAC7', 'COBLL1', 'FAM241A', 'HIVEP1', 'STXBP6', 'ATP5MF-PTCD1', 'MARK3', 'JAZF1', 'TRAP1', 'GCKR', 'KDM4B', 'PTCD1', 'PPP2R3A', 'MERTK', 'FAM220A', '…	0.106732	0	0
589	Itch Intensity From Mosquito Bite Adjusted By Bite Size	0.0309658	1.67547	5.82203	['CNTNAP2', 'DYRK2', 'PCDH9', 'NTM', 'ABHD2', 'MAGI2', 'KCTD1', 'HLA-C', 'UNC5C', 'IKZF1', 'TECRL', 'FOXN2', 'RUNX3', 'FBXO11', 'LYZL4', 'DLG2', 'GRM8', 'SPRY1', 'RGS12', 'TXNDC8']	0.111403	0	0
590	Squamous Cell Carcinoma	0.0315418	2.45394	8.48189	['PRKN', 'BNC2', 'TRPS1', 'RALY', 'LPP', 'SCYL2', 'CNTLN', 'FOXP1']	0.113283	0	0
591	Endometrial Cancer	0.0323792	2.28501	7.83812	['LINGO2', 'BCL11A', 'HEY2', 'SSPN', 'CDKAL1', 'NCOA7', 'CSMD2', 'SKAP1', 'BPTF']	0.115383	0	0
592	Lamb Consumption	0.0323792	2.28501	7.83812	['MLXIPL', 'MEF2C', 'TOMM40', 'SBK1', 'IL27', 'VRK2', 'NUPR1', 'SH2B1', 'CCDC171']	0.115383	0	0
593	Chin Dimples	0.0324743	1.87532	6.42731	['CRB1', 'EPHA7', 'BNC2', 'SATB2', 'PLCL1', 'NRG1', 'ARHGAP15', 'RSRC1', 'AGTR1', 'ZNF536', 'TCF4', 'KCNJ2', 'MBL2', 'CNTLN']	0.115383	0	0
594	Myopia	0.0324743	1.87532	6.42731	['TFAP2B', 'TCF7L2', 'RBFOX1', 'LAMA2', 'ZBTB38', 'NTM', 'ANTXR2', 'MYO1D', 'LRFN5', 'DLG2', 'GPD2', 'HAT1', 'KCNQ5', 'CA8']	0.115383	0	0
595	Moderate-To-Late Spontaneous Preterm Birth	0.0325076	2.94377	10.0862	['MYT1L', 'FBXL17', 'KAZN', 'EFNA5', 'NPAS3', 'ROBO1']	0.115383	0	0
596	Renal Underexcretion Gout	0.0325076	2.94377	10.0862	['GCKR', 'ARL4A', 'ETV1', 'MITF', 'SMYD3', 'ABCG2']	0.115383	0	0
597	Cardiac Hypertrophy	0.0325076	2.94377	10.0862	['TAFA2', 'NRG3', 'PLXNA2', 'GRIK2', 'HTR2A', 'CA8']	0.115383	0	0
598	Pursuit Maintenance Gain	0.0326068	1.7864	6.11527	['SMAD3', 'YES1', 'ANKRD30A', 'MAGI2', 'NSMCE2', 'CACNA1D', 'GRIK2', 'CMIP', 'MINPP1', 'PLXNA2', 'VWC2', 'RARB', 'GSAP', 'CAGE1', 'RBM24', 'CSMD1']	0.115465	0	0
599	Body Fat Distribution (Leg Fat Ratio)	0.0326398	1.45887	4.99259	['ILRUN', 'FTO', 'BNC2', 'CELF1', 'OTUD7B', 'IL27', 'DCST2', 'CCDC91', 'ADAMTSL3', 'ADAMTS17', 'ARIH2', 'UBTF', 'ITGB8', 'KNTC1', 'MAP4K5', 'UBQLN4', 'SPDEF', 'RBM6', 'JAZF1', 'SH2B1', 'SEC16B', 'SMAD3', 'H2BC5', 'MTX1', 'ZBTB38', 'WWP2', 'ESR1', 'SLC25A37', 'DALRD3', 'RASA2', 'NUPR1', 'SNRPC', 'LCORL', 'RAPSN']	0.115465	0	0
600	Pulse Pressure X Alcohol Consumption (Light Vs Heavy) Interaction (2Df Test)	0.0338797	4.20377	14.2295	['CCDC71L', 'NPR3', 'POC1B', 'PIK3CG']	0.117306	0	0
601	Peripheral Arterial Disease (Traffic-Related Air Pollution Interaction)	0.0338797	4.20377	14.2295	['MACF1', 'WWOX', 'CNNM1', 'HABP2']	0.117306	0	0
602	Dental Caries (Decayed And Filled Deciduous Tooth Surfaces)	0.0338797	4.20377	14.2295	['MTNR1B', 'RARB', 'FAT3', 'KCTD15']	0.117306	0	0
603	Frontotemporal Dementia With Grn Mutation	0.0338797	4.20377	14.2295	['NEDD1', 'ACTN3', 'NDUFS1', 'GFRA2']	0.117306	0	0
604	Persistent Hepatitis B Virus Infection	0.0338797	4.20377	14.2295	['CSGALNACT1', 'INTS10', 'LPL', 'HLA-DRB1']	0.117306	0	0
605	Alcohol And Nicotine Co-Dependence	0.0338797	4.20377	14.2295	['IPO11', 'KCND2', 'HIVEP1', 'HTR1A']	0.117306	0	0
606	Depressive Symptoms (Sum-Score)	0.0338797	4.20377	14.2295	['DOCK3', 'MAPKAPK3', 'SHISA4', 'RBM6']	0.117306	0	0
607	Qt Interval (Drug Interaction)	0.0338797	4.20377	14.2295	['CNTNAP2', 'LRFN5', 'CAMK1D', 'GNAL']	0.117306	0	0
608	Insulin Resistance/Response	0.0338797	4.20377	14.2295	['KCNU1', 'CACNA1D', 'AP3B1', 'CSMD1']	0.117306	0	0
609	Diabetic Retinopathy In T2D	0.0338797	4.20377	14.2295	['CEP162', 'CNOT10', 'STT3B', 'TBX18']	0.117306	0	0
610	Percentage Gas Trapping	0.0338797	4.20377	14.2295	['SP1', 'MACROD2', 'AGER', 'CSMD1']	0.117306	0	0
611	Peak Insulin Response	0.0338797	4.20377	14.2295	['TCF7L2', 'MTNR1B', 'CHST1', 'CDKAL1']	0.117306	0	0
612	Oropharynx Cancer	0.0338797	4.20377	14.2295	['CSGALNACT1', 'TENM3', 'ADH1B', 'WDFY3']	0.117306	0	0
613	Response To Platinum-Based Neoadjuvant Chemotherapy In Cervical Cancer	0.0345375	3.34455	11.2568	['MBTPS1', 'RPS6KA5', 'DGLUCY', 'CDH13', 'SLC38A8']	0.118614	0	0
614	Fractional Exhaled Nitric Oxide (Childhood)	0.0345375	3.34455	11.2568	['PTPRT', 'NETO1', 'ANK2', 'SMYD3', 'PAPPA2']	0.118614	0	0
615	Mild Obesity-Related T2D	0.0345375	3.34455	11.2568	['TCF7L2', 'PCED1B', 'FAT1', 'CDKAL1', 'ADARB1']	0.118614	0	0
616	Nonsyndromic Cleft Lip	0.0345375	3.34455	11.2568	['CTSO', 'MAFB', 'PDGFC', 'DLK1', 'CPEB4']	0.118614	0	0
617	Aluminium Levels	0.0345375	3.34455	11.2568	['THSD7B', 'LRRC28', 'ZNF804B', 'ZFP37', 'PARD3B']	0.118614	0	0
618	Chronic Obstructive Pulmonary Disease Or Resting Heart Rate (Pleiotropy)	0.0353238	1.96409	6.56636	['PPP1CB', 'ZBTB9', 'SEC61A1', 'MACF1', 'CASZ1', 'FUT8', 'KIFC1', 'PABPC4', 'CDH11', 'BAK1', 'SEC24C', 'MLN']	0.121118	0	0
619	Aspartate Aminotransferase Levels	0.0357567	1.33647	4.45179	['SERPINA1', 'HPSE2', 'ELL', 'CSF1', 'ONECUT2', 'HFE', 'RORA', 'IKZF1', 'PRL', 'PEPD', 'MANEA', 'CDH8', 'UBASH3B', 'ANKRD31', 'PDE4B', 'SLC39A8', 'SOX6', 'RGS6', 'BRD3', 'LMO4', 'FRMD4A', 'SLC39A12', 'FBXO11', 'DUSP6', 'DNAJC1', 'TRIB1', 'L3MBTL3', 'CALCRL', 'TNKS', 'MTTP', 'PRUNE1', 'EFNA5', 'CNNM1', 'FUT9', 'HLX', 'ZNF704', 'DGLUCY', 'PPARGC1A', 'MARK3', 'KCNJ2', 'GCKR', 'GSTM1', 'FOXN2', 'MERT…	0.122404	0	0
620	Triglyceride Levels X Long Total Sleep Time Interaction (2Df Test)	0.0358721	2.57614	8.57287	['GCKR', 'GALNT2', 'COBLL1', 'ADAMTS17', 'PCCB', 'LPL', 'JMJD1C']	0.122404	0	0
621	Epithelial Ovarian Cancer	0.0358721	2.57614	8.57287	['MLLT10', 'BNC2', 'ANKRD30A', 'AKR1C3', 'SEMA3E', 'SRGAP1', 'SKAP1']	0.122404	0	0
622	Pulmonary Function (Smoking Interaction)	0.0365062	2.0252	6.70396	['HDAC4', 'WWOX', 'PID1', 'FAM13A', 'DNER', 'RARB', 'PRL', 'HTR4', 'ASTN2', 'AGER', 'KCNJ2']	0.124368	0	0
623	Cortical Surface Area (Mostest)	0.0373682	1.2962	4.26051	['VIT', 'ROBO2', 'OTUD4', 'SLC35F6', 'MCTP1', 'DOCK3', 'LIMD1', 'CARF', 'HINT1', 'CAMKV', 'ADAMTSL4', 'AKT3', 'ARIH2', 'SLC39A8', 'FAM53A', 'ATP6V1E2', 'RBM6', 'MAGI1', 'USP46', 'EPHA4', 'PABPC4', 'PDE4D', 'MITF', 'VRK2', 'ISL1', 'FOXP1', 'LARS2', 'DMRTA2', 'DALRD3', 'MAPKAPK3', 'TFDP2', 'BANK1', 'SLC27A6', 'TNIK', 'EPHA3', 'SDCCAG8', 'PPIC', 'ABCG2', 'FBN2', 'CRB1', 'MACF1', 'CALCRL', 'MST1R', '…	0.126824	0	0
624	Parkinsons Disease Or First Degree Relation To Individual With Parkinsons Disease	0.0374021	1.71608	5.6391	['SCARB2', 'FAM47E-STBD1', 'CAMK2D', 'HIP1R', 'SIPA1L2', 'GALC', 'ZNF608', 'RIT2', 'DLG2', 'DDRGK1', 'ASXL3', 'UBTF', 'UBAP2', 'IGSF9B', 'LCORL', 'PAM', 'SNCA']	0.126824	0	0
625	Lead Levels	0.0374068	2.35564	7.74042	['WDR72', 'TTC29', 'FOXO3', 'SYT9', 'PPARGC1A', 'SMARCA2', 'RUNX3', 'TEX29']	0.126824	0	0
626	Disease Progression In Age-Related Macular Degeneration	0.0377709	2.20871	7.23623	['CDH22', 'DPF3', 'CNTN4', 'LSM14A', 'TSN', 'CNTNAP5', 'KCTD15', 'CFB', 'NELFE']	0.127854	0	0
627	Venous Thromboembolism	0.038199	1.78246	5.81963	['MIPEP', 'CSGALNACT1', 'WDR59', 'GRP', 'IGFBP3', 'B3GAT2', 'DDX20', 'C4BPA', 'SMG6', 'NRG3', 'AGBL1', 'KIF26B', 'PABPC4L', 'PPARGC1A', 'RETREG1']	0.129097	0	0
628	Sleep Duration	0.0398594	1.92129	6.19115	['KCNH5', 'AUTS2', 'CPQ', 'WSCD2', 'DPYD', 'PCDH15', 'FBXO15', 'SPRY2', 'MACROD2', 'VRK2', 'FOXP2', 'UNC79']	0.133212	0	0
629	Tuberculosis	0.0398594	1.92129	6.19115	['NPPB', 'DYNC2H1', 'CTAGE1', 'MSANTD1', 'DMRTA1', 'ESRRB', 'DPF3', 'HLA-C', 'SOX11', 'RGS12', 'CFAP54', 'HLA-DRB1']	0.133212	0	0
630	C-Reactive Protein Levels Or Triglyceride Levels (Pleiotropy)	0.0403044	2.75962	8.86196	['MC4R', 'GCKR', 'PABPC4', 'MSL2', 'LPL', 'HLA-C']	0.133212	0	0
631	Heart Rate Response To Recovery Post Exercise (10 Sec)	0.0403044	2.75962	8.86196	['CHRM2', 'NEGR1', 'SYT10', 'GNG11', 'PAX2', 'MED13L']	0.133212	0	0
632	Lupus Nephritis In Systemic Lupus Erythematosus	0.0403044	2.75962	8.86196	['CRB1', 'BANK1', 'HIVEP3', 'MAP4K5', 'NKX2-4', 'NKX2-2']	0.133212	0	0
633	Plasma Anti-Thyroglobulin Levels	0.0403044	2.75962	8.86196	['TAFA5', 'NTM', 'FSHR', 'CCNG1', 'RGS6', 'RUNX1T1']	0.133212	0	0
634	Low Tan Response	0.0403044	2.75962	8.86196	['BNC2', 'TRPS1', 'TYRP1', 'PDE4B', 'RALY', 'PPARGC1B']	0.133212	0	0
635	Immature Fraction Of Reticulocytes	0.040667	1.36839	4.38203	['KANK2', 'L3MBTL3', 'ADH1B', 'CELF1', 'ZC3H4', 'CHURC1-FNTB', 'NATD1', 'MAST1', 'JMJD1C', 'SLC4A1', 'IKZF1', 'FOXO3', 'AFF3', 'RND3', 'AKAP13', 'CCDC91', 'TRPS1', 'PDGFC', 'STXBP6', 'MAP3K5', 'RBM6', 'BRD3', 'TMEM120B', 'GCKR', 'BCL11A', 'KCNJ12', 'ATP2B4', 'MICAL2', 'RCL1', 'MYO1D', 'MLXIPL', 'PNKD', 'LRCH1', 'CTDSP1', 'RASA2', 'FAT1', 'NCOA7', 'PLPP3', 'HDGFL2', 'RCOR1', 'LIMS1', 'METAP2', 'TN…	0.133212	0	0
636	Docetaxel-Induced Peripheral Neuropathy In Metastatic Castrate-Resistant Prostate Cancer	0.0414285	5.51609	17.5621	['SPHKAP', 'CTNNA3', 'OPCML']	0.133212	0	0
637	Alopecia Response To Chemotherapy In Breast Cancer (Cyclophosphamide+Doxorubicin+/-5Fu)	0.0414285	5.51609	17.5621	['CDH13', 'LCORL', 'SMARCA2']	0.133212	0	0
638	Parkinsons Motor Subtype (Tremor Dominant Vs Postural Instability/Gait Difficulty)	0.0414285	5.51609	17.5621	['NKAIN2', 'GABRG2', 'MPHOSPH6']	0.133212	0	0
639	Drug-Induced Stevens-Johnson Syndrome Or Toxic Epidermal Necrolysis (Sjs/Ten)	0.0414285	5.51609	17.5621	['SLC22A23', 'MAFB', 'PSORS1C1']	0.133212	0	0
640	Lifetime Average Cigarettes Per Day In Chronic Obstructive Pulmonary Disease	0.0414285	5.51609	17.5621	['ELMO1', 'ASTN2', 'CALN1']	0.133212	0	0
641	Emotional Lability In Attention Deficit Hyperactivity Disorder	0.0414285	5.51609	17.5621	['ERAP1', 'ISL1', 'ADGRL3']	0.133212	0	0
642	Response To Antipsychotic Treatment In Schizophrenia	0.0414285	5.51609	17.5621	['PCDH7', 'TNIK', 'CNTNAP5']	0.133212	0	0
643	Finger Osteoarthritis Severity (Hand Klsum)	0.0414285	5.51609	17.5621	['CCDC91', 'NOVA1', 'STXBP6']	0.133212	0	0
644	Periodontitis (Stage Iii/Iv Grade C)	0.0414285	5.51609	17.5621	['MYH13', 'FAT3', 'CSNK1G2']	0.133212	0	0
645	Ulna And Radius Bone Mineral Density	0.0414285	5.51609	17.5621	['MC4R', 'SLC9A9', 'ACTR3B']	0.133212	0	0
646	Response To Bupropion In Depression	0.0414285	5.51609	17.5621	['CSMD1', 'PROK1', 'SNCA']	0.133212	0	0
647	Breakfast Cereal Skipping Frequency	0.0414285	5.51609	17.5621	['RIMS4', 'YWHAB', 'METTL4']	0.133212	0	0
648	Intestinal Permeability Measurement	0.0414285	5.51609	17.5621	['KCNJ6', 'PID1', 'ASIC2']	0.133212	0	0
649	Drug Experimentation Measurement	0.0414285	5.51609	17.5621	['CADM2', 'ADK', 'FOXP2']	0.133212	0	0
650	Staphylococcus Aureus Infection	0.0414285	5.51609	17.5621	['BCL11B', 'PDE4B', 'HLA-DRB1']	0.133212	0	0
651	Cerebellum White Matter Volume	0.0414285	5.51609	17.5621	['RBFOX1', 'SGIP1', 'LRP1B']	0.133212	0	0
652	Fuchss Corneal Dystrophy	0.0414285	5.51609	17.5621	['TCF4', 'SLC25A22', 'PTPRG']	0.133212	0	0
653	Survival In Colon Cancer	0.0414285	5.51609	17.5621	['DPP10', 'HCN1', 'SKAP2']	0.133212	0	0
654	Sun-Seeking Behavior	0.0414285	5.51609	17.5621	['CADM2', 'SATB2', 'PLCL1']	0.133212	0	0
655	Excessive Hairiness	0.0414285	5.51609	17.5621	['BCL2', 'ATP11B', 'LIMS1']	0.133212	0	0
656	Childhood Onset T2D	0.0414285	5.51609	17.5621	['MC4R', 'TCF7L2', 'PHF2']	0.133212	0	0
657	Ms (Age Of Onset)	0.0414285	5.51609	17.5621	['RELN', 'SGCD', 'KCNB2']	0.133212	0	0
658	Sensation Seeking	0.0414285	5.51609	17.5621	['GNAL', 'CADM2', 'TSPAN5']	0.133212	0	0
659	Birth Length	0.0414285	5.51609	17.5621	['HSD17B12', 'LCORL', 'DCST2']	0.133212	0	0
660	Lymphocyte Count	0.042093	1.28048	4.05639	['CSF1', 'ADK', 'JMJD1C', 'SLC4A1', 'IKZF1', 'ANTXR2', 'PEPD', 'HS6ST1', 'PPCDC', 'SMG6', 'NR3C2', 'PREX1', 'LMBR1', 'ZMIZ1', 'PSD4', 'RPS6KA1', 'ANXA6', 'BRD3', 'MAP2K2', 'ZBTB38', 'HLA-C', 'SLC35G2', 'ETV1', 'RUNX3', 'FOXP1', 'ADCY9', 'NCOR1', 'COL2A1', 'TRAF3', 'DMRTA1', 'ELMO1', 'RBMS1', 'TNIK', 'LCP1', 'SKAP2', 'ILRUN', 'CASZ1', 'L3MBTL3', 'ANKRD11', 'NLRC5', 'ITPR2', 'ARHGAP15', 'RTN4', 'HD…	0.135144	0	0
661	Extremely High Intelligence	0.0422515	1.75406	5.55006	['ARFGEF2', 'PDE1C', 'IL27', 'MST1R', 'AFF3', 'FOXO3', 'ARHGAP15', 'TANK', 'PREX1', 'CAMKV', 'DPYD', 'EXOC4', 'NUPR1', 'RBM6', 'SH2B1']	0.135448	0	0
662	Alzheimers Disease (Cognitive Decline)	0.0428233	2.04526	6.44396	['NKAIN2', 'ARHGAP20', 'EXOC4', 'ELMO1', 'PRRC2C', 'CTNNA2', 'PARVB', 'GPC6', 'CSMD1', 'GABRG3']	0.136965	0	0
663	Heel Bone Mineral Density X Serum Urate Levels Interaction	0.0428668	1.62821	5.12831	['MARCHF1', 'THSD7B', 'MAML1', 'THEMIS', 'AFF3', 'SORCS2', 'CXXC4', 'SGCZ', 'MYOM2', 'FSTL5', 'TTC9', 'WRN', 'KIF2A', 'ANKRD31', 'NCOA7', 'CNTN4', 'CTNNA2', 'ASTN2', 'MET']	0.136965	0	0
664	Attention Deficit Hyperactivity Disorder (Inattention Symptoms)	0.0430489	2.45333	7.71674	['SETD5', 'CAMK1D', 'TENM4', 'POU6F2', 'CAMTA1', 'CCDC3', 'MCTP2']	0.136965	0	0
665	Hepcidin/Ferritin Ratio	0.0430489	2.45333	7.71674	['PRELID2', 'GPR26', 'FOXF2', 'HFE', 'THEMIS', 'TSN', 'LRP1B']	0.136965	0	0
666	Anti-Saccade Response	0.0430489	2.45333	7.71674	['SYK', 'GRM8', 'PPP2R5C', 'SOX6', 'CSMD1', 'ATP6V1E2', 'ZZEF1']	0.136965	0	0
667	High Light Scatter Reticulocyte Percentage Of Red Cells	0.0431126	1.28619	4.0437	['SERPINA1', 'BMPR2', 'ZC3H4', 'CHURC1-FNTB', 'HFE', 'MAST1', 'SLC4A1', 'RND3', 'SMG6', 'UBASH3B', 'TRPS1', 'LUC7L', 'SOX6', 'H4C3', 'ZCCHC24', 'ARL15', 'HLA-C', 'ATP11B', 'TENT5C', 'FOXP1', 'SETBP1', 'SLC25A19', 'THRAP3', 'RASA2', 'RBMS1', 'NCOA7', 'LCORL', 'PLPP3', 'HDGFL2', 'SRSF9', 'RAI14', 'KANK2', 'L3MBTL3', 'SLC45A1', 'ADH1B', 'ADCY3', 'FOXK2', 'LPL', 'FOXO3', 'COBLL1', 'PDGFC', 'NRBF2', '…	0.136965	0	0
668	Hematological And Biochemical Traits	0.0437427	2.13734	6.68867	['GCKR', 'PRKCE', 'DMRTA1', 'LPL', 'WDR72', 'CDKAL1', 'PARVB', 'TBX3', 'MED13L']	0.138551	0	0
669	Creatine Kinase Levels	0.0437427	2.13734	6.68867	['CAND2', 'ZRANB1', 'GCKR', 'CSF1', 'PSMD3', 'ABRAXAS2', 'AKAP6', 'PEPD', 'IQGAP3']	0.138551	0	0
670	Cerebral Amyloid Deposition (Pet Imaging)	0.0439606	2.26491	7.07664	['TOMM40', 'MMP16', 'SLITRK1', 'ARAP3', 'WDFY3', 'PCDH1', 'ADGRL4', 'ADGRL2']	0.138672	0	0
671	Attention Function In Attention Deficit Hyperactive Disorder	0.044239	3.06566	9.55919	['NELL1', 'DLG2', 'DST', 'SALL3', 'SORCS2']	0.138672	0	0
672	Heart Rate Increase In Response To Exercise	0.044239	3.06566	9.55919	['SYT10', 'MCTP2', 'PAX2', 'RGS6', 'RNF220']	0.138672	0	0
673	Glycemic Traits (Pleiotropy)	0.044239	3.06566	9.55919	['TCF7L2', 'GCKR', 'SGCD', 'DGKB', 'MTNR1B']	0.138672	0	0
674	Total Hippocampal Volume	0.044239	3.06566	9.55919	['TFDP2', 'WIF1', 'SLC4A10', 'ABRAXAS2', 'ASTN2']	0.138672	0	0
675	P Wave Duration	0.044239	3.06566	9.55919	['CAND2', 'CAMK2D', 'KCND3', 'SSBP3', 'HCN1']	0.138672	0	0
676	Peanut Allergy	0.044239	3.06566	9.55919	['NOVA1', 'EXOC4', 'STXBP6', 'SKAP1', 'HLA-DRB1']	0.138672	0	0
677	Systolic Bp And Diastolic Bp (Bivariate Analysis)	0.046115	3.67809	11.3161	['SYT4', 'RBFOX1', 'TENM4', 'ANK2']	0.142862	0	0
678	Pit-And-Fissure Caries	0.046115	3.67809	11.3161	['RBFOX1', 'MPPED2', 'CNTN4', 'HIVEP2']	0.142862	0	0
679	Iris Heterochromicity	0.046115	3.67809	11.3161	['IQCJ-SCHIP1', 'SKOR2', 'BBS5', 'HAVCR2']	0.142862	0	0
680	Hirschsprung Disease	0.046115	3.67809	11.3161	['DEFB129', 'NOC4L', 'NRG1', 'VRK2']	0.142862	0	0
681	Lewy Body Disease	0.046115	3.67809	11.3161	['FRMD3', 'SPHKAP', 'GNB5', 'PARVB']	0.142862	0	0
682	Food Addiction	0.046115	3.67809	11.3161	['RGS18', 'NTM', 'PRKCA', 'SEPTIN11']	0.142862	0	0
683	Ewing Sarcoma	0.046115	3.67809	11.3161	['EGR2', 'SSR1', 'CAGE1', 'NKX2-2']	0.142862	0	0
684	Face Memory	0.046115	3.67809	11.3161	['EPHA4', 'BCL11A', 'DPYD', 'NEO1']	0.142862	0	0
685	Platelet Count	0.0470826	1.23057	3.76044	['CCDC71L', 'SERPINA1', 'CSF1', 'CELF1', 'CHURC1-FNTB', 'HFE', 'ADK', 'ZBTB20', 'JMJD1C', 'MSI2', 'IKZF1', 'RND3', 'PIK3CG', 'PPCDC', 'SMG6', 'IGF1R', 'KBTBD12', 'AKAP13', 'MSANTD1', 'SUFU', 'TRPS1', 'XPO5', 'BBX', 'JAK2', 'TBC1D22B', 'BRD3', 'PAQR8', 'ZCCHC24', 'USP46', 'MEF2C', 'SYK', 'PRKCE', 'NSMCE2', 'MITF', 'ETV1', 'TENT5C', 'SLC7A5', 'ADCY9', 'DMRTA1', 'DPYD', 'KIT', 'SIK3', 'ELMO1', 'FAR2…	0.145647	0	0
686	Fasting Glucose	0.047447	1.56344	4.7656	['SLC24A2', 'KL', 'RGS17', 'TCF7L2', 'TMEM161B', 'GCKR', 'CCNH', 'DGKB', 'ZBTB38', 'SLC2A2', 'CDKAL1', 'SLC8A1', 'RTN4', 'IGF1R', 'ADCY9', 'MTNR1B', 'RTN4RL1', 'ZMIZ2', 'CCSER1', 'NRBF2', 'JAZF1']	0.14656	0	0
687	Parkinsons Motor Subtype (Tremor To Postural Instability/Gait Difficulty Score Ratio)	0.0491874	2.59714	7.82291	['TAFA2', 'NDST4', 'RPL10L', 'PCDH15', 'PLXNA4', 'OPCML']	0.151494	0	0
688	Erosive Tooth Wear (Severe Vs None Or Mild)	0.0491874	2.59714	7.82291	['IRX1', 'FUT8', 'GNPDA1', 'MYT1L', 'PXDN', 'SKAP2']	0.151494	0	0
689	Melanoma	0.0503149	2.07043	6.18947	['FTO', 'DOCK3', 'CCND1', 'RALY', 'CDKAL1', 'TMEM38B', 'EYS', 'EXOC2', 'MCL1']	0.154742	0	0
690	Macular Thickness	0.0509255	1.48637	4.42552	['TMEM161B', 'GTF2A2', 'CCNH', 'FOXO3', 'WIF1', 'GCNT3', 'ARSB', 'KCNJ2', 'BPTF', 'WWOX', 'IGFBP3', 'WDR72', 'INO80', 'NAV2', 'FOXN2', 'FBXO11', 'PLEKHA7', 'MEX3B', 'COL2A1', 'CDCP1', 'FAT1', 'RARB', 'ARHGEF7', 'TNRC6A', 'SKAP2']	0.155737	0	0
691	Essential Hypertension (Time To Event)	0.0510904	2.34168	6.96453	['ILRUN', 'DNAJC1', 'REXO1', 'MRAS', 'HSD17B12', 'ANTXR2', 'UNC79']	0.155737	0	0
692	Homa-B (Corrected For Homa-Ir)	0.0510904	2.34168	6.96453	['CAND2', 'FSTL5', 'SEC16B', 'ARHGEF10', 'DIAPH3', 'PCDH15', 'TEAD1']	0.155737	0	0
693	Intake Of Total Sugars	0.0510904	2.34168	6.96453	['FTO', 'STK33', 'NTM', 'ASXL3', 'CNTN4', 'CSMD1', 'PTPRF']	0.155737	0	0
694	Gallstone Disease	0.0510904	2.34168	6.96453	['MLLT10', 'GCKR', 'SERPINA1', 'UBXN2B', 'TRAF3', 'JMJD1C', 'CYP7A1']	0.155737	0	0
695	Hdl Levels X Long Total Sleep Time Interaction (2Df Test)	0.0512264	2.1809	6.48056	['ALCAM', 'GALNT2', 'COBLL1', 'PABPC4', 'PCCB', 'LPL', 'ATP6V0A4', 'KLF14']	0.155737	0	0
696	Regular Attendance At A Gym Or Sports Club	0.0512264	2.1809	6.48056	['PATJ', 'THSD7B', 'CAMKV', 'CADM2', 'TCF4', 'MST1R', 'MLN', 'RBM6']	0.155737	0	0
697	Erosive Tooth Wear (Severe Vs Non-Severe)	0.0512264	2.1809	6.48056	['IRX1', 'FUT8', 'GNPDA1', 'MYT1L', 'RBM19', 'PXDN', 'DCP1A', 'SKAP2']	0.155737	0	0
698	Waist-To-Hip Ratio Adjusted For Bmi ( For Main Effect And Physical Activity Interaction)	0.052756	1.88358	5.54165	['ETAA1', 'CALCRL', 'DNAH10', 'EYA2', 'COBLL1', 'SSPN', 'ITPR2', 'PEPD', 'CMIP', 'KCNJ2', 'PAPPA2']	0.159928	0	0
699	Albumin-Globulin Ratio	0.052756	1.88358	5.54165	['RBFOX1', 'GCKR', 'DAB2', 'THSD7B', 'TRAF3', 'BCL2', 'HLA-C', 'CXCR4', 'IKZF1', 'AFF3', 'RUNX3']	0.159928	0	0
700	Rhegmatogenous Retinal Detachment	0.0554077	2.82968	8.18637	['ADAMTSL4', 'PRUNE1', 'TAF4B', 'LDB2', 'MCL1']	0.166302	0	0
701	Logical Memory (Delayed Recall)	0.0554077	2.82968	8.18637	['TOMM40', 'DEFB129', 'DEFB128', 'PDS5B', 'N4BP2L2']	0.166302	0	0
702	Early Spontaneous Preterm Birth	0.0554077	2.82968	8.18637	['STK35', 'SLC39A11', 'SLIT2', 'LPP', 'SLC8A1']	0.166302	0	0
703	Nonsyndromic Cleft Palate	0.0554077	2.82968	8.18637	['CTSO', 'PDGFC', 'NSD2', 'DLK1', 'CPEB4']	0.166302	0	0
704	Raw Vegetable Consumption	0.0554077	2.82968	8.18637	['MLLT10', 'DNAJC1', 'CADM2', 'CTNNA2', 'CSMD1']	0.166302	0	0
705	Lead Levels In Blood	0.0554077	2.82968	8.18637	['CADM2', 'GBE1', 'MAGI2', 'AGTR1', 'PEPD']	0.166302	0	0
706	Two-Hour Glucose	0.0554077	2.82968	8.18637	['TCF7L2', 'GCKR', 'GIPR', 'COBLL1', 'BCL2']	0.166302	0	0
707	Response To Cognitive-Behavioural Therapy In Anxiety Disorder	0.0558701	1.80335	5.20217	['NTNG1', 'IGSF21', 'GYPA', 'ZFHX3', 'RYBP', 'PGBD5', 'DHX36', 'SLC4A10', 'PLXNC1', 'DLGAP2', 'ARL5A', 'ACTL8']	0.167452	0	0
708	Schizophrenia, Bipolar Disorder Or Recurrent Mdd X Sex Interaction	0.0591799	2.45272	6.93426	['TTC34', 'OLFM3', 'ZPLD1', 'ACTRT2', 'FHIT', 'LRP1B']	0.171381	0	0
709	Bone Mineral Density (Total Hip)	0.0591799	2.45272	6.93426	['MEF2C', 'ERCC4', 'TTC21B', 'RBM19', 'CTNNB1', 'SHISA9']	0.171381	0	0
710	Diabetic Kidney Disease	0.0591799	2.45272	6.93426	['CNTNAP2', 'TTC21B', 'CNKSR3', 'SOX11', 'SORCS3', 'MED13L']	0.171381	0	0
711	Quantitative Traits	0.0591799	2.45272	6.93426	['CACNB2', 'TOMM40', 'SCHIP1', 'HMGCR', 'ADARB2', 'ARHGAP15']	0.171381	0	0
712	Feeling Hurt	0.0591799	2.45272	6.93426	['CRB1', 'GRM8', 'POU6F2', 'HLA-C', 'CDH13', 'ACVR2A']	0.171381	0	0
713	Bells Palsy	0.0591799	2.45272	6.93426	['ROBO2', 'PATJ', 'ERBB4', 'TAF4B', 'RARB', 'C4BPA']	0.171381	0	0
714	Autism Spectrum Disorder	0.0600168	2.23974	6.30068	['EXT1', 'RIT2', 'CADPS', 'MACROD2', 'NKX2-4', 'PTBP2', 'NKX2-2']	0.171381	0	0
715	Facial Morphology	0.0600168	2.23974	6.30068	['FTO', 'CASZ1', 'INTU', 'LRRTM4', 'DCAF4L2', 'CSMD1', 'TBX3']	0.171381	0	0
716	Logical Memory (Immediate Recall) In Mild Cognitive Impairment	0.0604765	3.26923	9.17183	['WRN', 'ZNF804B', 'NRG1', 'ADARB1']	0.171381	0	0
717	Response To Serotonin Reuptake Inhibitors In Mdd	0.0604765	3.26923	9.17183	['NRG1', 'PHACTR1', 'CSMD2', 'TRPM3']	0.171381	0	0
718	Immune Reponse To Smallpox (Secreted Il-2)	0.0604765	3.26923	9.17183	['AUTS2', 'CNTN5', 'STIMATE', 'GRIN2B']	0.171381	0	0
719	Skin Aging (Microtopography Measurement)	0.0604765	3.26923	9.17183	['MFHAS1', 'USP49', 'ERBB4', 'RBM43']	0.171381	0	0
720	Brca1/2-Neg High-Risk Breast Cancer	0.0604765	3.26923	9.17183	['SLC39A11', 'ITPR2', 'ESR1', 'DOCK1']	0.171381	0	0
721	Bipolar Disorder X Sex Interaction	0.0604765	3.26923	9.17183	['IZUMO3', 'NKAIN2', 'SLIT3', 'SIPA1L2']	0.171381	0	0
722	Familial Lung Adenocarcinoma	0.0604765	3.26923	9.17183	['ROBO2', 'NTM', 'EPHB1', 'FOXP1']	0.171381	0	0
723	Resistant Hypertension	0.0604765	3.26923	9.17183	['CASZ1', 'HACE1', 'BNC2', 'CDH18']	0.171381	0	0
724	Bone Mineral Content	0.0604765	3.26923	9.17183	['DGKB', 'PTK2B', 'ABRAXAS2', 'RSU1']	0.171381	0	0
725	Corneal Curvature	0.0604765	3.26923	9.17183	['BCL11B', 'TRIM29', 'GABRG3', 'MTOR']	0.171381	0	0
726	Response To Anti-Retroviral Therapy (Ddi/D4T) In Hiv-1 (Grade 1 Peripheral Neuropathy)	0.0604968	4.41262	12.3781	['TAFA2', 'HPSE2', 'ADCK1']	0.171381	0	0
727	Non-Response To Selective Serotonin Reuptake Inhibitors And Depression	0.0604968	4.41262	12.3781	['MICAL2', 'BRINP3', 'FSTL4']	0.171381	0	0
728	Cerebral Amyloid Angiopathy X Sex Interaction In Alzheimers Disease	0.0604968	4.41262	12.3781	['ADCY9', 'ADH1C', 'PMS1']	0.171381	0	0
729	Response To Selective Serotonin Reuptake Inhibitors And Depression	0.0604968	4.41262	12.3781	['MYT1L', 'GRM8', 'DCLK2']	0.171381	0	0
730	Response To Placebo Treatment In Childhood Asthma (Fvc Change)	0.0604968	4.41262	12.3781	['KCNJ6', 'RELN', 'DGKB']	0.171381	0	0
731	Obsessive-Compulsive Disorder Or Autism Spectrum Disorder	0.0604968	4.41262	12.3781	['DDAH1', 'IMPA2', 'FUT9']	0.171381	0	0
732	Mean Arterial Pressure (Alcohol Consumption Interaction)	0.0604968	4.41262	12.3781	['KAT2B', 'FBXO15', 'GLI3']	0.171381	0	0
733	Mitochondrial Dna Copy Number (White Blood Cells)	0.0604968	4.41262	12.3781	['MYT1L', 'BTBD2', 'GPC6']	0.171381	0	0
734	T Wave Morphology Restitution During Exercise	0.0604968	4.41262	12.3781	['KCNH2', 'KCNJ2', 'SOX5']	0.171381	0	0
735	Trunk Fat Mass Adjusted For Trunk Lean Mass	0.0604968	4.41262	12.3781	['ZBTB46', 'SLITRK6', 'PTBP2']	0.171381	0	0
736	Breast Cancer In Brca1 Mutation Carriers	0.0604968	4.41262	12.3781	['TCF7L2', 'MDM4', 'ESR1']	0.171381	0	0
737	Uterine Fibroid Size (Maximum Volume)	0.0604968	4.41262	12.3781	['CNTNAP2', 'CUL1', 'BRINP3']	0.171381	0	0
738	Response To Tnf Antagonist Treatment	0.0604968	4.41262	12.3781	['MAFB', 'LMO4', 'ARAP2']	0.171381	0	0
739	Alzheimers Disease In Hypertension	0.0604968	4.41262	12.3781	['TOMM40', 'SLC2A13', 'GRIN2B']	0.171381	0	0
740	Fasting Glucose Change (Long-Term)	0.0604968	4.41262	12.3781	['WRN', 'LRATD1', 'GRM8']	0.171381	0	0
741	Treatment Resistant Depression	0.0604968	4.41262	12.3781	['HIVEP3', 'SLIT3', 'CCSER1']	0.171381	0	0
742	Dietary Macronutrient Intake	0.0604968	4.41262	12.3781	['FTO', 'RARB', 'TANK']	0.171381	0	0
743	Insulin-Like Growth Factors	0.0604968	4.41262	12.3781	['IGFBP3', 'FOXO3', 'SORCS2']	0.171381	0	0
744	Total Triglycerides Levels	0.0604968	4.41262	12.3781	['MLXIPL', 'GCKR', 'LPL']	0.171381	0	0
745	Total Ventricular Volume	0.0604968	4.41262	12.3781	['NCR2', 'CNTN4', 'GRIN2B']	0.171381	0	0
746	Papillary Thyroid Cancer	0.0604968	4.41262	12.3781	['NRG1', 'FHIT', 'SEPTIN11']	0.171381	0	0
747	Aging (Time To Event)	0.0604968	4.41262	12.3781	['GRIA1', 'ADGRL4', 'GRIN2B']	0.171381	0	0
748	Impulsivity (Motor)	0.0604968	4.41262	12.3781	['BRINP1', 'MYT1L', 'TLR4']	0.171381	0	0
749	Central Corneal Thickness	0.062501	1.61446	4.4762	['BRD3', 'FBN2', 'SMAD3', 'CWC27', 'NR3C2', 'ARL4C', 'AKAP13', 'ARHGAP20', 'STAG1', 'RFPL4B', 'ADAMTS17', 'DPF3', 'SPRY2', 'PDE8A', 'HABP2', 'RAPSN']	0.176822	0	0
750	Reticulocyte Fraction Of Red Cells	0.0646961	1.26392	3.46067	['OTUD4', 'SERPINA1', 'BMPR2', 'ELL', 'CHURC1-FNTB', 'HFE', 'MAST1', 'C4BPA', 'SLC4A1', 'RND3', 'PPCDC', 'SMG6', 'CCDC91', 'TRPS1', 'LUC7L', 'SOX6', 'ARL15', 'LARP4B', 'RUNX3', 'TENT5C', 'KAT2B', 'SETBP1', 'THRAP3', 'RBMS1', 'NCOA7', 'LCORL', 'PLPP3', 'SRSF9', 'RAI14', 'KANK2', 'FOXK2', 'LPL', 'FOXO3', 'HCAR1', 'COBLL1', 'STXBP6', 'NADK', 'TMEM120B', 'GCKR', 'DNAH10', 'SEMA4D', 'KCNJ12', 'ATP2B4'…	0.182788	0	0
751	Spherical Equivalent ( Main Effects And Education Interaction)	0.0680492	2.62741	7.06123	['RBFOX1', 'LAMA2', 'KCNQ5', 'CD55', 'KCNJ2']	0.190233	0	0
752	Cerebrospinal Fluid P-Tau Levels In Mild Cognitive Impairment	0.0680492	2.62741	7.06123	['CYTH3', 'TOMM40', 'MTERF1', 'CCDC3', 'SYT9']	0.190233	0	0
753	Plasma Parathyroid Hormone Levels	0.0680492	2.62741	7.06123	['DPP10', 'SLC24A3', 'MAFB', 'PDE4D', 'ASIC2']	0.190233	0	0
754	Cataracts (Operation)	0.0680492	2.62741	7.06123	['SLC24A3', 'TNKS', 'IGFBP3', 'DMRTA1', 'WWP2']	0.190233	0	0
755	Cortical Surface Area	0.0680492	2.62741	7.06123	['SHTN1', 'ALCAM', 'KIAA0586', 'FOXO3', 'FBXO11']	0.190233	0	0
756	Blood Sugar Levels	0.0680492	2.62741	7.06123	['GCKR', 'DGKB', 'DMRTA1', 'SLC2A2', 'CDKAL1']	0.190233	0	0
757	Nose Morphology	0.0680492	2.62741	7.06123	['ZFHX3', 'SEMA3E', 'EFNA5', 'TBX3', 'MED13L']	0.190233	0	0
758	Epilepsy	0.0680492	2.62741	7.06123	['BCL11A', 'PCDH7', 'TTC21B', 'VRK2', 'SCN1A']	0.190233	0	0
759	Waist-To-Hip Ratio Adjusted For Bmi ( Main Effects And Smoking Interaction)	0.0698399	2.1463	5.71247	['EYA2', 'COBLL1', 'FAM13A', 'SSPN', 'ITPR2', 'HLA-C', 'TRIB1']	0.194062	0	0
760	Alanine Transaminase Levels	0.0698399	2.1463	5.71247	['SERPINA1', 'KDM4C', 'CPS1', 'PCCB', 'MSL2', 'TRIB1', 'JAZF1']	0.194062	0	0
761	Periodontitis (Mean Pal)	0.0698399	2.1463	5.71247	['PTPRT', 'NKAIN2', 'PDCD6IP', 'CDH13', 'FIZ1', 'PGPEP1', 'EPHA3']	0.194062	0	0
762	Ischemic Stroke	0.0698399	2.1463	5.71247	['TCF7L2', 'FUT8', 'MARCHF1', 'AGBL1', 'HABP2', 'PTPRG', 'ADGRL3']	0.194062	0	0
763	3-Month Functional Outcome In Ischaemic Stroke (Modified Rankin Score)	0.069877	1.84032	4.89712	['DPP10', 'DGKG', 'CPNE8', 'PATJ', 'RBFOX1', 'DAB1', 'CDH11', 'STT3B', 'SYT9', 'PRKG1']	0.194062	0	0
764	Ovarian Cancer	0.0732495	1.76044	4.60159	['TFAP2A', 'MLLT10', 'DNAJC1', 'BNC2', 'FUT9', 'NEBL', 'ZNF804B', 'ZFAND1', 'CXXC5', 'SKAP1', 'CNTLN']	0.203162	0	0
765	Mean Arterial Pressure	0.0734981	1.48837	3.88538	['HDAC4', 'BORCS8-MEF2B', 'CASZ1', 'YES1', 'HFE', 'PABPC4', 'NPR3', 'SEZ6', 'ARAP3', 'CACNA1D', 'TBX3', 'PLEKHA7', 'MED13L', 'PCNX3', 'RPTOR', 'CACNB2', 'CYP1A2', 'SLC39A8', 'HOXB7', 'KCNK3']	0.203585	0	0
766	Serum Immune Biomarker Levels	0.0737784	1.89264	4.93354	['FSTL5', 'CALCRL', 'UBASH3B', 'DDAH1', 'SLC39A12', 'CNTN4', 'TFPI', 'SLC8A1', 'NPAS3']	0.204045	0	0
767	Hemoglobin Concentration	0.0739529	1.54589	4.026	['KLHL29', 'POP7', 'MTX1', 'ZC3H4', 'HFE', 'PRKCE', 'ATP2B4', 'HLA-C', 'PRKAG2', 'SLC4A1', 'MITF', 'KLF7', 'PSD4', 'TRPS1', 'LUC7L', 'SLC39A8', 'HDGFL2']	0.204045	0	0
768	Pork Consumption	0.0739529	1.54589	4.026	['FTO', 'CTBP2', 'NEGR1', 'TNKS', 'CADM2', 'SEMA6D', 'ZBTB20', 'PCDH17', 'FOXP1', 'MLLT10', 'DNAJC1', 'DLG2', 'LRRTM4', 'CDH13', 'MDM4', 'SLC17A1', 'MYO1H']	0.204045	0	0
769	Stress Sensitivity (Neuroticism Score X Mdd Status Interaction)	0.076912	2.94214	7.54686	['DPP10', 'WWOX', 'EYS', 'OPCML']	0.20907	0	0
770	Asparaginase Hypersensitivity In Acute Lymphoblastic Leukemia	0.076912	2.94214	7.54686	['GRIA1', 'GPBP1', 'SORCS1', 'HLA-DRB1']	0.20907	0	0
771	Multiple System Atrophy (Pathologically Confirmed)	0.076912	2.94214	7.54686	['DDX18', 'TENM2', 'ASXL3', 'ASCC3']	0.20907	0	0
772	Neonatal White Matter Microstructure	0.076912	2.94214	7.54686	['TENM2', 'SETBP1', 'B3GAT1', 'CNIH3']	0.20907	0	0
773	Immune Response To Anthrax Vaccine	0.076912	2.94214	7.54686	['SPSB1', 'TMEM215', 'ASTN2', 'HLA-DRB1']	0.20907	0	0
774	Broad Depression Or Schizophrenia	0.076912	2.94214	7.54686	['AGBL4', 'RTN1', 'TCF4', 'FHIT']	0.20907	0	0
775	Food Allergy	0.076912	2.94214	7.54686	['EXOC4', 'SSBP3', 'RHOBTB1', 'SKAP1']	0.20907	0	0
776	Medication Use (Adrenergics, Inhalants)	0.0774495	1.96248	5.02027	['MARCO', 'NDFIP1', 'SMAD3', 'ITGB8', 'RORA', 'HTR4', 'LPP', 'UBAC2']	0.20907	0	0
777	Hair Color	0.0780162	1.79533	4.5796	['EPHA4', 'KITLG', 'BNC2', 'SETBP1', 'DMAC1', 'SLC45A1', 'ZBTB38', 'TYRP1', 'RALY', 'PLXDC2']	0.20907	0	0
778	Oily Fish Consumption	0.0797727	1.52695	3.861	['FTO', 'CTBP2', 'NEGR1', 'TNKS', 'CADM2', 'SEMA6D', 'ZBTB20', 'PCDH17', 'FOXP1', 'MLLT10', 'DNAJC1', 'DLG2', 'LRRTM4', 'CDH13', 'MDM4', 'SLC17A1', 'MYO1H']	0.20907	0	0
779	Endometrial Cancer (Endometrioid Histology)	0.0805634	2.06033	5.18937	['BCL11A', 'HEY2', 'SSPN', 'NCOA7', 'CSMD2', 'SKAP1', 'BPTF']	0.20907	0	0
780	Cerebrospinal T-Tau Levels	0.0805634	2.06033	5.18937	['TOMM40', 'ADCK1', 'CDH11', 'PABPC4L', 'NRG1', 'CDH8', 'ACVR2A']	0.20907	0	0
781	Non-Albumin Protein Levels	0.0810642	1.72289	4.32878	['GCKR', 'DAB2', 'THSD7B', 'TRAF3', 'ZBTB38', 'BCL2', 'HLA-C', 'CXCR4', 'IKZF1', 'AFF3', 'RUNX3']	0.20907	0	0
782	Pulmonary Function	0.0810642	1.72289	4.32878	['HDAC4', 'WWOX', 'AEBP2', 'SNTG1', 'ASXL3', 'FAM13A', 'RARB', 'ADARB1', 'HTR4', 'NID2', 'AGER']	0.20907	0	0
783	C-Reactive Protein Levels Or Hdl-Cholesterol Levels (Pleiotropy)	0.0821456	2.45211	6.12847	['FTO', 'MC4R', 'STAG1', 'PABPC4', 'JMJD1C']	0.20907	0	0
784	Bone Ultrasound Measurement (Broadband Ultrasound Attenuation)	0.0821456	2.45211	6.12847	['ZCCHC24', 'MFHAS1', 'MCTP2', 'ESR1', 'MBL2']	0.20907	0	0
785	Bisphosphonate-Associated Atypical Femoral Fracture	0.0821456	2.45211	6.12847	['CPNE8', 'LARP4B', 'CNTN4', 'TMEM38B', 'CLVS1']	0.20907	0	0
786	Response To Fenofibrate (Triglyceride Levels)	0.0821456	2.45211	6.12847	['PCSK2', 'PKHD1', 'DLG2', 'ADAMTS17', 'OTOR']	0.20907	0	0
787	Non-Lobar Intracerebral Hemorrhage (Mtag)	0.0821456	2.45211	6.12847	['PTPRN2', 'CELF1', 'ITGB8', 'FRMD4A', 'CARF']	0.20907	0	0
788	Lateral Ventricle Temporal Horn Volume	0.0821456	2.45211	6.12847	['NRXN1', 'SEMA3E', 'DIP2C', 'CSMD1', 'RAPGEF4']	0.20907	0	0
789	Lung Function (Low Fev1 Vs High Fev1)	0.0821456	2.45211	6.12847	['GYPA', 'CCDC91', 'ZNF184', 'CXCR4', 'HTR4']	0.20907	0	0
790	Gut Microbiota (Beta Diversity)	0.0821456	2.45211	6.12847	['BANK1', 'ABHD2', 'LPL', 'PRKAG2', 'CSMD1']	0.20907	0	0
791	Alzheimers Disease Biomarkers	0.0821456	2.45211	6.12847	['NCR2', 'TOMM40', 'NFIB', 'PIK3R1', 'EFNA5']	0.20907	0	0
792	Multiple System Atrophy	0.0821456	2.45211	6.12847	['FBN2', 'THSD7B', 'LOXL4', 'EBF2', 'MDGA2']	0.20907	0	0
793	Ferritin Levels	0.0821456	2.45211	6.12847	['CNTNAP2', 'TENM3', 'DMAC1', 'PMS1', 'ZBTB7C']	0.20907	0	0
794	Serum Uric Acid Levels In Response To Allopurinol In Gout	0.0825199	2.2072	5.50633	['WWOX', 'RAB27B', 'MAPK6', 'SMIM21', 'NALCN', 'ABCG2']	0.20907	0	0
795	Thyroid Hormone Levels	0.0825199	2.2072	5.50633	['NETO1', 'MBIP', 'FBXO15', 'NRG1', 'SASH1', 'NR3C2']	0.20907	0	0
796	Cervical Cancer	0.0825199	2.2072	5.50633	['MEF2A', 'LRRC28', 'ZNF804B', 'HLA-C', 'FBXO15', 'HLA-DRB1']	0.20907	0	0
797	Beard Thickness	0.0825199	2.2072	5.50633	['FBN2', 'MACF1', 'CASZ1', 'MTOR', 'FOXP2', 'LIMS1']	0.20907	0	0
798	Waist-To-Hip Ratio Adjusted For Bmi In Active Individuals	0.0828777	1.83997	4.58223	['ETAA1', 'CALCRL', 'DNAH10', 'EYA2', 'COBLL1', 'SSPN', 'ITPR2', 'PEPD', 'KCNJ2']	0.20907	0	0
799	Pediatric Autoimmune Diseases	0.0828777	1.83997	4.58223	['EFNB2', 'CRB1', 'TENM3', 'SMAD3', 'SBK1', 'ZMIZ1', 'ANKRD30A', 'JAK2', 'ADGRL2']	0.20907	0	0
800	Triglyceride Levels X Escitalopram Or Citalopram Levels Interaction In Schizophrenia Or Bd	0.082878	3.67697	9.15709	['CLVS2', 'CNTNAP5', 'CCDC171']	0.20907	0	0
801	Accelerated Cognitive Decline After Conversion To Ad (Diagnosis Trajectory Interaction)	0.082878	3.67697	9.15709	['SPSB1', 'PDS5B', 'ADARB2']	0.20907	0	0
802	Response To Tnf Inhibitor In Rheumatoid Arthritis (Change In Tender 28-Joint Count)	0.082878	3.67697	9.15709	['NAV2', 'ADGRL4', 'DOCK1']	0.20907	0	0
803	Adverse Response To Chemotherapy (Neutropenia/Leucopenia) (Carboplatin)	0.082878	3.67697	9.15709	['LRIG1', 'CSMD1', 'CMIP']	0.20907	0	0
804	Triglyceride Change In Response To Fenofibrate In Statin-Treated T2D	0.082878	3.67697	9.15709	['LINGO2', 'LRFN2', 'RHOBTB1']	0.20907	0	0
805	T Wave Morphology Restitution During Recovery From Exercise (Mtag)	0.082878	3.67697	9.15709	['CAMK2D', 'SSBP3', 'SOX5']	0.20907	0	0
806	Response To Antipsychotic Treatment In Schizophrenia (Reasoning)	0.082878	3.67697	9.15709	['WWOX', 'PID1', 'LYZL4']	0.20907	0	0
807	T Wave Morphology Restitution During Recovery From Exercise	0.082878	3.67697	9.15709	['CAMK2D', 'SSBP3', 'SOX5']	0.20907	0	0
808	Anthracycline-Induced Cardiotoxicity In Early Breast Cancer	0.082878	3.67697	9.15709	['CA10', 'PRUNE2', 'CDH13']	0.20907	0	0
809	Lung Function In Never Smokers (High Fev1 Vs Average Fev1)	0.082878	3.67697	9.15709	['PRELID2', 'EYS', 'KCTD16']	0.20907	0	0
810	Attention Deficit Hyperactivity Disorder Symptom Score	0.082878	3.67697	9.15709	['LRRTM4', 'PBX4', 'ACTR3B']	0.20907	0	0
811	Depressive Symptom (Appetite Changes) (Binary Trait)	0.082878	3.67697	9.15709	['DOCK3', 'MAPKAPK3', 'RBM6']	0.20907	0	0
812	T Wave Morphology Restitution During Exercise (Mtag)	0.082878	3.67697	9.15709	['KCNH2', 'KCNJ2', 'SOX5']	0.20907	0	0
813	Gut Microbiota Relative Abundance (Faecalibacterium)	0.082878	3.67697	9.15709	['WWOX', 'CAMK1D', 'ELAPOR1']	0.20907	0	0
814	Non-Alcoholic Fatty Liver Disease Histology (Other)	0.082878	3.67697	9.15709	['SLC9A9', 'MACROD2', 'LCP1']	0.20907	0	0
815	Alzheimers Disease In Hypertension-Neg Individuals	0.082878	3.67697	9.15709	['LINGO2', 'TOMM40', 'CHST1']	0.20907	0	0
816	Declining Hemoglobin Trajectory In Blood Donors	0.082878	3.67697	9.15709	['MAGI1', 'AUTS2', 'CDH13']	0.20907	0	0
817	Conotruncal Heart Defects (Maternal Effects)	0.082878	3.67697	9.15709	['KLHL29', 'SCHIP1', 'FOXP2']	0.20907	0	0
818	Epstein-Barr Virus Immune Response (Ebna-1)	0.082878	3.67697	9.15709	['HLA-DRB1', 'PSORS1C1', 'PRRC2A']	0.20907	0	0
819	Parkinson Disease And Lewy Body Pathology	0.082878	3.67697	9.15709	['KCNIP4', 'HTR2A', 'ZP3']	0.20907	0	0
820	Metabolically Unhealthy In Normal Weight	0.082878	3.67697	9.15709	['GCKR', 'LPL', 'CDKAL1']	0.20907	0	0
821	Parkinsons Disease Progression (Motor)	0.082878	3.67697	9.15709	['KLHL29', 'NXPE2', 'MCTP2']	0.20907	0	0
822	Paneth Cell Defects In Crohns Disease	0.082878	3.67697	9.15709	['MAFB', 'ACTR3B', 'PRLR']	0.20907	0	0
823	Medial Orbital Frontal Cortex Volume	0.082878	3.67697	9.15709	['NRXN3', 'MACROD2', 'EFNA5']	0.20907	0	0
824	Differentiated Thyroid Cancer	0.082878	3.67697	9.15709	['NRG1', 'FHIT', 'SEPTIN11']	0.20907	0	0
825	Disc Degeneration (Lumbar)	0.082878	3.67697	9.15709	['PRKN', 'RAB40C', 'GPC6']	0.20907	0	0
826	High Altitude Adaptation	0.082878	3.67697	9.15709	['NEK7', 'ADH7', 'FGF10']	0.20907	0	0
827	Triacylglyceride Levels	0.082878	3.67697	9.15709	['PTPRN2', 'LPL', 'KAZN']	0.20907	0	0
828	Migraine - Clinic-Based	0.082878	3.67697	9.15709	['PHACTR1', 'ASTN2', 'MEF2D']	0.20907	0	0
829	Acute Insulin Response	0.082878	3.67697	9.15709	['MTNR1B', 'CHST1', 'CDKAL1']	0.20907	0	0
830	Sporadic Neuroblastoma	0.082878	3.67697	9.15709	['HACE1', 'RSRC1', 'HSD17B12']	0.20907	0	0
831	Seborrheic Dermatitis	0.082878	3.67697	9.15709	['GRM3', 'PRICKLE2', 'SENP2']	0.20907	0	0
832	Familial Lung Cancer	0.082878	3.67697	9.15709	['PCSK2', 'SYT9', 'ADARB2']	0.20907	0	0
833	Cutaneous Psoriasis	0.082878	3.67697	9.15709	['USP49', 'HLA-C', 'RGS6']	0.20907	0	0
834	Follicular Lymphoma	0.082878	3.67697	9.15709	['BCL2', 'HLA-C', 'LPP']	0.20907	0	0
835	Intake Of Sweets	0.082878	3.67697	9.15709	['NBAS', 'GALNT2', 'DPF3']	0.20907	0	0
836	Non-Word Reading	0.082878	3.67697	9.15709	['PCCB', 'SLIT3', 'ARSB']	0.20907	0	0
837	Subiculum Volume	0.082878	3.67697	9.15709	['WIF1', 'SLC4A10', 'ASTN2']	0.20907	0	0
838	Hepcidin Levels	0.082878	3.67697	9.15709	['PRELID2', 'NELL1', 'HFE']	0.20907	0	0
839	Pagets Disease	0.082878	3.67697	9.15709	['DCSTAMP', 'CSF1', 'PRL']	0.20907	0	0
840	Lung Function	0.082878	3.67697	9.15709	['LRRTM4', 'FAM13A', 'TBX18']	0.20907	0	0
841	Diastolic Bp (Cigarette Smoking Interaction)	0.0867174	1.75248	4.285	['NPPB', 'CACNB2', 'CASZ1', 'HFE', 'NPR3', 'CYP1A1', 'MDM4', 'SOX6', 'TBX3', 'KCNK3']	0.217977	0	0
842	Lumbar Spine Bone Mineral Density	0.0867174	1.75248	4.285	['TMCO5A', 'RPS6KA5', 'SMAD3', 'AXIN1', 'EN1', 'CTNNB1', 'CDKAL1', 'SP7', 'SOX6', 'MBL2']	0.217977	0	0
843	Glaucoma	0.0867174	1.75248	4.285	['DGKG', 'PKHD1', 'RBFOX1', 'SEMA3C', 'CADM2', 'CDH11', 'PRKAG2', 'ME3', 'LPP', 'EXOC2']	0.217977	0	0
844	Ldl Levels	0.0873324	1.30758	3.18793	['ILRUN', 'FTO', 'CASZ1', 'L3MBTL3', 'TOMM40', 'UBXN2B', 'ADH1B', 'TNKS', 'HFE', 'NR1I2', 'ITPR2', 'HMGCR', 'ZFYVE1', 'CYP7A1', 'FAM117B', 'EHBP1', 'RAB21', 'UBASH3B', 'TRPS1', 'SLC39A8', 'GCKR', 'DDX56', 'PDE4C', 'MITF', 'SORCS2', 'ABHD15', 'CACNB2', 'STAG1', 'MAFB', 'DLG4', 'TRIB1', 'PLPP3', 'HOXB7', 'KCNK3', 'LIMS1', 'RAI14']	0.219262	0	0
845	Nose Size	0.0876892	1.89907	4.62224	['EPHA4', 'EIF4E3', 'TNKS', 'DMRT2', 'DDIT4L', 'SMARCA2', 'ROBO1', 'FOXP1']	0.219897	0	0
846	Mosaic Loss Of Chromosome Y (Y Chromosome Dosage)	0.0893777	1.6869	4.07366	['USP25', 'EIF4E3', 'SETBP1', 'STMP1', 'HM13', 'NRIP1', 'BCL2', 'CXCR4', 'IKZF1', 'MAD1L1', 'DLK1']	0.223602	0	0
847	Response To Statin Therapy	0.0893777	1.6869	4.07366	['ADGRB3', 'GPD2', 'COBLL1', 'NSMCE2', 'ABCB5', 'TRIB1', 'BRINP3', 'CNTNAP5', 'ACVR2A', 'SOX5', 'CDK5RAP2']	0.223602	0	0
848	Mean Reticulocyte Volume	0.0895955	1.21744	2.937	['OTUD4', 'IPO11', 'CHURC1-FNTB', 'MAST1', 'JMJD1C', 'SLC4A1', 'IKZF1', 'HMGB1', 'PEPD', 'AFF3', 'PPCDC', 'PTPRF', 'PREX1', 'RPS6KA1', 'LUC7L', 'RTTN', 'ME3', 'JAK2', 'SOX6', 'RBM6', 'MEF2C', 'REXO1', 'USP49', 'CDKAL1', 'CDC25B', 'FOXP1', 'ETV6', 'RNF168', 'NT5C3A', 'KAT2B', 'SLC7A5', 'TFDP2', 'KIF2A', 'TAL1', 'RASA2', 'OSER1', 'GYPA', 'GIPR', 'FOXK2', 'LPL', 'PIK3R1', 'MLLT3', 'HDAC7', 'STMP1', …	0.223883	0	0
849	Chronic Obstructive Pulmonary Disease Or High Bp (Pleiotropy)	0.0911469	1.63591	3.91846	['KBTBD12', 'SEC61A1', 'MACF1', 'RSRC1', 'PABPC4', 'FAM13A', 'TMEM219', 'PKN2', 'HTR4', 'TNRC6A', 'GTF2I', 'HDAC7']	0.227491	0	0
850	Brain Morphology (Min-P)	0.0920646	1.23755	2.95187	['VIT', 'ROBO2', 'SLC35F6', 'DOCK3', 'LIMD1', 'CARF', 'CAMKV', 'ADAMTSL4', 'AKT3', 'ARIH2', 'FAM53A', 'SLC39A8', 'ATP6V1E2', 'RBM6', 'MAGI1', 'USP46', 'EPHA4', 'PABPC4', 'MITF', 'VRK2', 'FOXP1', 'LARS2', 'DMRTA2', 'DALRD3', 'MAPKAPK3', 'TFDP2', 'BANK1', 'TNIK', 'EPHA3', 'SDCCAG8', 'ABCG2', 'MACF1', 'CRB1', 'CALCRL', 'MST1R', 'TFPI', 'TANK', 'CENPA', 'FAM117B', 'INAVA', 'DCST2', 'TMEM69', 'LACTBL1…	0.228997	0	0
851	Emphysema Annual Change Measurement In Smokers (Adjusted Lung Density)	0.0921825	1.98097	4.7226	['BRINP1', 'MYT1L', 'TSHZ2', 'MSI2', 'IGSF9B', 'MCC', 'SNCA']	0.228997	0	0
852	Arterial Stiffness Index	0.0921825	1.98097	4.7226	['CPNE8', 'BNC2', 'DAB2IP', 'GPC6', 'ACVR2A', 'HLA-DRB1', 'NPAS3']	0.228997	0	0
853	Myopia (Pathological)	0.0921825	1.98097	4.7226	['MIPEP', 'VIPR2', 'PTPRN2', 'CNTN5', 'ZNF536', 'PCDH1', 'FHIT']	0.228997	0	0
854	Gut Microbiota (Bacterial Taxa, Rank Normal Transformation Method)	0.0929285	1.53402	3.64471	['VIPR2', 'CAMK1D', 'LAMA2', 'TUSC3', 'PLEKHA5', 'ARAP3', 'CCDC91', 'UBASH3B', 'CRTAC1', 'SUFU', 'DPYD', 'METTL4', 'NMUR2', 'FAT3', 'ASIC2']	0.23058	0	0
855	Neutrophil Count	0.0931695	1.22636	2.91055	['DGKG', 'GSK3B', 'MAML1', 'CPNE4', 'CHURC1-FNTB', 'CHD7', 'CELF5', 'JMJD1C', 'MSI2', 'IKZF1', 'JADE2', 'PEPD', 'PPCDC', 'CMIP', 'SMG6', 'PREX1', 'ZMIZ1', 'PSMD3', 'BBX', 'JAK2', 'TEAD1', 'MAP3K5', 'BRD3', 'NSMCE2', 'HLA-C', 'MITF', 'CDKAL1', 'SLC39A12', 'FOXP1', 'PLCB4', 'NPC1', 'RASA2', 'RBMS1', 'CASZ1', 'PRUNE2', 'NLRC5', 'SNX32', 'HLX', 'HIVEP1', 'HIVEP3', 'STXBP6', 'TMEM120B', 'TRAP1', 'RABG…	0.230908	0	0
856	Subcortical Volume (Mostest)	0.0941331	1.18297	2.79541	['VIT', 'ROBO2', 'OTUD4', 'SLC35F6', 'MCTP1', 'DOCK3', 'HFE', 'PRKAG2', 'JADE2', 'LIMD1', 'CARF', 'HINT1', 'CAMKV', 'ADAMTSL4', 'AKT3', 'HEY2', 'ARIH2', 'SLC39A8', 'FAM53A', 'ATP6V1E2', 'ZNF322', 'GAL3ST4', 'RBM6', 'MAGI1', 'USP46', 'EPHA4', 'BTN3A1', 'PABPC4', 'PDE4D', 'OR2H1', 'MITF', 'VRK2', 'ISL1', 'SND1', 'FOXP2', 'FOXP1', 'LARS2', 'DMRTA2', 'DALRD3', 'MAPKAPK3', 'TFDP2', 'BANK1', 'EXOC4', '…	0.233023	0	0
857	Qrs Interval (Sulfonylurea Treatment Interaction)	0.0953264	2.67452	6.28632	['SETBP1', 'CSMD1', 'MDN1', 'CNTLN']	0.233792	0	0
858	Jt Interval (Sulfonylurea Treatment Interaction)	0.0953264	2.67452	6.28632	['TENM3', 'NRXN3', 'ME3', 'FAM170A']	0.233792	0	0
859	Immune Response To Measles-Mumps-Rubella Vaccine	0.0953264	2.67452	6.28632	['EPHA4', 'STK35', 'NR2F2', 'SLC8A1']	0.233792	0	0
860	Depressive Symptoms (Binary Sum-Score)	0.0953264	2.67452	6.28632	['DOCK3', 'MAPKAPK3', 'SHISA4', 'RBM6']	0.233792	0	0
861	Severe Insulin-Resistant T2D	0.0953264	2.67452	6.28632	['KCNG2', 'RBFOX1', 'CRTAC1', 'APBB2']	0.233792	0	0
862	Palmitic Acid (16:0) Levels	0.0953264	2.67452	6.28632	['GCKR', 'GRIK2', 'HS6ST1', 'SLC15A4']	0.233792	0	0
863	Gout (Normal Type)	0.0953264	2.67452	6.28632	['DST', 'SV2B', 'MED27', 'ABCG2']	0.233792	0	0
864	Gastric Cancer	0.0953264	2.67452	6.28632	['MTX1', 'NSUN3', 'ZBTB20', 'OPCML']	0.233792	0	0
865	Fractures	0.0958479	2.10197	4.92911	['RPS6KA5', 'PPP6R3', 'CTNNB1', 'ESR1', 'SLC8A1', 'MBL2']	0.2348	0	0
866	Benign Childhood Epilepsy With Centro-Temporal Spikes	0.0976575	2.29872	5.3475	['DPY19L2', 'TFDP2', 'CADM2', 'RXYLT1', 'NR3C2']	0.238681	0	0
867	Non-Melanoma Skin Cancer	0.0976575	2.29872	5.3475	['GNG2', 'RALY', 'CYRIA', 'EXOC2', 'FOXP1']	0.238681	0	0
868	White Blood Cell Count (Basophil)	0.0995396	1.60607	3.70553	['EXT1', 'HIP1', 'LMO4', 'PSMD3', 'CHORDC1', 'BCL2', 'HLA-C', 'LARP4B', 'CNTN4', 'TRIB1', 'FGF3', 'ACVR2A']	0.243	0	0
869	Bipolar Disorder	0.103637	1.17848	2.67143	['CPNE8', 'VIPR1', 'MCTP1', 'TENM4', 'CELF1', 'OTUD7B', 'SLC4A1', 'JADE2', 'RPTOR', 'ZMIZ1', 'PSMD3', 'UBTF', 'COA8', 'DLGAP2', 'ANKS1B', 'VKORC1', 'EIF5B', 'CAMK1D', 'ANAPC7', 'ACTN3', 'REV1', 'DDX10', 'HLA-C', 'STIMATE', 'PRKCA', 'CDKAL1', 'PAX5', 'VRK2', 'MDFIC2', 'CACNB2', 'CFAP221', 'MMP16', 'RTN4RL1', 'SPATC1', 'KIT', 'CDH13', 'ZNF512', 'CD47', 'RIN1', 'DOCK2', 'MAD1L1', 'TNKS', 'AKAP6', 'N…	0.250311	0	0
870	Cerebrospinal Fluid T-Tau:Ab1-42 Ratio	0.104684	1.90749	4.30484	['RABGAP1L', 'TOMM40', 'DLG2', 'SGIP1', 'HIF1AN', 'PAX2', 'CNTNAP5']	0.250311	0	0
871	Primary Sclerosing Cholangitis	0.104684	1.90749	4.30484	['CCDC88B', 'INPP5A', 'SV2B', 'SLCO3A1', 'HLA-DRB1', 'HDAC7', 'FOXP1']	0.250311	0	0
872	Eosinophilic Esophagitis	0.104684	1.90749	4.30484	['SMAD3', 'CPNE4', 'NOVA1', 'RORA', 'JAK2', 'PRKG1', 'JAZF1']	0.250311	0	0
873	Pancreatic Cancer	0.105991	1.45559	3.26694	['PRKN', 'WDR59', 'THSD7B', 'GRP', 'GRID1', 'HNF4G', 'KLF14', 'SUGCT', 'ARL4C', 'MYO1D', 'ETAA1', 'MKLN1', 'DAB2', 'TAFA5', 'ADGRB3', 'PRLHR', 'BCAR1']	0.250311	0	0
874	Colorectal Cancer	0.106623	1.39347	3.11922	['MACF1', 'WWOX', 'TCF7L2', 'TIGAR', 'DOCK3', 'ERAP1', 'KCNIP4', 'CXCR4', 'HSPA12A', 'FSTL4', 'TBX3', 'MED13L', 'ETV6', 'PREX1', 'FSTL5', 'PNKD', 'ZMIZ1', 'LRIG1', 'CTNNB1', 'EPS8L3', 'CBLN2']	0.250311	0	0
875	Ldl Levels X Escitalopram Or Citalopram Levels Interaction In Schizophrenia Or Bd	0.108209	3.15151	7.00798	['RELN', 'ACTRT2', 'SULF2']	0.250311	0	0
876	Voxel-Wise Structural Brain Imaging Measurements In Alzheimers Disease	0.108209	3.15151	7.00798	['TLR4', 'MEIS2', 'BCL2L14']	0.250311	0	0
877	Response To Selective Serotonin Reuptake Inhibitors In Depression	0.108209	3.15151	7.00798	['PREX1', 'EXOC4', 'GRIN2B']	0.250311	0	0
878	Very Long-Chain Saturated Fatty Acid Levels (Fatty Acid 22:0)	0.108209	3.15151	7.00798	['ADCYAP1', 'PCDH7', 'NR2F2']	0.250311	0	0
879	Circulating Leptin Levels In High Cardiovascular Risk	0.108209	3.15151	7.00798	['CPNE4', 'SORCS1', 'SLIT3']	0.250311	0	0
880	Body Mass Index And Diastolic Bp (Bivariate Analysis)	0.108209	3.15151	7.00798	['ARL15', 'SLC39A11', 'ROBO1']	0.250311	0	0
881	Depressive Symptoms (Ssri Exposure Interaction)	0.108209	3.15151	7.00798	['FSHR', 'NDN', 'CSMD2']	0.250311	0	0
882	Serum Bilirubin Levels In Metabolic Syndrome	0.108209	3.15151	7.00798	['ASIC2', 'SSBP3', 'CBLN2']	0.250311	0	0
883	Body Mass Index And Triglycerides (Pairwise)	0.108209	3.15151	7.00798	['GCKR', 'TOMM40', 'BCL2']	0.250311	0	0
884	Drug-Induced Liver Injury (Flucloxacillin)	0.108209	3.15151	7.00798	['HLA-C', 'MCTP2', 'HLA-DRB1']	0.250311	0	0
885	Shoulder Impingement Or Rotator Cuff Tear	0.108209	3.15151	7.00798	['STK24', 'SLC39A8', 'ASTN2']	0.250311	0	0
886	Body Mass Index And Systole Bp (Pairwise)	0.108209	3.15151	7.00798	['TCF7L2', 'AKAP6', 'SLC39A8']	0.250311	0	0
887	Gestational Age At Birth (Child Effect)	0.108209	3.15151	7.00798	['ALK', 'SLIT2', 'SUGCT']	0.250311	0	0
888	Proteinuria And Chronic Kidney Disease	0.108209	3.15151	7.00798	['CCDC57', 'SOX11', 'PLXDC2']	0.250311	0	0
889	Depressive Symptom Improvement	0.108209	3.15151	7.00798	['CCSER1', 'SGCZ', 'ARSB']	0.250311	0	0
890	Sleep Duration (Long Sleep)	0.108209	3.15151	7.00798	['FTO', 'PDE4D', 'CAMTA1']	0.250311	0	0
891	Total Intracranial Volume	0.108209	3.15151	7.00798	['LINGO2', 'ANAPC7', 'ERBB4']	0.250311	0	0
892	Airway Imaging Phenotypes	0.108209	3.15151	7.00798	['RPA1', 'HIVEP3', 'ELAPOR1']	0.250311	0	0
893	Waist Circumference Adjusted For Bmi In Non-Smokers	0.10838	1.5773	3.50494	['ARFGEF2', 'DOCK3', 'CCDC91', 'DNAH10', 'SMAD3', 'ADAMTSL3', 'ZBTB38', 'COBLL1', 'ITGB8', 'TMEM38B', 'LCORL', 'JAZF1']	0.250311	0	0
894	Dialysis-Related Mortality	0.110248	2.00631	4.42398	['PCSK2', 'KLHL29', 'EPHA7', 'NRG1', 'RAPGEF5', 'CALM2']	0.250311	0	0
895	Insomnia	0.110248	2.00631	4.42398	['PCDH9', 'SATB2', 'SLC2A13', 'CACNA1D', 'MDGA2', 'FOXP2']	0.250311	0	0
896	Adverse Response To Chemotherapy (Neutropenia/Leucopenia) (All Platinum-Based Drugs)	0.112102	4.90142	10.726	['LRIG1', 'ZNF536']	0.250311	0	0
897	Change In Glucose In Response To Thiazide Diuretic Treatment In Hypertension	0.112102	4.90142	10.726	['ARG1', 'FAT3']	0.250311	0	0
898	Response To Lamotrigine And Valproic Acid In Genetic Generalized Epilepsy	0.112102	4.90142	10.726	['LRRTM4', 'MAGI2']	0.250311	0	0
899	Amyotrophic Lateral Sclerosis In C9Orf72 Mutation Positive Individuals	0.112102	4.90142	10.726	['HDAC4', 'CPNE4']	0.250311	0	0
900	Impaired Insulin Sensitivity In Response To N-3 Pufa Supplementation	0.112102	4.90142	10.726	['ADGRL2', 'TNRC6B']	0.250311	0	0
901	Bone Mineral Density (Femoral Neck) In Inflammatory Bowel Disease	0.112102	4.90142	10.726	['SLC22A23', 'PLXNA4']	0.250311	0	0
902	Corrected Insulin Response Adjusted For Insulin Sensitivity Index	0.112102	4.90142	10.726	['MTNR1B', 'CDKAL1']	0.250311	0	0
903	Stevens-Johnson Syndrome And Toxic Epidermal Necrolysis (Sjs-Ten)	0.112102	4.90142	10.726	['HLA-C', 'PSORS1C1']	0.250311	0	0
904	Glp-1 Levels In Response To Oral Glucose Tolerance Test (Fasting)	0.112102	4.90142	10.726	['UNCX', 'RAPGEF4']	0.250311	0	0
905	Response To Tofacitinib Treatment (Herpes Zoster)(Time To Event)	0.112102	4.90142	10.726	['GPR141', 'CD83']	0.250311	0	0
906	Amyotrophic Lateral Sclerosis (C9Orf72 Mutation Interaction)	0.112102	4.90142	10.726	['SEC16B', 'DYRK2']	0.250311	0	0
907	Alcohol Use Disorder (Dependence And Problematic Use Scores)	0.112102	4.90142	10.726	['ADH1B', 'SLC39A8']	0.250311	0	0
908	Thiopurine-Induced Leukopenia In Inflammatory Bowel Disease	0.112102	4.90142	10.726	['FTO', 'CADPS']	0.250311	0	0
909	White Matter Integrity (Bipolar Disorder Risk Interaction)	0.112102	4.90142	10.726	['CAMK2D', 'LPP']	0.250311	0	0
910	Hdl Levels X Fish Oil Supplementation Interaction (2Df)	0.112102	4.90142	10.726	['SIK3', 'LPL']	0.250311	0	0
911	Response To Citalopram Or Escitalopram And Depression	0.112102	4.90142	10.726	['DGKG', 'SLC24A3']	0.250311	0	0
912	Response To Platinum-Based Chemotherapy (Cisplatin)	0.112102	4.90142	10.726	['PCDH9', 'LPP']	0.250311	0	0
913	Premature Menopause In Childhood Cancer Survivors	0.112102	4.90142	10.726	['DAB2', 'PRKCE']	0.250311	0	0
914	Response To Tofacitinib Treatment (Herpes Zoster)	0.112102	4.90142	10.726	['GPR141', 'CD83']	0.250311	0	0
915	Self-Reported Childhood Asthma In Adult Smokers	0.112102	4.90142	10.726	['IQCJ-SCHIP1', 'SCHIP1']	0.250311	0	0
916	Colorectal Cancer (Calcium Intake Interaction)	0.112102	4.90142	10.726	['TENM3', 'CCSER1']	0.250311	0	0
917	Body Mass Index And Fasting Glucose (Pairwise)	0.112102	4.90142	10.726	['TCF7L2', 'ADCY9']	0.250311	0	0
918	Branched-Chain Amino Acid Levels (Isoleucine)	0.112102	4.90142	10.726	['GCKR', 'PPM1K']	0.250311	0	0
919	Plasma Factor Vii Activating Protease Levels	0.112102	4.90142	10.726	['NRAP', 'HABP2']	0.250311	0	0
920	Dermatomyositis Or Juvenile Dermatomyositis	0.112102	4.90142	10.726	['ANKRD33B', 'ATP10B']	0.250311	0	0
921	Gut Microbiota Relative Abundance (Blautia)	0.112102	4.90142	10.726	['DGKB', 'CDH13']	0.250311	0	0
922	Brain-Derived Neurotrophic Factor Levels	0.112102	4.90142	10.726	['BRD3', 'BDNF']	0.250311	0	0
923	Ms And Triglyceride Levels (Pleiotropy)	0.112102	4.90142	10.726	['ZPLD1', 'SAE1']	0.250311	0	0
924	Depressive Episodes In Bipolar Disorder	0.112102	4.90142	10.726	['TSPAN5', 'KCNJ2']	0.250311	0	0
925	Lateral Orbital Frontal Cortex Volume	0.112102	4.90142	10.726	['DAB1', 'RFTN1']	0.250311	0	0
926	Machado-Joseph Disease (Age At Onset)	0.112102	4.90142	10.726	['THSD7B', 'LRRC28']	0.250311	0	0
927	Bipolar Disorder And Eating Disorder	0.112102	4.90142	10.726	['NRG3', 'NALCN']	0.250311	0	0
928	Crohns Disease Or Systemic Sclerosis	0.112102	4.90142	10.726	['ZBTB9', 'BAK1']	0.250311	0	0
929	Recurrence Of Mild Malaria Attacks	0.112102	4.90142	10.726	['PTPRT', 'SYT16']	0.250311	0	0
930	Change In Serum Metabolite Levels	0.112102	4.90142	10.726	['TNIK', 'PDZRN4']	0.250311	0	0
931	Rapid Automised Naming Of Digits	0.112102	4.90142	10.726	['CDH13', 'FRMD4A']	0.250311	0	0
932	Sickle Cell Anemia (Haemolysis)	0.112102	4.90142	10.726	['BCL11A', 'OR51L1']	0.250311	0	0
933	Isovolumetric Relaxation Time	0.112102	4.90142	10.726	['MCTP1', 'NRXN1']	0.250311	0	0
934	Marginal Zone Lymphoma Or Ms	0.112102	4.90142	10.726	['ZMIZ1', 'ZBTB46']	0.250311	0	0
935	Severe Gingival Inflammation	0.112102	4.90142	10.726	['NRXN1', 'ASIC2']	0.250311	0	0
936	Body Fat Percentage Variance	0.112102	4.90142	10.726	['FTO', 'CCNL1']	0.250311	0	0
937	Corrected Insulin Response	0.112102	4.90142	10.726	['MTNR1B', 'CDKAL1']	0.250311	0	0
938	Sporadic Pituitary Adenoma	0.112102	4.90142	10.726	['NEBL', 'PCDH15']	0.250311	0	0
939	Sweet Beverage Consumption	0.112102	4.90142	10.726	['FTO', 'CYP1A1']	0.250311	0	0
940	Insulin Disposition Index	0.112102	4.90142	10.726	['MTNR1B', 'CDKAL1']	0.250311	0	0
941	Conotruncal Heart Defects	0.112102	4.90142	10.726	['PAPPA', 'FHIT']	0.250311	0	0
942	Achilles Tendon Injury	0.112102	4.90142	10.726	['TMEM158', 'CDCP1']	0.250311	0	0
943	Vegetable Consumption	0.112102	4.90142	10.726	['UNC5D', 'CYP7B1']	0.250311	0	0
944	Vestibular Neuritis	0.112102	4.90142	10.726	['ANKRD30A', 'NR3C2']	0.250311	0	0
945	Reading Disability	0.112102	4.90142	10.726	['UNC5D', 'DUSP26']	0.250311	0	0
946	Amygdala Volume	0.112102	4.90142	10.726	['PDE4D', 'TMTC2']	0.250311	0	0
947	Ovarian Reserve	0.112102	4.90142	10.726	['NPR3', 'GRIN2B']	0.250311	0	0
948	Neuroblastoma	0.112102	4.90142	10.726	['HACE1', 'HSD17B12']	0.250311	0	0
949	Egg Allergy	0.112102	4.90142	10.726	['SGCD', 'ERCC4']	0.250311	0	0
950	Coronary Artery Disease In Type 1 Diabetes	0.114526	2.16338	4.68795	['KCNB2', 'MAP1B', 'WDR72', 'PAX5', 'CNTNAP5']	0.254382	0	0
951	Response To Fenofibrate (Hdl Levels)	0.114526	2.16338	4.68795	['WWOX', 'STK33', 'BNC2', 'ADGRL2', 'CNTLN']	0.254382	0	0
952	Free Thyroxine Concentration	0.114526	2.16338	4.68795	['MC4R', 'NCOR1', 'NEK6', 'CA8', 'JAZF1']	0.254382	0	0
953	Beef Consumption	0.114526	2.16338	4.68795	['FTO', 'H2BC5', 'NEGR1', 'FOXP1', 'CCDC171']	0.254382	0	0
954	Hyperuricemia	0.114526	2.16338	4.68795	['LRIG1', 'WDR72', 'ETV5', 'IGF1R', 'ABCG2']	0.254382	0	0
955	Cough In Response To Angiotensin-Converting Enzyme Inhibitor Drugs	0.115589	2.45151	5.28964	['WRN', 'MMP16', 'KCNIP4', 'ABCB5']	0.254874	0	0
956	Systolic Bp Response To Hydrochlorothiazide In Hypertension	0.115589	2.45151	5.28964	['ETAA1', 'UBXN2B', 'PKIA', 'NMBR']	0.254874	0	0
957	Obstructive Sleep Apnea Trait (Apnea Hypopnea Index)	0.115589	2.45151	5.28964	['HDAC4', 'MRE11', 'SNTG1', 'STX8']	0.254874	0	0
958	California Verbal Learning Test Score	0.115589	2.45151	5.28964	['CD83', 'KDM4C', 'EN1', 'PRKD1']	0.254874	0	0
959	Severe Insulin-Deficient T2D	0.115589	2.45151	5.28964	['TCF7L2', 'CDKAL1', 'SGCZ', 'CSNK1G2']	0.254874	0	0
960	Fat Distribution (Hiv)	0.115589	2.45151	5.28964	['RNF168', 'UNCX', 'SLC26A7', 'MARK1']	0.254874	0	0
961	Urolithiasis	0.115589	2.45151	5.28964	['FTO', 'TFAP2B', 'GCKR', 'PDILT']	0.254874	0	0
962	Mean Platelet Volume	0.122653	1.17785	2.47159	['CPNE5', 'WIPF1', 'YWHAB', 'CHURC1-FNTB', 'DIS3L', 'FAM13A', 'JMJD1C', 'C4BPA', 'MSI2', 'IKZF1', 'AFF3', 'PIK3CG', 'PSMD9', 'BCL7A', 'ZMIZ1', 'BBX', 'RTTN', 'BRD3', 'MEF2C', 'SYK', 'ZBTB38', 'HLA-C', 'TENT5C', 'SLC22A23', 'SETBP1', 'BANK1', 'SLC9A9', 'SIK3', 'ELMO1', 'FAR2', 'LCP1', 'CUEDC1', 'SDCCAG8', 'MTPN', 'SLC24A3', 'FOXK2', 'PDS5B', 'ARHGAP15', 'HDAC7', 'PCNX3', 'STMP1', 'GRK4', 'UBN1', '…	0.270168	0	0
963	Takayasu Arteritis	0.124205	1.45295	3.0306	['RBFOX1', 'HLA-C', 'FRMD4A', 'PSORS1C1', 'ROBO1', 'PRRC2A', 'TMEM114', 'TAFA5', 'ZMIZ1', 'VPS8', 'HIVEP1', 'SLC16A7', 'PTK2B', 'HLA-DRB1', 'OPCML']	0.273214	0	0
964	Vertical Cup-Disc Ratio (Multi-Trait Analysis)	0.124294	1.38521	2.88831	['IRX1', 'XRCC4', 'DGKB', 'NEBL', 'SLC6A15', 'TMTC2', 'ITPR2', 'HSPA12A', 'ISL1', 'DCLK1', 'IGF1R', 'PCED1B', 'SSPN', 'LRIG1', 'RARB', 'CHSY3', 'PKN2', 'EPHA3', 'EXOC2']	0.273214	0	0
965	Total Cholesterol Levels	0.125106	1.27454	2.64925	['ILRUN', 'ALK', 'PID1', 'SERPINA1', 'ADH1C', 'UBXN2B', 'CELF1', 'INTS10', 'NR1I2', 'LPL', 'IKZF1', 'HMGCR', 'CYP7A1', 'FAM117B', 'EHBP1', 'UBASH3B', 'TRPS1', 'SLC39A8', 'ASCC3', 'JAK2', 'ANKDD1B', 'GCKR', 'PRKCE', 'MAGI2', 'PBX4', 'PLXDC2', 'MLXIPL', 'MAFB', 'TMEM17', 'RGS12', 'TRIB1', 'BRWD1']	0.27427	0	0
966	Gout	0.12558	1.47221	3.05456	['MLXIP', 'RBFOX1', 'GCKR', 'PDE1C', 'MTX1', 'ADH1B', 'PRKAG2', 'PRKCA', 'FSTL4', 'RARB', 'SLC17A1', 'PPARGC1A', 'ABCG2', 'JAZF1']	0.27427	0	0
967	White Matter Hyperintensity Volume (Adjusted For Hypertension)	0.125658	1.65559	3.43402	['CALCRL', 'SETBP1', 'FOXF2', 'TNKS', 'PKN2', 'NID2', 'KCNJ2', 'TBX18', 'MCL1']	0.27427	0	0
968	Triglyceride Levels X Short Total Sleep Time Interaction (2Df Test)	0.12568	1.91897	3.97998	['GCKR', 'INPP5A', 'GALNT2', 'COBLL1', 'LPL', 'JMJD1C']	0.27427	0	0
969	Macular Telangiectasia Type 2	0.12568	1.91897	3.97998	['LARS2', 'TMEM161B', 'CPS1', 'JMJD1C', 'NRBF2', 'LIMD1']	0.27427	0	0
970	Sudden Cardiac Arrest	0.12568	1.91897	3.97998	['GRIA1', 'TMEFF2', 'KCTD1', 'ACYP2', 'MCTP2', 'ESR1']	0.27427	0	0
971	Optic Disc Area	0.12568	1.91897	3.97998	['GADD45A', 'DCAF4L2', 'TMTC2', 'RARB', 'CTNNA3', 'NR2F2']	0.27427	0	0
972	Systolic Bp (Cigarette Smoking Interaction)	0.127108	1.59973	3.29979	['NPPB', 'CACNB2', 'CASZ1', 'HFE', 'NPR3', 'CYP1A1', 'SOX6', 'PIK3CG', 'TBX3', 'KCNK3']	0.277101	0	0
973	Igg N-Glycosylation Phenotypes (Multivariate Analysis)	0.132676	2.04308	4.12671	['FUT8', 'SLC9A9', 'IKZF1', 'HIVEP2', 'CHST2']	0.286877	0	0
974	Response To Fenofibrate (Total Cholesterol Levels)	0.132676	2.04308	4.12671	['FBN2', 'GALC', 'CCNE1', 'SLC27A6', 'NUDT12']	0.286877	0	0
975	Erectile Dysfunction And Prostate Cancer Treatment	0.132676	2.04308	4.12671	['IGSF21', 'ZNF608', 'FSHR', 'TSN', 'LRP1B']	0.286877	0	0
976	Barretts Esophagus Or Esophageal Adenocarcinoma	0.132676	2.04308	4.12671	['CRTC1', 'SATB2', 'LMO3', 'HLA-C', 'FOXP1']	0.286877	0	0
977	Presence Of Antiphospholipid Antibodies	0.132676	2.04308	4.12671	['PDE1C', 'SGIP1', 'LCA5', 'MACROD2', 'TANK']	0.286877	0	0
978	Irritable Bowel Syndrome	0.132676	2.04308	4.12671	['CPNE8', 'PCDH15', 'HLA-C', 'SPRY1', 'FHIT']	0.286877	0	0
979	Osteoarthritis (Hip)	0.132676	2.04308	4.12671	['DNAH10', 'SMAD3', 'HFE', 'ASTN2', 'PTHLH']	0.286877	0	0
980	Interleukin-6 Levels	0.132676	2.04308	4.12671	['GRIA1', 'HIP1', 'SNTG1', 'GPC6', 'RNF220']	0.286877	0	0
981	Platelet Reactivity In Response To Clopidogrel Treatment	0.136083	2.75742	5.49965	['LINGO2', 'PLEKHA5', 'NR3C2']	0.287784	0	0
982	Staphylococcus Aureus Nasal Carriage (Intermittent)	0.136083	2.75742	5.49965	['GALC', 'KAT2B', 'ROBO1']	0.287784	0	0
983	Homeostasis Model Assessment Of Beta-Cell Function	0.136083	2.75742	5.49965	['DGKB', 'MTNR1B', 'SLC2A2']	0.287784	0	0
984	Low Susceptibility To Hepatitis C Infection	0.136083	2.75742	5.49965	['NDFIP1', 'RARB', 'NAV2']	0.287784	0	0
985	Inflammatory Bowel Disease (Early Onset)	0.136083	2.75742	5.49965	['ZMIZ1', 'IL27', 'NUPR1']	0.287784	0	0
986	Dentate Gyrus Granule Cell Layer Volume	0.136083	2.75742	5.49965	['WIF1', 'ABRAXAS2', 'ASTN2']	0.287784	0	0
987	Spontaneous Coronary Artery Dissection	0.136083	2.75742	5.49965	['ALK', 'NUS1', 'PHACTR1']	0.287784	0	0
988	Abstraction And Mental Flexibility	0.136083	2.75742	5.49965	['TENM3', 'SNTG1', 'GHITM']	0.287784	0	0
989	Oral Cavity And Pharyngeal Cancer	0.136083	2.75742	5.49965	['ADH1C', 'ADH1B', 'ADH7']	0.287784	0	0
990	Hippocampal Subfield Ca4 Volume	0.136083	2.75742	5.49965	['WIF1', 'ABRAXAS2', 'ASTN2']	0.287784	0	0
991	Upper Eyelid Sagging Severity	0.136083	2.75742	5.49965	['ADAMTS18', 'KCNQ5', 'SMYD3']	0.287784	0	0
992	Lactate Dehydrogenase Levels	0.136083	2.75742	5.49965	['GCKR', 'CSF1', 'TENM4']	0.287784	0	0
993	Early Cardiac Repolarization	0.136083	2.75742	5.49965	['KCND3', 'PAM', 'KCNJ2']	0.287784	0	0
994	Retinopathy In Non-Diabetics	0.136083	2.75742	5.49965	['TENM4', 'NRG3', 'CYP7B1']	0.287784	0	0
995	Late-Onset Myasthenia Gravis	0.136083	2.75742	5.49965	['SEMA5A', 'ZBTB10', 'HLA-DRB1']	0.287784	0	0
996	Sleep (1/3-Day Periodicity)	0.136083	2.75742	5.49965	['GRIA1', 'PXDN', 'BRINP3']	0.287784	0	0
997	End-Stage Kidney Disease	0.136083	2.75742	5.49965	['FTO', 'GIPC2', 'PELI2']	0.287784	0	0
998	Rr Interval (Heart Rate)	0.136083	2.75742	5.49965	['SYT10', 'AKT3', 'FRMD4A']	0.287784	0	0
999	Fractures (Paediatric)	0.136083	2.75742	5.49965	['NSMCE2', 'TRIB1', 'PLXNA4']	0.287784	0	0
1000	Airway Wall Thickness	0.136083	2.75742	5.49965	['BCL11B', 'MAGI2', 'DOCK1']	0.287784	0	0
1001	Percent Liver Fat	0.136083	2.75742	5.49965	['MAST3', 'MTTP', 'TRIB1']	0.287784	0	0
1002	Thyroid Cancer	0.136083	2.75742	5.49965	['SMAD3', 'MBIP', 'NRG1']	0.287784	0	0
1003	Total Cholesterol Change In Response To Fenofibrate In Statin-Treated T2D	0.137543	2.2628	4.48898	['NLGN1', 'NRXN1', 'RBM19', 'PBX4']	0.288569	0	0
1004	Primary Tooth Development (Time To First Tooth Eruption)	0.137543	2.2628	4.48898	['CACNB2', 'ADK', 'IGF2BP1', 'KCNJ2']	0.288569	0	0
1005	Nonsyndromic Cleft Lip With Or Wo Cleft Palate	0.137543	2.2628	4.48898	['MAFB', 'ADCY9', 'DCAF4L2', 'CYRIA']	0.288569	0	0
1006	Primary Tooth Development (Number Of Teeth)	0.137543	2.2628	4.48898	['CACNB2', 'ADK', 'IGF2BP1', 'KCNJ2']	0.288569	0	0
1007	Global Electrical Heterogeneity Phenotypes	0.137543	2.2628	4.48898	['CELF1', 'TBX3', 'RAPSN', 'IGF1R']	0.288569	0	0
1008	Language Functional Connectivity	0.137543	2.2628	4.48898	['MCTP1', 'SEZ6', 'PIPOX', 'EPHA3']	0.288569	0	0
1009	Post-Traumatic Stress Disorder	0.137543	2.2628	4.48898	['KAT2B', 'MEX3B', 'SIPA1L2', 'CSMD1']	0.288569	0	0
1010	Migraine Wo Aura	0.137543	2.2628	4.48898	['DLG2', 'MMP16', 'PHACTR1', 'ASTN2']	0.288569	0	0
1011	Type 1 Diabetes	0.137817	1.32792	2.63172	['NRP1', 'BTN3A1', 'BCL11A', 'ABCB5', 'GP2', 'HLA-C', 'ADCY3', 'IL27', 'IKZF1', 'AFF3', 'RUNX3', 'DNAJC27', 'EFR3B', 'LRP1B', 'DLK1', 'CCDC88B', 'ERBB3', 'ITGB8', 'CENPO', 'HLA-DRB1', 'BCAR1', 'JAZF1']	0.288856	0	0
1012	Response To Antidepressants (Symptom Improvement)	0.142096	1.83891	3.58819	['CSGALNACT1', 'ERBB4', 'NRXN3', 'ADCY3', 'NOC4L', 'SORCS2']	0.29753	0	0
1013	Lung Cancer	0.144246	1.27309	2.46499	['MIPEP', 'ADH1C', 'ADH1B', 'PDS5B', 'PSORS1C1', 'HRH4', 'PCED1B', 'METTL4', 'BAK1', 'PCDH1', 'DLGAP2', 'CSMD1', 'ZNF322', 'BPTF', 'ZRANB1', 'BTN3A1', 'ZNF184', 'SEMA6D', 'HLA-C', 'ARAP3', 'NRG1', 'GNL1', 'ZBTB9', 'ETAA1', 'WNK1', 'KIFC1', 'CYP1A2', 'GIPC2']	0.301735	0	0
1014	Schizophrenia X Sex Interaction	0.147249	1.71645	3.28809	['BORCS8-MEF2B', 'GALNT5', 'DLG2', 'MINDY2', 'ANKRD30A', 'PMAIP1', 'KAZN']	0.306446	0	0
1015	Childhood Ear Infection	0.147249	1.71645	3.28809	['AUTS2', 'CDHR3', 'HLA-C', 'WDPCP', 'ISL1', 'FGF3', 'HLA-DRB1']	0.306446	0	0
1016	Granulocyte Percentage Of Myeloid White Cells	0.147488	1.34502	2.57438	['OSER1', 'KLHL29', 'BRD3', 'TCF7L2', 'GCKR', 'KDM4B', 'EIF4E3', 'MAML1', 'CHD7', 'JMJD1C', 'HLA-C', 'IKZF1', 'LPP', 'AKAP13', 'HLX', 'TRPS1', 'RASA2', 'POC1B', 'MARK3']	0.306446	0	0
1017	Systolic Bp X Smoking Status (Current Vs Non-Current) Interaction (2Df Test)	0.148325	1.38559	2.64418	['FTO', 'MYT1L', 'TNKS', 'HFE', 'EBF2', 'ADARB2', 'MED13L', 'NPPB', 'EXT1', 'INPP4B', 'MFHAS1', 'ERI1', 'RSRC1', 'CRTAC1', 'PXDN', 'POC1B']	0.306446	0	0
1018	Chronic Inflammatory Diseases (As, Cd, Psoriasis, Psc, Uc) (Pleiotropy)	0.148549	1.32155	2.51999	['GCKR', 'NDFIP1', 'SMAD3', 'NXPE1', 'ERAP1', 'SLC39A11', 'ADCY3', 'CDKAL1', 'IL27', 'ANTXR2', 'INAVA', 'UBAC2', 'HDAC7', 'DAP', 'ZMIZ1', 'BANK1', 'JAK2', 'TLR4', 'SKAP2', 'CPEB4', 'JAZF1']	0.306446	0	0
1019	Iron Status Biomarkers (Total Iron Binding Capacity)	0.14982	1.63484	3.10346	['IQCJ-SCHIP1', 'SERPINA1', 'CPNE4', 'HFE', 'SCHIP1', 'ACP3', 'BRINP3', 'EPHB1']	0.306446	0	0
1020	Erectile Dysfunction	0.14982	1.63484	3.10346	['SPEN', 'FOXF2', 'PAPOLG', 'XYLT1', 'CDH13', 'SIM1', 'PDZRN4', 'CDH18']	0.306446	0	0
1021	White Matter Hyperintensity Volume	0.150548	1.5329	2.90251	['CACNB2', 'CALCRL', 'SETBP1', 'FOXF2', 'TNKS', 'PKN2', 'NID2', 'KCNJ2', 'TBX18', 'MCL1']	0.306446	0	0
1022	Keratinocyte Cancer (Mtag)	0.150736	1.57658	2.98324	['ZNF276', 'CCDC88B', 'BNC2', 'TRPS1', 'RALY', 'LPP', 'PPARGC1B', 'FOXP1', 'FGF10']	0.306446	0	0
1023	Lymphocyte Percentage Of White Cells	0.151239	1.19127	2.25017	['ELL', 'NR1I2', 'CHD7', 'NLRC5', 'JMJD1C', 'SLC4A1', 'IKZF1', 'ICAM5', 'ADRB2', 'ANTXR2', 'NR3C1', 'ARHGAP15', 'HS6ST1', 'SLC8A1', 'CMIP', 'NR3C2', 'HDAC7', 'PREX1', 'LMBR1', 'ZMIZ1', 'PSMD3', 'FAM241A', 'HIVEP1', 'STXBP6', 'ATP5MF-PTCD1', 'JAZF1', 'MEF2C', 'AOC1', 'KDM4B', 'PTCD1', 'NDFIP1', 'ZBTB38', 'MSL2', 'PBX4', 'FOXP1', 'FAM220A', 'RCL1', 'DAP', 'ADCY9', 'TRAF3', 'ELMO1', 'BCL2', 'RBMS1',…	0.306446	0	0
1024	Coronary Artery Calcified Atherosclerotic Plaque Score In T2D	0.152017	1.93544	3.64591	['MAGI1', 'FSTL5', 'CPT1A', 'RAB11FIP3', 'LRP1B']	0.306446	0	0
1025	Waist-To-Hip Ratio Adjusted For Bmi X Sex Interaction	0.152017	1.93544	3.64591	['COBLL1', 'KLF14', 'SIM1', 'SGCZ', 'CMIP']	0.306446	0	0
1026	Serum Thyroid-Stimulating Hormone Levels	0.152017	1.93544	3.64591	['WWOX', 'VWC2', 'TCEA2', 'NRG1', 'CDK14']	0.306446	0	0
1027	Generalized Epilepsy	0.152017	1.93544	3.64591	['BCL11A', 'PCDH7', 'TTC21B', 'SKAP1', 'SCN1A']	0.306446	0	0
1028	Age At Voice Drop	0.152017	1.93544	3.64591	['HACE1', 'ALMS1', 'PDE4B', 'TMEM38B', 'KCNJ3']	0.306446	0	0
1029	Lung Function (Fev1/Fvc)	0.152365	1.29001	2.42713	['FTO', 'CNTNAP2', 'PID1', 'ZNF184', 'FAM13A', 'CADPS', 'JMJD1C', 'NEXN', 'ADRB2', 'HTR4', 'SSH2', 'AGER', 'ELAVL2', 'CDH5', 'AEBP2', 'ADGRB3', 'PARD3', 'PHF13', 'RARB', 'KCNQ5', 'TMEM38B', 'ASTN2', 'MET', 'KCNJ3']	0.306446	0	0
1030	Peak Cortisol Response To Low Dose Short Synacthen Test In Corticosteroid Treated Asthma	0.155175	3.67586	6.84886	['LRP1B', 'ANKS1B']	0.306446	0	0
1031	Serum Bilirubin Levels X Mediterranean Diet Adherence Interaction In Metabolic Syndrome	0.155175	3.67586	6.84886	['PTPRT', 'LAMA2']	0.306446	0	0
1032	Perioperative Myocardial Infarction In Coronary Artery Bypass Surgery	0.155175	3.67586	6.84886	['HDAC4', 'PAPPA2']	0.306446	0	0
1033	White Coat Effect (Clinic Diastolic Bp Minus Ambulatory Diastolic Bp)	0.155175	3.67586	6.84886	['PDCD6IP', 'CDH8']	0.306446	0	0
1034	Chronic Periodontitis (Mean Interproximal Clinical Attachment Level)	0.155175	3.67586	6.84886	['IRX1', 'NELL1']	0.306446	0	0
1035	Sensory Disturbances After Bilateral Sagittal Split Ramus Osteotomy	0.155175	3.67586	6.84886	['CSF1', 'ZPLD1']	0.306446	0	0
1036	Left Ventricular Obstructive Tract Defect (Inherited Effect)	0.155175	3.67586	6.84886	['P2RX4', 'CAMKK2']	0.306446	0	0
1037	Breast Milk Fatty Acid Composition (Infant Genotype Effect)	0.155175	3.67586	6.84886	['DIAPH3', 'ZNF804B']	0.306446	0	0
1038	Cellular Nuclear Factor (Erythroid-Derived 2)-Like 2 Levels	0.155175	3.67586	6.84886	['NELL1', 'GRIN2B']	0.306446	0	0
1039	Lung Function In Heavy Smokers (Low Fev1 Vs High Fev1)	0.155175	3.67586	6.84886	['RBM19', 'HTR4']	0.306446	0	0
1040	Response To Iloperidone Treatment (Qt Prolongation)	0.155175	3.67586	6.84886	['NRG3', 'SLCO3A1']	0.306446	0	0
1041	Cervical High-Risk Human Papilloma Virus Infection	0.155175	3.67586	6.84886	['UBE2W', 'NEGR1']	0.306446	0	0
1042	Bone Mineral Density (Spine) And Age At Menarche	0.155175	3.67586	6.84886	['ABCB1', 'PCDH15']	0.306446	0	0
1043	Endometrial Cancer (Non-Endometrioid Histology)	0.155175	3.67586	6.84886	['EXT1', 'SGCZ']	0.306446	0	0
1044	Gut Microbiota Relative Abundance (Prevotella)	0.155175	3.67586	6.84886	['CDH13', 'SPRING1']	0.306446	0	0
1045	Facial Pigmentation Measurement (Polar Light)	0.155175	3.67586	6.84886	['BNC2', 'PPARGC1B']	0.306446	0	0
1046	Liver Enzyme Levels (Aspartate Transaminase)	0.155175	3.67586	6.84886	['THSD7B', 'ROBO1']	0.306446	0	0
1047	Carotid Plaque Burden (Smoking Interaction)	0.155175	3.67586	6.84886	['FAM89A', 'SEMA6D']	0.306446	0	0
1048	Facial Pigmentation Measurement (Uv Light)	0.155175	3.67586	6.84886	['BNC2', 'PPARGC1B']	0.306446	0	0
1049	Hdl Cholesterol - Triglycerides (Hdlc-Tg)	0.155175	3.67586	6.84886	['LPL', 'TRIB1']	0.306446	0	0
1050	Bp Measurement (High Sodium Intervention)	0.155175	3.67586	6.84886	['NSUN3', 'CSMD1']	0.306446	0	0
1051	Conjunctival Uv Autofluorescence (Cuvaf)	0.155175	3.67586	6.84886	['MSANTD3', 'HDAC7']	0.306446	0	0
1052	Change In Serum Metabolite Levels (Cms)	0.155175	3.67586	6.84886	['TNIK', 'PDZRN4']	0.306446	0	0
1053	Response To Mtor Inhibitor (Rapamycin)	0.155175	3.67586	6.84886	['KAT2B', 'MCTP2']	0.306446	0	0
1054	Response To Ssri In Mdd Or Openness	0.155175	3.67586	6.84886	['TUSC3', 'SNTG1']	0.306446	0	0
1055	Postprandial Triglyceride Response	0.155175	3.67586	6.84886	['CNTNAP2', 'MEIS2']	0.306446	0	0
1056	Transverse Temporal Cortex Volume	0.155175	3.67586	6.84886	['ASTN2', 'RGS6']	0.306446	0	0
1057	Schizophrenia Or Bipolar Disorder	0.155175	3.67586	6.84886	['HLA-C', 'MAD1L1']	0.306446	0	0
1058	Clinical Laboratory Measurements	0.155175	3.67586	6.84886	['TCF7L2', 'CASR']	0.306446	0	0
1059	Hepatocyte Growth Factor Levels	0.155175	3.67586	6.84886	['CHRNA7', 'RGS12']	0.306446	0	0
1060	Rate Of Ventricular Enlargement	0.155175	3.67586	6.84886	['NKAIN2', 'GALNT18']	0.306446	0	0
1061	Perceived Sweetness Of Sucrose	0.155175	3.67586	6.84886	['XYLT1', 'NCALD']	0.306446	0	0
1062	Prevalent Atrial Fibrillation	0.155175	3.67586	6.84886	['ZFHX3', 'PKP2']	0.306446	0	0
1063	Shigella-Associated Diarrhea	0.155175	3.67586	6.84886	['CYTH3', 'PDE4D']	0.306446	0	0
1064	Testicular Germ Cell Cancer	0.155175	3.67586	6.84886	['ATF7IP', 'KITLG']	0.306446	0	0
1065	Retinal Arteriolar Caliber	0.155175	3.67586	6.84886	['MEF2C', 'TMEM161B']	0.306446	0	0
1066	Partial Epilepsies	0.155175	3.67586	6.84886	['ADCY9', 'ADGRL3']	0.306446	0	0
1067	Asperger Disorder	0.155175	3.67586	6.84886	['NTM', 'FHIT']	0.306446	0	0
1068	Glycemic Traits	0.155175	3.67586	6.84886	['MTNR1B', 'CDKAL1']	0.306446	0	0
1069	Brain Imaging	0.155175	3.67586	6.84886	['EPHA4', 'TOMM40']	0.306446	0	0
1070	Modic Changes	0.155175	3.67586	6.84886	['DLG2', 'ZNF184']	0.306446	0	0
1071	Strep Throat	0.155175	3.67586	6.84886	['SLC45A1', 'HLA-DRB1']	0.306446	0	0
1072	Milk Allergy	0.155175	3.67586	6.84886	['ETAA1', 'RHOBTB1']	0.306446	0	0
1073	Bacteremia	0.155175	3.67586	6.84886	['DOCK3', 'PTPRG']	0.306446	0	0
1074	Serum Metabolite Concentrations In Chronic Kidney Disease	0.156662	1.42791	2.64686	['AOC1', 'PTPRN2', 'TMEM176A', 'PTHLH', 'ZNF618', 'CPS1', 'HEY2', 'ALMS1', 'NDN', 'NCOA7', 'SLIT2', 'CSMD1', 'CDH18']	0.309093	0	0
1075	Mean Arterial Pressure X Alcohol Consumption (Light Vs Heavy) Interaction (2Df Test)	0.159437	1.76526	3.2412	['PCNX3', 'CASZ1', 'NPR3', 'H4C3', 'TBX3', 'KCNK3']	0.313693	0	0
1076	Diastolic Bp X Alcohol Consumption (Light Vs Heavy) Interaction (2Df Test)	0.159437	1.76526	3.2412	['PCNX3', 'CASZ1', 'NPR3', 'H4C3', 'TBX3', 'KCNK3']	0.313693	0	0
1077	Waist-To-Hip Ratio Adjusted For Bmi In Non-Smokers	0.159437	1.76526	3.2412	['COBLL1', 'FAM13A', 'SSPN', 'ITPR2', 'HLA-C', 'TRIB1']	0.313693	0	0
1078	Benign Prostatic Hyperplasia And Lower Urinary Tract Symptoms	0.161011	2.10105	3.83712	['CTAGE1', 'DNAJC1', 'BCL11A', 'TBX3']	0.314453	0	0
1079	Hemolysis Of Donated Blood (Osmotic)	0.161011	2.10105	3.83712	['UBTF', 'SLC4A1', 'IKZF1', 'EYS']	0.314453	0	0
1080	Alcohol Dependence Symptom Count	0.161011	2.10105	3.83712	['ADH1B', 'PODXL', 'UNC5C', 'BPTF']	0.314453	0	0
1081	Renal Cell Carcinoma	0.161011	2.10105	3.83712	['SAMD5', 'RBFOX1', 'ITPR2', 'DPF3']	0.314453	0	0
1082	Platelet Aggregation	0.161011	2.10105	3.83712	['JMJD1C', 'CSMD2', 'SGCZ', 'PIK3CG']	0.314453	0	0
1083	Physiological Traits	0.161011	2.10105	3.83712	['IZUMO3', 'NDFIP1', 'ZBTB38', 'ELAVL2']	0.314453	0	0
1084	Smoking Cessation	0.161011	2.10105	3.83712	['PDE1C', 'JADE2', 'SOX6', 'RGS6']	0.314453	0	0
1085	Immunoglobulin A	0.161011	2.10105	3.83712	['LINGO2', 'SIPA1L2', 'L3MBTL4', 'HLA-DRB1']	0.314453	0	0
1086	Age-Related Hearing Impairment	0.163031	1.50153	2.7235	['CNTNAP2', 'CTBP2', 'SV2B', 'GALNT17', 'ZNF536', 'ATP6V0A4', 'NID2', 'NCALD', 'PLXNA4', 'HLA-DRB1']	0.317319	0	0
1087	Coronary Artery Disease (Myocardial Infarction, Ptca, Cabg, Angina Or Sihd)	0.164171	1.39231	2.5157	['SMAD3', 'ARHGEF26', 'ABHD2', 'LPL', 'SMG6', 'MRAS', 'CDH13', 'PEMT', 'PHACTR1', 'TRIB1', 'PLPP3', 'MFGE8', 'HDGFL1', 'MAD2L1']	0.317319	0	0
1088	Response To Anti-Retroviral Therapy (Ddi/D4T) In Hiv-1 (Grade 3 Peripheral Neuropathy)	0.166072	2.4509	4.40018	['FSHR', 'LRIG1', 'TANK']	0.317319	0	0
1089	Response To Zileuton Treatment In Asthma (Fev1 Change Interaction)	0.166072	2.4509	4.40018	['PRKCE', 'NRXN1', 'SLC16A7']	0.317319	0	0
1090	Common Carotid Intima-Media Thickness In Hiv Neg Individuals	0.166072	2.4509	4.40018	['RGS18', 'CNTNAP2', 'NCL']	0.317319	0	0
1091	Igg Galactosylation Phenotypes (Multivariate Analysis)	0.166072	2.4509	4.40018	['FUT8', 'HLA-C', 'IKZF1']	0.317319	0	0
1092	Pyoderma Gangrenosum In Inflammatory Bowel Disease	0.166072	2.4509	4.40018	['SYT4', 'RIT2', 'BCL2']	0.317319	0	0
1093	Qt Interval (Sulfonylurea Treatment Interaction)	0.166072	2.4509	4.40018	['SLC24A3', 'CADPS', 'FAM170A']	0.317319	0	0
1094	Moderate To Vigorous Physical Activity Levels	0.166072	2.4509	4.40018	['CADM2', 'EXOC4', 'PAX5']	0.317319	0	0
1095	Gynecologic Disease (Multivariate Analysis)	0.166072	2.4509	4.40018	['PDE1C', 'BNC1', 'TNRC6B']	0.317319	0	0
1096	Alzheimers Disease In Apoe E4+ Carriers	0.166072	2.4509	4.40018	['CPS1', 'DAPL1', 'CADM2']	0.317319	0	0
1097	Dentate Gyrus Molecular Layer Volume	0.166072	2.4509	4.40018	['WIF1', 'SLC4A10', 'ABRAXAS2']	0.317319	0	0
1098	Parkinsons Disease (Age Of Onset)	0.166072	2.4509	4.40018	['PRKN', 'NDN', 'SNCA']	0.317319	0	0
1099	Rapid Automised Naming Of Letters	0.166072	2.4509	4.40018	['NKAIN2', 'NKAIN3', 'CADM2']	0.317319	0	0
1100	Postprandial Triglyceride Levels	0.166072	2.4509	4.40018	['MLXIPL', 'GCKR', 'LPL']	0.317319	0	0
1101	Prostate Cancer (Advanced)	0.166072	2.4509	4.40018	['TCF4', 'LARP4B', 'MAD1L1']	0.317319	0	0
1102	Esophageal Adenocarcinoma	0.166072	2.4509	4.40018	['CRTC1', 'BARX1', 'FOXP1']	0.317319	0	0
1103	Iris Color (A Coordinate)	0.166072	2.4509	4.40018	['MBTPS1', 'SV2B', 'EYS']	0.317319	0	0
1104	Ceramide Levels (C24:0)	0.166072	2.4509	4.40018	['SYT4', 'ZMIZ1', 'MICAL2']	0.317319	0	0
1105	Caffeine Consumption	0.166072	2.4509	4.40018	['CYP1A2', 'CYP1A1', 'PPCDC']	0.317319	0	0
1106	Vwf And Fviii Levels	0.166072	2.4509	4.40018	['CDH2', 'VPS8', 'ASIC2']	0.317319	0	0
1107	Pr Segment Duration	0.166072	2.4509	4.40018	['LRCH1', 'MET', 'TBX3']	0.317319	0	0
1108	Prothrombin Time	0.166072	2.4509	4.40018	['GCKR', 'JMJD1C', 'PLXDC2']	0.317319	0	0
1109	Nevus Count	0.166072	2.4509	4.40018	['HDAC4', 'KITLG', 'PPARGC1B']	0.317319	0	0
1110	Brain Morphology (Mostest)	0.168766	1.09496	1.9482	['OTUD4', 'VIT', 'HFE', 'JADE2', 'CARF', 'CCDC91', 'AKT3', 'FAM53A', 'SLC39A8', 'ATP6V1E2', 'ZNF322', 'MAGI1', 'EPHA4', 'STX8', 'ENTPD6', 'MITF', 'VRK2', 'ISL1', 'SND1', 'FOXP2', 'FOXP1', 'LARS2', 'SHTN1', 'MAPKAPK3', 'PARD3', 'PAPPA', 'KCTD13', 'SLC27A6', 'TNIK', 'NUPR1', 'ASTN2', 'EPHA3', 'DGKI', 'PPIC', 'ABCG2', 'ZNF276', 'FBN2', 'MACF1', 'CALCRL', 'CTBP2', 'TNKS', 'MST1R', 'FOXO3', 'KLC1', 'I…	0.322176	0	0
1111	Diastolic Bp X Smoking Status (Current Vs Non-Current) Interaction (2Df Test)	0.17082	1.36287	2.4084	['FTO', 'TNKS', 'HFE', 'EBF2', 'MED13L', 'NPPB', 'INPP4B', 'MFHAS1', 'RSRC1', 'CRTAC1', 'ERI1', 'AKT3', 'POC1B', 'SPRY1', 'SDCCAG8']	0.325803	0	0
1112	Health Literacy	0.172448	1.83856	3.23156	['IGSF5', 'DAB2', 'DLGAP2', 'CSMD1', 'GLI3']	0.328317	0	0
1113	Cancer	0.172448	1.83856	3.23156	['MTX1', 'HLA-C', 'RALY', 'CNIH3', 'GLYR1']	0.328317	0	0
1114	Behcets Disease	0.177639	1.69726	2.93288	['CNTN5', 'IFNGR1', 'NSMCE2', 'ERAP1', 'PSORS1C1', 'UBAC2']	0.337896	0	0
1115	Leukocyte Telomere Length	0.179383	1.54862	2.66089	['ATF7IP', 'ZBTB46', 'DCLK2', 'ACYP2', 'DCAF4', 'CSMD1', 'PRRC2A', 'MPHOSPH6']	0.340494	0	0
1116	Prostate-Specific Antigen Levels	0.179487	1.60899	2.76369	['ATF7IP', 'LMO4', 'BCL11A', 'PDGFC', 'TLR4', 'TBX3', 'JAZF1']	0.340494	0	0
1117	Hypertriglyceridemia	0.179487	1.60899	2.76369	['MLXIPL', 'GCKR', 'INTS10', 'LPL', 'ZNF512', 'TRIB1', 'HAVCR2']	0.340494	0	0
1118	Allergic Rhinitis	0.181893	1.29491	2.20696	['FTO', 'RBFOX1', 'SMAD3', 'SPHKAP', 'NEGR1', 'SLC45A1', 'EYA2', 'PLCL1', 'ENTPD6', 'ABCB5', 'ZBTB10', 'HLA-C', 'RORA', 'LPP', 'GLI3', 'NKAIN3', 'SIK3', 'ITGB8', 'JAZF1']	0.344751	0	0
1119	Red Blood Cell Traits	0.182309	1.40149	2.3854	['RCL1', 'HEYL', 'KITLG', 'EIF5', 'BCL11A', 'HFE', 'PRKCE', 'KIT', 'RASA2', 'PRKAG2', 'IKZF1', 'SLC17A1']	0.345231	0	0
1120	Perceived Unattractiveness To Mosquitoes	0.185801	1.96087	3.3003	['SUN1', 'LRRC49', 'HLA-C', 'PBX4']	0.349966	0	0
1121	Red Vs. Brown/Black Hair Color	0.185801	1.96087	3.3003	['FTO', 'PKHD1', 'LTO1', 'RALY']	0.349966	0	0
1122	White Blood Cell Types	0.185801	1.96087	3.3003	['LMO4', 'PSMD3', 'HLA-C', 'STXBP6']	0.349966	0	0
1123	Severe Autoimmune T2D	0.185801	1.96087	3.3003	['USP25', 'NETO1', 'FAM170A', 'CBLN2']	0.349966	0	0
1124	Phosphorus Levels	0.185801	1.96087	3.3003	['CASR', 'MLN', 'BCL2L14', 'ETV6']	0.349966	0	0
1125	Kidney Stones	0.185801	1.96087	3.3003	['CASR', 'GCKR', 'WDR72', 'ABCG2']	0.349966	0	0
1126	Cerebrospinal Ab1-42 Levels In Normal Cognition	0.192529	1.47122	2.42385	['NUDT7', 'CDCP1', 'TMEM158', 'SYCE1L', 'ADAMTS18', 'UBR4', 'TCEA2', 'MDGA2', 'GRIN2B']	0.354948	0	0
1127	Age-Related Cognitive Decline (Language) (Slope Of Z-Scores)	0.193859	1.75091	2.87258	['KCND2', 'SALL3', 'NEBL', 'ARL15', 'GRIK2']	0.354948	0	0
1128	Iron Status Biomarkers (Transferrin Saturation)	0.196628	1.56014	2.53748	['IQCJ-SCHIP1', 'CPNE4', 'HFE', 'SCHIP1', 'ACP3', 'BRINP3', 'EPHB1']	0.354948	0	0
1129	Processed Meat Consumption	0.196629	1.63431	2.6581	['MFHAS1', 'NEGR1', 'ZBTB46', 'ERI1', 'GBE1', 'CADPS']	0.354948	0	0
1130	Blood Metabolite Levels	0.196629	1.63431	2.6581	['CDK19', 'ALMS1', 'SMYD3', 'RPF2', 'FBXO41', 'EXOC2']	0.354948	0	0
1131	Sensory Peripheral Neuropathy In Microtubule Targeting Agent-Treated Breast Cancer	0.197751	2.20568	3.57486	['ADGRB3', 'SLITRK1', 'SUGCT']	0.354948	0	0
1132	Cholangiocarcinoma In Primary Sclerosing Cholangitis (Time To Event)	0.197751	2.20568	3.57486	['DOCK3', 'MAPKAPK3', 'FBXO36']	0.354948	0	0
1133	Reading Disability Or Specific Language Impairment (Pleiotropy)	0.197751	2.20568	3.57486	['STK24', 'ZFP64', 'SRSF9']	0.354948	0	0
1134	Breast Cancer, Ovarian Cancer Or Prostate Cancer (Pleiotropy)	0.197751	2.20568	3.57486	['DNAJC1', 'HABP2', 'JAZF1']	0.354948	0	0
1135	Logical Memory (Delayed Recall) In Mild Cognitive Impairment	0.197751	2.20568	3.57486	['WRN', 'ZNF804B', 'NRG1']	0.354948	0	0
1136	Response To Cytadine Analogues (Cytosine Arabinoside)	0.197751	2.20568	3.57486	['EPHA7', 'TUSC3', 'CTNNA2']	0.354948	0	0
1137	Cognitive Performance (Processing Speed)	0.197751	2.20568	3.57486	['IFNGR1', 'SEMA3E', 'LRP1B']	0.354948	0	0
1138	Breast Cancer And/Or Colorectal Cancer	0.197751	2.20568	3.57486	['SLC24A3', 'CD83', 'SYT9']	0.354948	0	0
1139	Response To Ssri (Symptom Remission)	0.197751	2.20568	3.57486	['NOC4L', 'ARHGAP15', 'KCTD15']	0.354948	0	0
1140	Obstetric Antiphospholipid Syndrome	0.197751	2.20568	3.57486	['FRMD4A', 'CDH18', 'PTBP3']	0.354948	0	0
1141	Response To Hepatitis C Treatment	0.197751	2.20568	3.57486	['EPHA7', 'DDRGK1', 'CWH43']	0.354948	0	0
1142	Mammographic Density (Dense Area)	0.197751	2.20568	3.57486	['MAGI2', 'ESR1', 'TNRC6B']	0.354948	0	0
1143	Fasting Blood Insulin	0.197751	2.20568	3.57486	['TCF7L2', 'GCKR', 'PDGFC']	0.354948	0	0
1144	Psychosis (Atypical)	0.197751	2.20568	3.57486	['TRIM9', 'SLC24A3', 'NALCN']	0.354948	0	0
1145	Large Artery Stroke	0.197751	2.20568	3.57486	['SH3YL1', 'SERPINA1', 'ZDHHC22']	0.354948	0	0
1146	Serum Folate Levels	0.197751	2.20568	3.57486	['MAGI2', 'BARX1', 'ASIC2']	0.354948	0	0
1147	T2D Nephropathy	0.197751	2.20568	3.57486	['FTO', 'ELMO1', 'SASH1']	0.354948	0	0
1148	Systemising	0.197751	2.20568	3.57486	['RBFOX1', 'NBAS', 'FUT8']	0.354948	0	0
1149	Tinnitus	0.197751	2.20568	3.57486	['MAGI1', 'RCOR1', 'UBAC2']	0.354948	0	0
1150	Adverse Response To Chemotherapy (Neutropenia/Leucopenia) (All Antimicrotubule Drugs)	0.200674	2.94052	4.72269	['MLXIP', 'ADAMTS18']	0.354948	0	0
1151	Gut Microbiota Relative Abundance (Unclassified Genus, Order Clostridiales)	0.200674	2.94052	4.72269	['ANK2', 'LPP']	0.354948	0	0
1152	Antipsychotic Drug Dosage In Schizophrenia Or Schizoaffective Disorder	0.200674	2.94052	4.72269	['NRG3', 'RGS6']	0.354948	0	0
1153	Cerebrospinal Fluid P-Tau Levels In Alzheimers Disease Dementia	0.200674	2.94052	4.72269	['NR2F2', 'MCTP2']	0.354948	0	0
1154	Major Depressive Episode Treated With Electroconvulsive Therapy	0.200674	2.94052	4.72269	['HLA-C', 'ADGRL2']	0.354948	0	0
1155	Breast Milk Fatty Acid Composition (Maternal Genotype Effect)	0.200674	2.94052	4.72269	['DIAPH3', 'ZNF804B']	0.354948	0	0
1156	Deep Ovarian And/Or Rectovaginal Disease With Dense Adhesions	0.200674	2.94052	4.72269	['CDH20', 'FOXP2']	0.354948	0	0
1157	Waist Circumference Adjusted For Bmi In Inactive Individuals	0.200674	2.94052	4.72269	['HACE1', 'ZBTB38']	0.354948	0	0
1158	Virologic Severity In Herpes Simplex Virus Type 2 Infection	0.200674	2.94052	4.72269	['PRKN', 'CEP120']	0.354948	0	0
1159	Decline In Glucose Metabolism In Posterior Cingulate Cortex	0.200674	2.94052	4.72269	['HLA-C', 'PHACTR1']	0.354948	0	0
1160	Pediatric Non-Alcoholic Fatty Liver Disease Activity Score	0.200674	2.94052	4.72269	['PARVB', 'DCLK1']	0.354948	0	0
1161	Response To Treatment For Acute Lymphoblastic Leukemia	0.200674	2.94052	4.72269	['DGKB', 'ELMO1']	0.354948	0	0
1162	Response To Platinum-Based Chemotherapy (Carboplatin)	0.200674	2.94052	4.72269	['AKAP13', 'NBAS']	0.354948	0	0
1163	Remission After Ssri Treatment In Mdd Or Neuroticism	0.200674	2.94052	4.72269	['PLXNC1', 'ELAVL2']	0.354948	0	0
1164	Epigenetic Age Acceleration In Alcohol Use Disorder	0.200674	2.94052	4.72269	['PKHD1', 'SEC16B']	0.354948	0	0
1165	White Matter Hyperintensities In Ischemic Stroke	0.200674	2.94052	4.72269	['DAB1', 'PCDH7']	0.354948	0	0
1166	Gut Microbiota Relative Abundance (Sutterella)	0.200674	2.94052	4.72269	['PARD3', 'OPCML']	0.354948	0	0
1167	Waist Circumference - Triglycerides (Wc-Tg)	0.200674	2.94052	4.72269	['GCKR', 'ZNF512']	0.354948	0	0
1168	Response To Antidepressants And Depression	0.200674	2.94052	4.72269	['NRF1', 'CDH8']	0.354948	0	0
1169	Anti-Toxoplasma Gondii Igg Seropositivity	0.200674	2.94052	4.72269	['SLC17A9', 'BHLHE23']	0.354948	0	0
1170	Cardiorespiratory Fitness (800M Run Time)	0.200674	2.94052	4.72269	['CNTN5', 'PRKCA']	0.354948	0	0
1171	Neuromyelitis Optica (Aqp4-Igg-Positive)	0.200674	2.94052	4.72269	['HLA-C', 'HLA-DRB1']	0.354948	0	0
1172	Thyroid Volume In Hashimotos Thyroiditis	0.200674	2.94052	4.72269	['SMARCA2', 'IGF1R']	0.354948	0	0
1173	Body Fat Percentage And T2D (Pairwise)	0.200674	2.94052	4.72269	['TCF7L2', 'KLF14']	0.354948	0	0
1174	Superior Temporal Sulcus Banks Volume	0.200674	2.94052	4.72269	['SGCD', 'GRID1']	0.354948	0	0
1175	Metabolic Syndrome (Bivariate Traits)	0.200674	2.94052	4.72269	['TFAP2B', 'LPL']	0.354948	0	0
1176	Facial Attractiveness (Female Raters)	0.200674	2.94052	4.72269	['EXT1', 'PDZRN4']	0.354948	0	0
1177	Bone Mineral Density (Femoral Neck)	0.200674	2.94052	4.72269	['CNTN5', 'CTNNA2']	0.354948	0	0
1178	Microalbuminuria In Type 1 Diabetes	0.200674	2.94052	4.72269	['STXBP6', 'PLEKHA7']	0.354948	0	0
1179	Optic Nerve Measurement (Cup Area)	0.200674	2.94052	4.72269	['RFTN1', 'NMUR2']	0.354948	0	0
1180	Esophageal Cancer (Squamous Cell)	0.200674	2.94052	4.72269	['HAP1', 'SMG6']	0.354948	0	0
1181	Pulmonary Function In Asthmatics	0.200674	2.94052	4.72269	['YES1', 'ZBTB38']	0.354948	0	0
1182	Hypersomnia (Hla-Dqb1 06:02 Neg)	0.200674	2.94052	4.72269	['BCL11A', 'CARTPT']	0.354948	0	0
1183	Ms And Hdl Levels (Pleiotropy)	0.200674	2.94052	4.72269	['SYK', 'UBASH3B']	0.354948	0	0
1184	Systolic Bp Change Trajectory	0.200674	2.94052	4.72269	['OGDH', 'PLEKHA7']	0.354948	0	0
1185	Diffuse Large B Cell Lymphoma	0.200674	2.94052	4.72269	['ARAP3', 'EXOC2']	0.354948	0	0
1186	Letter-Number Span Reordering	0.200674	2.94052	4.72269	['FOXK2', 'SORCS2']	0.354948	0	0
1187	Response To Metformin (Ic50)	0.200674	2.94052	4.72269	['ZNF668', 'STX4']	0.354948	0	0
1188	Osteoarthritis Of The Hand	0.200674	2.94052	4.72269	['CCDC91', 'FAT3']	0.354948	0	0
1189	Left Ventricular Mass	0.200674	2.94052	4.72269	['IGF1R', 'RAI14']	0.354948	0	0
1190	Lack Of Premeditation	0.200674	2.94052	4.72269	['RXYLT1', 'KPNA7']	0.354948	0	0
1191	Neuromyelitis Optica	0.200674	2.94052	4.72269	['HLA-C', 'HLA-DRB1']	0.354948	0	0
1192	Brain Connectivity	0.200674	2.94052	4.72269	['CNTN4', 'MACROD2']	0.354948	0	0
1193	Hearing Function	0.200674	2.94052	4.72269	['GRM8', 'SIK3']	0.354948	0	0
1194	Hip Bone Size	0.200674	2.94052	4.72269	['PLCL1', 'TBX4']	0.354948	0	0
1195	Hip Geometry	0.200674	2.94052	4.72269	['PHACTR1', 'NRG1']	0.354948	0	0
1196	Cold Sores	0.200674	2.94052	4.72269	['HLA-C', 'HLA-DRB1']	0.354948	0	0
1197	Pneumonia	0.200674	2.94052	4.72269	['HLA-C', 'HLA-DRB1']	0.354948	0	0
1198	Hyperopia	0.200674	2.94052	4.72269	['RBFOX1', 'LAMA2']	0.354948	0	0
1199	Chronic Obstructive Pulmonary Disease	0.201704	1.24564	1.9942	['GYPA', 'PID1', 'ZBTB38', 'PABPC4', 'FAM13A', 'FRMD4A', 'IL27', 'ADRB2', 'PRL', 'HTR4', 'AGER', 'ELAVL2', 'MED13L', 'MFHAS1', 'CCDC91', 'DLG2', 'GNG2', 'ADAMTSL3', 'ITGB8', 'RARB', 'ASTN2', 'RNF220']	0.356473	0	0
1200	Eosinophil Percentage Of Granulocytes	0.201935	1.28972	2.0633	['BRD3', 'NDFIP1', 'SMAD3', 'ANKRD33B', 'DOCK3', 'CHD7', 'IKZF1', 'LPP', 'TRERF1', 'UBAC2', 'SPSB1', 'CPS1', 'ELMO1', 'BCL2', 'HIVEP3', 'EXOC2', 'BPTF']	0.356584	0	0
1201	Subcortical Volume (Min-P)	0.20214	1.15902	1.85304	['VIT', 'ROBO2', 'MACF1', 'SLC35F6', 'CRB1', 'CALCRL', 'DOCK3', 'MST1R', 'LIMD1', 'TFPI', 'TANK', 'CENPA', 'CARF', 'FAM117B', 'INAVA', 'DCST2', 'TMEM69', 'CAMKV', 'ADAMTSL4', 'AKT3', 'ARIH2', 'LACTBL1', 'ATP6V1E2', 'RBM6', 'MAGI1', 'EPHA4', 'MTX1', 'BCL11A', 'PABPC4', 'PLCL1', 'CADPS', 'CRIPT', 'MITF', 'VRK2', 'FOXP1', 'LARS2', 'DMRTA2', 'DAB1', 'DALRD3', 'MAPKAPK3', 'KIF26B', 'SSBP3', 'EPHA3', '…	0.356649	0	0
1202	Visceral Adipose Tissue/Subcutaneous Adipose Tissue Ratio	0.207466	1.43915	2.26348	['CNTNAP2', 'DNAH10', 'EYA2', 'CEP120', 'CACNA1D', 'TMEM38B', 'EPHB1', 'LPP', 'OPCML']	0.365741	0	0
1203	Clozapine-Induced Agranulocytosis/Granulocytopenia In Treatment-Resistant Schizophrenia	0.211714	1.83821	2.85385	['SLITRK1', 'HLA-C', 'GSAP', 'ADGRL2']	0.371376	0	0
1204	Hemostatic Factors And Hematological Phenotypes	0.211714	1.83821	2.85385	['LRFN5', 'NEGR1', 'ANKRD30A', 'MDGA2']	0.371376	0	0
1205	Electrocardiographic Traits	0.211714	1.83821	2.85385	['KCNH2', 'CACNA1D', 'DCP1A', 'SLC8A1']	0.371376	0	0
1206	Seasonality And Depression	0.211714	1.83821	2.85385	['DGKB', 'ZBTB20', 'CDH13', 'MPHOSPH6']	0.371376	0	0
1207	Non-Glioblastoma Glioma	0.211714	1.83821	2.85385	['AKT3', 'LRIG1', 'AKAP6', 'MDM4']	0.371376	0	0
1208	Psoriatic Arthritis	0.211714	1.83821	2.85385	['ANXA6', 'HLA-C', 'CTNNA3', 'JAK2']	0.371376	0	0
1209	Systemic Juvenile Idiopathic Arthritis	0.216135	1.67123	2.56008	['WWOX', 'PRICKLE2', 'SORCS1', 'LDB2', 'ZBTB7C']	0.378504	0	0
1210	Hair Greying	0.216135	1.67123	2.56008	['TIGD2', 'TENM4', 'SEMA6D', 'FAM13A', 'SPP2']	0.378504	0	0
1211	Optic Cup Area	0.216331	1.57585	2.41254	['CRISPLD1', 'TMTC2', 'FAT3', 'TRIB2', 'DCLK1', 'EXOC2']	0.378535	0	0
1212	Monocyte Percentage Of White Cells	0.222266	1.13853	1.71221	['EIF4E3', 'CSF1', 'MAML1', 'CHD7', 'JMJD1C', 'IKZF1', 'JADE2', 'PEPD', 'RAPGEFL1', 'ADAMTS4', 'AKAP13', 'ZMIZ1', 'TRPS1', 'PSMD3', 'SLC39A8', 'JAK2', 'MEF2C', 'HLA-C', 'TENT5C', 'ADCY9', 'NPC1', 'RASA2', 'RBMS1', 'WDFY3', 'TLR5', 'OSER1', 'CTDP1', 'LPP', 'HLX', 'NRIP1', 'POC1B', 'STXBP6', 'LRRC8B', 'B4GALNT2', 'MARK3', 'ARSB', 'JAZF1', 'TRAP1', 'TCF7L2', 'EGR2', 'GCKR', 'KDM4B', 'NDFIP1', 'SSH2'…	0.388598	0	0
1213	Cholesterol, Total	0.229578	1.26582	1.86267	['ILRUN', 'KANK2', 'GCKR', 'TOMM40', 'HFE', 'HLA-C', 'PBX4', 'HMGCR', 'CYP7A1', 'FAM117B', 'MAFB', 'UBASH3B', 'DLG4', 'TRPS1', 'TRIB1', 'H4C3']	0.399402	0	0
1214	Anti-Thyroid Peroxidase (Tpoab) And Anti-Thyroglobulin (Tgab) In Hashimotos Thyroiditis	0.230707	2.00505	2.94063	['CA10', 'FSHR', 'NUDT12']	0.399402	0	0
1215	Age-Related Cognitive Decline (Attention/Processing Speed) (Slope Of Z-Scores)	0.230707	2.00505	2.94063	['NALCN', 'OPCML', 'RAI14']	0.399402	0	0
1216	Cerebrospinal Fluid T-Tau Levels In Mild Cognitive Impairment	0.230707	2.00505	2.94063	['TOMM40', 'MTERF1', 'ARSB']	0.399402	0	0
1217	Asthma Exacerbations In Inhaled Corticosteroid Treatment	0.230707	2.00505	2.94063	['KL', 'NEK6', 'ME3']	0.399402	0	0
1218	Response To Fenofibrate (Ldl Levels)	0.230707	2.00505	2.94063	['AEBP2', 'PKN2', 'PBX4']	0.399402	0	0
1219	Anxiety And Stress-Related Disorders	0.230707	2.00505	2.94063	['PTPRT', 'PDE4B', 'CNGB3']	0.399402	0	0
1220	Metabolite Levels (Hva/Mhpg Ratio)	0.230707	2.00505	2.94063	['CACNB2', 'NRXN1', 'CSMD2']	0.399402	0	0
1221	Idiopathic Membranous Nephropathy	0.230707	2.00505	2.94063	['RBMS1', 'PSORS1C1', 'PRRC2A']	0.399402	0	0
1222	Sweet Taste Preference	0.230707	2.00505	2.94063	['KIF16B', 'ATP10B', 'ZDHHC22']	0.399402	0	0
1223	Mitral Valve Prolapse	0.230707	2.00505	2.94063	['SIPA1L1', 'IGFBP2', 'SMG6']	0.399402	0	0
1224	Aids Progression	0.230707	2.00505	2.94063	['HLA-C', 'DGKI', 'PARD3B']	0.399402	0	0
1225	Ldl Cholesterol	0.231275	1.20905	1.77023	['ILRUN', 'ZFHX3', 'GCKR', 'SERPINA1', 'TOMM40', 'HFE', 'PRKCE', 'HLA-C', 'PBX4', 'HMGCR', 'N4BP2L2', 'CYP7A1', 'FAM117B', 'EHBP1', 'MAFB', 'DLG4', 'TNIK', 'TRIB1', 'BRWD1', 'JAK2', 'H4C3', 'HDGFL2', 'LIMS1']	0.400059	0	0
1226	Logical Memory (Delayed Recall) In Normal Cognition	0.232688	1.47082	2.14454	['DAB1', 'AGBL1', 'LRRTM4', 'GALNT17', 'SLC16A7', 'PRKG1', 'CALN1']	0.402175	0	0
1227	Glycated Hemoglobin Levels	0.235811	1.2168	1.75794	['FTO', 'CCT3', 'KL', 'TCF7L2', 'CNTN5', 'DGKB', 'GIPR', 'HFE', 'ATP2B4', 'STIMATE', 'SLC2A2', 'CDKAL1', 'UNC5D', 'FOXN2', 'IQCJ-SCHIP1', 'MLXIPL', 'PNKD', 'MTNR1B', 'STIMATE-MUSTN1', 'TRIB1', 'FREM3']	0.40724	0	0
1228	Peginterferon Alfa-2A Treatment Response In Chronic Hepatitis B Infection	0.238551	1.72998	2.47936	['PRKN', 'MSI2', 'CENPO', 'CDC14C']	0.410338	0	0
1229	Age-Related Cognitive Decline (Memory) (Slope Of Z-Scores)	0.238551	1.72998	2.47936	['ALCAM', 'PGBD5', 'PRR16', 'FAM170A']	0.410338	0	0
1230	Hypospadias	0.238551	1.72998	2.47936	['ZFHX3', 'IGFBP3', 'PDGFC', 'ADK']	0.410338	0	0
1231	Ldl Levels X Alcohol Consumption (Drinkers Vs Non-Drinkers) Interaction (2Df)	0.238997	1.29232	1.8497	['ILRUN', 'AGPAT5', 'EGR2', 'UBXN2B', 'DDX56', 'MSL2', 'EHBP1', 'TRPS1', 'PCCB', 'SPRY1', 'NRBF2', 'TRIB1', 'SIM1']	0.410338	0	0
1232	Menopause (Age At Onset)	0.238997	1.29232	1.8497	['SGIP1', 'CHD7', 'INO80', 'DCAF4', 'APTX', 'PRRC2A', 'EIF4EBP1', 'POLR2E', 'KNTC1', 'BUB3', 'ARHGEF7', 'POLG', 'SRSF9']	0.410338	0	0
1233	Parental Longevity (Combined Parental Attained Age, Martingale Residuals)	0.239154	1.59848	2.28686	['BCL11A', 'SEMA6D', 'PGPEP1', 'KCNK3', 'HLA-DRB1']	0.410338	0	0
1234	Cardiac Troponin-T Levels	0.239154	1.59848	2.28686	['CASR', 'GPR26', 'BCL2', 'POC1B', 'NRG1']	0.410338	0	0
1235	Anthropometric Traits	0.239154	1.59848	2.28686	['GRIA1', 'GPRC5B', 'SGCD', 'SEMA6D', 'GPR139']	0.410338	0	0
1236	Fasting Blood Glucose	0.245112	1.40081	1.9696	['KL', 'TCF7L2', 'GCKR', 'DGKB', 'MTNR1B', 'SLC2A2', 'CDKAL1', 'RAPGEF4']	0.412787	0	0
1237	Chronic Lymphocytic Leukemia	0.247282	1.33727	1.86847	['ILRUN', 'CAMK2D', 'BANK1', 'DMRTA1', 'BCL2', 'PMAIP1', 'BAK1', 'LPP', 'ZBTB7A', 'HLA-DRB1']	0.412787	0	0
1238	Bitter Taste Perception (6-N-Propylthiouracil) In Obesity With Metabolic Syndrome	0.2474	2.45029	3.42245	['ROBO2', 'DYNC1LI1']	0.412787	0	0
1239	Barretts Esophagus Or Esophageal Adenocarcinoma X Sex Interaction (2Df Test)	0.2474	2.45029	3.42245	['CRTC1', 'LMO3']	0.412787	0	0
1240	Ldl Cholesterol Change In Response To Fenofibrate In Statin-Treated T2D	0.2474	2.45029	3.42245	['PBX4', 'FOXP1']	0.412787	0	0
1241	Current Cigarettes Per Day In Chronic Obstructive Pulmonary Disease	0.2474	2.45029	3.42245	['PCDH9', 'SOCS5']	0.412787	0	0
1242	Response To (Pegylated) Interferon In Hbeag-Positive Hepatitis B	0.2474	2.45029	3.42245	['PRELID2', 'KCTD16']	0.412787	0	0
1243	Hippocampal Tail Volume (Corrected For Total Hippocampal Volume)	0.2474	2.45029	3.42245	['DMRTA2', 'SLC4A10']	0.412787	0	0
1244	Liver Fibrosis And Steatohepatitis Severity (Mri Ct1 Measure)	0.2474	2.45029	3.42245	['HFE', 'SLC39A8']	0.412787	0	0
1245	Acute Lymphoblastic Leukemia In Childhood (B Cell Precursor)	0.2474	2.45029	3.42245	['IKZF1', 'ELK3']	0.412787	0	0
1246	Waist-To-Hip Ratio Adjusted For Bmi In Inactive Individuals	0.2474	2.45029	3.42245	['COBLL1', 'PAPPA2']	0.412787	0	0
1247	Chronic Obstructive Pulmonary Disease (Moderate To Severe)	0.2474	2.45029	3.42245	['TAFA2', 'FAM13A']	0.412787	0	0
1248	Response To Tnf-Alpha Inhibitors In Rheumatoid Arthritis	0.2474	2.45029	3.42245	['NR2F2', 'CBLN2']	0.412787	0	0
1249	Severe Malaria (Adjusted For Sickle Cell Variant Rs334)	0.2474	2.45029	3.42245	['ZNF536', 'CSMD1']	0.412787	0	0
1250	Csf Tryptophan Concentration In Tuberculous Meningitis	0.2474	2.45029	3.42245	['TMEFF2', 'SEMA3C']	0.412787	0	0
1251	Post Bronchodilator Percent Predicted Fev1 In Smoking	0.2474	2.45029	3.42245	['SERPINA1', 'ETV1']	0.412787	0	0
1252	Response To Tocilizumab In Rheumatoid Arthritis	0.2474	2.45029	3.42245	['SPSB1', 'MDGA2']	0.412787	0	0
1253	Composite Immunoglobulin Trait (Iga X Igg/Igm)	0.2474	2.45029	3.42245	['TRAF3', 'ATP2B4']	0.412787	0	0
1254	Superior Frontal Gyrus Grey Matter Volume	0.2474	2.45029	3.42245	['SNTG1', 'SMARCA2']	0.412787	0	0
1255	Composite Immunoglobulin Trait (Iga/Igm)	0.2474	2.45029	3.42245	['PAPOLG', 'PAX5']	0.412787	0	0
1256	Congenital Left-Sided Heart Lesions	0.2474	2.45029	3.42245	['TFDP2', 'ARHGEF4']	0.412787	0	0
1257	Dimensional Psychopathology (Neg)	0.2474	2.45029	3.42245	['CDH13', 'MACROD2']	0.412787	0	0
1258	Bp Traits (Multi-Trait Analysis)	0.2474	2.45029	3.42245	['FRMD3', 'IGFBP3']	0.412787	0	0
1259	Molar-Incisor Hypomineralization	0.2474	2.45029	3.42245	['CDH5', 'PPARGC1A']	0.412787	0	0
1260	Vogt-Koyanagi-Harada Syndrome	0.2474	2.45029	3.42245	['EGR2', 'HLA-DRB1']	0.412787	0	0
1261	Metabolite Levels (5-Hiaa)	0.2474	2.45029	3.42245	['WWOX', 'SMG6']	0.412787	0	0
1262	Food Antigen Igg Levels	0.2474	2.45029	3.42245	['CREB1', 'TSN']	0.412787	0	0
1263	Urinary Bladder Cancer	0.2474	2.45029	3.42245	['TACC3', 'FGFR3']	0.412787	0	0
1264	Hippocampal Sclerosis	0.2474	2.45029	3.42245	['NELL1', 'SORCS2']	0.412787	0	0
1265	Forehead Morphology	0.2474	2.45029	3.42245	['MINPP1', 'SMG6']	0.412787	0	0
1266	Positive Urgency	0.2474	2.45029	3.42245	['CPS1', 'ERBB4']	0.412787	0	0
1267	Thalamus Volume	0.2474	2.45029	3.42245	['PLEKHA5', 'FOXO3']	0.412787	0	0
1268	Renal Sinus Fat	0.2474	2.45029	3.42245	['ARHGAP20', 'GPC6']	0.412787	0	0
1269	Diverticulitis	0.2474	2.45029	3.42245	['CALCB', 'ARHGAP15']	0.412787	0	0
1270	Cleft Palate	0.2474	2.45029	3.42245	['PRKN', 'CTNNA2']	0.412787	0	0
1271	Meat-Related Diet	0.251967	1.27501	1.75755	['SEC16B', 'XRCC6', 'TOMM40', 'H2BC5', 'NEGR1', 'ZBTB46', 'GBE1', 'CADPS', 'SNU13', 'MLXIPL', 'RIMS4', 'TNRC6B', 'CCDC171']	0.420078	0	0
1272	Cerebral Amyloid Deposition In Apoee4 Non-Carriers (Pet Imaging)	0.262794	1.53179	2.04705	['NKAIN2', 'PRKCE', 'RBM19', 'KAZN', 'PRKD1']	0.435237	0	0
1273	Periodontal Disease-Related Phenotype (Socransky)	0.262794	1.53179	2.04705	['LAMA2', 'CDH2', 'STT3B', 'MAP4K5', 'SOS2']	0.435237	0	0
1274	Alcohol Use Disorder (Total Score)	0.262794	1.53179	2.04705	['GCKR', 'ADH1C', 'CELF1', 'SLC39A8', 'RAPSN']	0.435237	0	0
1275	Bone Mineral Density (Spine)	0.262794	1.53179	2.04705	['AXIN1', 'HLA-C', 'EN1', 'SP7', 'ESR1']	0.435237	0	0
1276	Nicotine Dependence	0.262794	1.53179	2.04705	['SLC22A23', 'ZNF608', 'CHRNB3', 'MAGI2', 'CTNNA3']	0.435237	0	0
1277	Hematology Traits	0.262794	1.53179	2.04705	['GALNT2', 'HFE', 'CMIP', 'PSORS1C1', 'CFB']	0.435237	0	0
1278	Post Bronchodilator Fev1	0.264131	1.22605	1.63226	['ROBO2', 'SERPINA1', 'MCTP1', 'CADM2', 'FAM13A', 'DCLK1', 'LRP1B', 'DPY19L1', 'DLG2', 'GIPC2', 'ITGAX', 'CAMTA1', 'SMYD3', 'MDGA2', 'TRPM3', 'RGS7']	0.435237	0	0
1279	Response To Cyclophosphamide In Systemic Lupus Erythematosus With Lupus Nephritis	0.264552	1.83786	2.44384	['EPHA5', 'TRIM9', 'CAMK1D']	0.435237	0	0
1280	Dementia And Core Alzheimers Disease Neuropathologic Changes	0.264552	1.83786	2.44384	['SLCO3A1', 'GALNT2', 'CSMD1']	0.435237	0	0
1281	Pr Interval In Tripanosoma Cruzi Seropositivity	0.264552	1.83786	2.44384	['YES1', 'ABCB5', 'ASIC2']	0.435237	0	0
1282	Circulating Fibroblast Growth Factor 23 Levels	0.264552	1.83786	2.44384	['MITF', 'PDS5B', 'CDK14']	0.435237	0	0
1283	Response To Taxane Treatment (Docetaxel)	0.264552	1.83786	2.44384	['TTLL7', 'KIF16B', 'HRH4']	0.435237	0	0
1284	Smoking Status (Heavy Vs Never)	0.264552	1.83786	2.44384	['CNTNAP2', 'FIBCD1', 'FAM241A']	0.435237	0	0
1285	Personality Dimensions	0.264552	1.83786	2.44384	['CAPZA3', 'ERBB4', 'NRXN1']	0.435237	0	0
1286	Brugada Syndrome	0.264552	1.83786	2.44384	['HEY2', 'PRKCA', 'NCOA7']	0.435237	0	0
1287	Recurrent Mdd	0.264552	1.83786	2.44384	['NRXN1', 'FSHR', 'NALCN']	0.435237	0	0
1288	Atopic March	0.264552	1.83786	2.44384	['PAQR8', 'SLC6A15', 'TMTC2']	0.435237	0	0
1289	Oppositional Defiant Disorder Dimensions In Attention-Deficit Hyperactivity Disorder	0.266112	1.63378	2.16286	['MAP10', 'RARB', 'SOX5', 'RUNX1T1']	0.436449	0	0
1290	Loneliness (Linear Analysis)	0.266112	1.63378	2.16286	['AGBL1', 'PRR16', 'ATP11B', 'FAM170A']	0.436449	0	0
1291	Hiv-1 Susceptibility	0.266112	1.63378	2.16286	['KDM4C', 'HLA-C', 'PAX5', 'CYP7B1']	0.436449	0	0
1292	Asthma And Hay Fever	0.266112	1.63378	2.16286	['SMAD3', 'TAFA2', 'ZBTB10', 'PTHLH']	0.436449	0	0
1293	Vertical Cup-Disc Ratio (Adjusted For Vertical Disc Diameter)	0.27864	1.24176	1.58676	['IRX1', 'DGKB', 'NEBL', 'TMTC2', 'ITPR2', 'HSPA12A', 'ISL1', 'DCLK1', 'IGF1R', 'SSPN', 'RARB', 'PKN2', 'EXOC2']	0.456642	0	0
1294	Self-Reported Allergy	0.278898	1.42311	1.81718	['DAB2', 'SMAD3', 'PLCL1', 'ZBTB10', 'HLA-C', 'LPP']	0.456711	0	0
1295	Copper Levels	0.280586	1.33699	1.69915	['CHRM2', 'GRIN2A', 'CCDC85A', 'KAZN', 'SLC39A8', 'ZPLD1', 'SHISA9', 'MCTP2']	0.45912	0	0
1296	Lung Adenocarcinoma	0.282339	1.22586	1.55028	['ZNF184', 'RPL10L', 'MICAL2', 'EN1', 'NRG1', 'TFPI', 'LRP1B', 'ETAA1', 'GIPC2', 'MDGA2', 'HLA-DRB1', 'BPTF', 'CNTLN', 'MPHOSPH6']	0.461634	0	0
1297	Cognitive Performance	0.283893	1.26402	1.5916	['SLC24A2', 'RIT2', 'KCNB2', 'NEK6', 'NRIP1', 'BICDL1', 'MDM4', 'MCTP2', 'MAP4K5', 'GRIN2B', 'NCALD']	0.463816	0	0
1298	Neutrophil Percentage Of Granulocytes	0.285477	1.21241	1.51987	['BRD3', 'NDFIP1', 'CHD7', 'LARP4B', 'LPP', 'TRERF1', 'ACVR2A', 'UBAC2', 'SPSB1', 'ELMO1', 'BCL2', 'HIVEP3', 'BAK1', 'EXOC2', 'BPTF']	0.466045	0	0
1299	Hippocampal Atrophy	0.286934	1.47043	1.83584	['PRUNE2', 'MAGI2', 'IKZF1', 'EFNA5', 'ARSB']	0.467651	0	0
1300	Asthma Onset (Childhood Vs Adult)	0.288197	1.29769	1.61447	['SMAD3', 'DMRTA1', 'ABCB5', 'ITGB8', 'RORA', 'KIF11', 'LPP', 'ELAVL2', 'JAZF1']	0.467651	0	0
1301	Hypertrophic Cardiomyopathy (Sarcomere Neg)	0.294204	1.5477	1.89359	['SSPN', 'MITF', 'PRKCA', 'TBX3']	0.467651	0	0
1302	Deep White Matter Hyperintensities	0.294204	1.5477	1.89359	['TENM2', 'TNKS', 'CDH11', 'PPARGC1B']	0.467651	0	0
1303	Periodontitis (Cdc/Aap)	0.294204	1.5477	1.89359	['ETAA1', 'KDM4B', 'CSMD1', 'LRP1B']	0.467651	0	0
1304	Contrast Sensitivity	0.294204	1.5477	1.89359	['SPAG16', 'OR6C68', 'OR6C4', 'CTNNA2']	0.467651	0	0
1305	Response To Anti-Retroviral Therapy (Ddi/D4T) In Hiv-1 (Grade 2 Peripheral Neuropathy)	0.294406	2.10013	2.56803	['GPC6', 'CYRIA']	0.467651	0	0
1306	Metastatic Colorectal Cancer Survival In Treatment With Chemotherapy Plus Biologics	0.294406	2.10013	2.56803	['LMO3', 'AXIN1']	0.467651	0	0
1307	Response To Antipsychotic Treatment In Schizophrenia (Working Memory)	0.294406	2.10013	2.56803	['ADGRL3', 'ANKS1B']	0.467651	0	0
1308	Hip Bone Mineral Density And Total Body Fat Mass (Bivariate Analysis)	0.294406	2.10013	2.56803	['GRID1', 'DCAF4L2']	0.467651	0	0
1309	Ossification Of The Posterior Longitudinal Ligament Of The Spine	0.294406	2.10013	2.56803	['CCDC91', 'PTHLH']	0.467651	0	0
1310	Adverse Response To Chemotherapy (Amenorrhea) In Breast Cancer	0.294406	2.10013	2.56803	['PELI2', 'PPCDC']	0.467651	0	0
1311	Diastolic Bp Response To Hydrochlorothiazide In Hypertension	0.294406	2.10013	2.56803	['PLCXD3', 'SGCZ']	0.467651	0	0
1312	Prostate-Specific Antigen Levels (Conditioned On Lead Snps)	0.294406	2.10013	2.56803	['SLC25A37', 'ZBTB38']	0.467651	0	0
1313	Igg Monogalactosylation Phenotypes (Multivariate Analysis)	0.294406	2.10013	2.56803	['FUT8', 'IKZF1']	0.467651	0	0
1314	Igg Digalactosylation Phenotypes (Multivariate Analysis)	0.294406	2.10013	2.56803	['FUT8', 'IKZF1']	0.467651	0	0
1315	Proportion Of Activated Microglia (Midfrontal Cortex)	0.294406	2.10013	2.56803	['FAT3', 'MAP2K5']	0.467651	0	0
1316	Immune Reponse To Smallpox (Secreted Il-12P40)	0.294406	2.10013	2.56803	['KCND2', 'PRR16']	0.467651	0	0
1317	Adverse Response To Lamotrigine And Phenytoin	0.294406	2.10013	2.56803	['NELL1', 'FHIT']	0.467651	0	0
1318	Optic Nerve Measurement (Cup-To-Disc Ratio)	0.294406	2.10013	2.56803	['RFTN1', 'UNC5C']	0.467651	0	0
1319	Decreased Low Contrast Letter Acuity In Ms	0.294406	2.10013	2.56803	['ZNF672', 'MSI2']	0.467651	0	0
1320	Parkinsons Disease Progression (Composite)	0.294406	2.10013	2.56803	['PARD3', 'MCTP2']	0.467651	0	0
1321	Lateral Ventricular Volume In Normal Aging	0.294406	2.10013	2.56803	['MLLT10', 'ARHGAP20']	0.467651	0	0
1322	Endometrial Endometrioid Carcinoma	0.294406	2.10013	2.56803	['HEY2', 'NCOA7']	0.467651	0	0
1323	Economic And Political Preferences	0.294406	2.10013	2.56803	['SOHLH2', 'PLXNA4']	0.467651	0	0
1324	Laryngeal Squamous Cell Carcinoma	0.294406	2.10013	2.56803	['EPHA7', 'GRIN2A']	0.467651	0	0
1325	Response To Citalopram Treatment	0.294406	2.10013	2.56803	['RORA', 'FHIT']	0.467651	0	0
1326	White Matter Lesion Progression	0.294406	2.10013	2.56803	['HTR1A', 'MACROD2']	0.467651	0	0
1327	Longevity (100 Years And Older)	0.294406	2.10013	2.56803	['FBXO15', 'LRRC3B']	0.467651	0	0
1328	Hippocampal Subfield Ca3 Volume	0.294406	2.10013	2.56803	['WIF1', 'ABRAXAS2']	0.467651	0	0
1329	Clozapine-Induced Cytotoxicity	0.294406	2.10013	2.56803	['WWOX', 'DLGAP2']	0.467651	0	0
1330	Urinary Potassium Excretion	0.294406	2.10013	2.56803	['CYP1A1', 'ADRA2C']	0.467651	0	0
1331	Lateral Ventricle Volume	0.294406	2.10013	2.56803	['SEMA5A', 'ZNF804B']	0.467651	0	0
1332	Lack Of Perseverance	0.294406	2.10013	2.56803	['TCERG1L', 'SEMA6D']	0.467651	0	0
1333	Serum Sulfate Level	0.294406	2.10013	2.56803	['CADPS2', 'FOXP2']	0.467651	0	0
1334	B-Cell All	0.294406	2.10013	2.56803	['IKZF1', 'ELK3']	0.467651	0	0
1335	Systolic Bp X Smoking Status (Current Vs Non-Current) Interaction (1Df Test)	0.298928	1.69639	2.04848	['EXT1', 'SPRY1', 'ADARB2']	0.469206	0	0
1336	Acute Anterior Uveitis (With Or Wo Ankylosing Spondylitis)	0.298928	1.69639	2.04848	['ERAP1', 'INAVA', 'EYS']	0.469206	0	0
1337	Lumbar Spine Bone Mineral Density (Trabecular)	0.298928	1.69639	2.04848	['CCDC91', 'AXIN1', 'PTHLH']	0.469206	0	0
1338	Coronary Artery Disease Or Ischemic Stroke	0.298928	1.69639	2.04848	['PEMT', 'PHACTR1', 'PLPP3']	0.469206	0	0
1339	Parkinsons Disease Progression (Cognitive)	0.298928	1.69639	2.04848	['WWOX', 'NKAIN3', 'CRISPLD1']	0.469206	0	0
1340	Eating Disorders (Purging Via Substances)	0.298928	1.69639	2.04848	['SPHKAP', 'NCL', 'CSMD1']	0.469206	0	0
1341	Logical Memory (Immediate Recall)	0.298928	1.69639	2.04848	['TOMM40', 'DEFB129', 'DEFB128']	0.469206	0	0
1342	Smoking Status (Current Vs Never)	0.298928	1.69639	2.04848	['SEMA6D', 'NPAS3', 'CCDC171']	0.469206	0	0
1343	Alcohol Consumption (Max-Drinks)	0.298928	1.69639	2.04848	['CPNE5', 'TSHZ2', 'FRMD4A']	0.469206	0	0
1344	Dna Methylation (Variation)	0.298928	1.69639	2.04848	['SLCO3A1', 'CPQ', 'CCSER1']	0.469206	0	0
1345	Stearic Acid (18:0) Levels	0.298928	1.69639	2.04848	['GRID1', 'CAMTA1', 'MCTP2']	0.469206	0	0
1346	Sum Of Carotid Plaque Area	0.298928	1.69639	2.04848	['LRRTM4', 'UNC5C', 'BMPR1B']	0.469206	0	0
1347	Cardiac Troponin-I Levels	0.298928	1.69639	2.04848	['DAB1', 'ADK', 'HABP2']	0.469206	0	0
1348	Cancer (Pleiotropy)	0.298928	1.69639	2.04848	['MTX1', 'HLA-C', 'RALY']	0.469206	0	0
1349	Working Memory	0.298928	1.69639	2.04848	['IGSF5', 'SLC9A9', 'GALNTL6']	0.469206	0	0
1350	Ige Levels	0.298928	1.69639	2.04848	['HLA-C', 'WWP2', 'LPP']	0.469206	0	0
1351	Response To Methotrexate In Juvenile Idiopathic Arthritis	0.300627	1.37856	1.65687	['CACNA1I', 'RALYL', 'ZMIZ1', 'CSMD1', 'GABRG3', 'ANKS1B']	0.471252	0	0
1352	Prostate Cancer	0.300676	1.10265	1.32508	['RGS17', 'CTBP2', 'ZBTB46', 'ABCB5', 'AFG1L', 'FOXO3', 'AGER', 'EHBP1', 'DCST2', 'PKHD1', 'ZMIZ1', 'SALL3', 'STC2', 'SUFU', 'IGF2BP1', 'ITGB8', 'B4GALNT2', 'NELFE', 'JAZF1', 'TCF7L2', 'ZBTB38', 'ADRM1', 'B3GAT1', 'EBF2', 'CDKAL1', 'ANO7', 'LARP4B', 'CYS1', 'GPR137C', 'SUGCT', 'TTC9', 'TMEM17', 'BCL2', 'WDPCP', 'MDM4', 'TCF4', 'DOCK2', 'CFB', 'HLA-DRB1', 'MAD1L1', 'VGLL3', 'FGF10', 'TNRC6B']	0.471252	0	0
1353	Ldl Levels X Alcohol Consumption (Reg Vs Non-Reg Drinkers) Interaction (2Df)	0.302945	1.22567	1.4637	['ILRUN', 'AGPAT5', 'EGR2', 'UBXN2B', 'COBLL1', 'DDX56', 'PCCB', 'MSL2', 'NRBF2', 'TRIB1', 'SIM1', 'EHBP1']	0.474458	0	0
1354	Intracranial Aneurysm	0.310352	1.24632	1.45826	['LINGO2', 'RBFOX1', 'STARD13', 'TMEM114', 'CPNE4', 'PLCL1', 'FHIT', 'RGS6', 'BCAR1', 'PARD3B']	0.485699	0	0
1355	Fasting Blood Glucose (Bmi Interaction)	0.311452	1.4138	1.6492	['TCF7L2', 'GCKR', 'DGKB', 'MTNR1B', 'SLC2A2']	0.486343	0	0
1356	Non-Oily Fish Consumption	0.311452	1.4138	1.6492	['FTO', 'MLXIPL', 'GCKR', 'ADGRB3', 'MYO1H']	0.486343	0	0
1357	Glycine Levels	0.311452	1.4138	1.6492	['CPS1', 'MAST3', 'ARL15', 'COBLL1', 'TRIB1']	0.486343	0	0
1358	Hodgkins Lymphoma	0.317293	1.27871	1.46787	['CACNA1I', 'OLIG3', 'MEGF11', 'KIF16B', 'MYOD1', 'ERAP1', 'LPP', 'DLK1']	0.495099	0	0
1359	Lipoprotein (A) Levels	0.317586	1.20881	1.38652	['PRKN', 'RGS17', 'TOMM40', 'CPS1', 'PSMD3', 'CNKSR3', 'MSL2', 'LPL', 'PEMT', 'OPRM1', 'ADH7', 'AGPAT4']	0.495191	0	0
1360	Fish- And Plant-Related Diet	0.319733	1.11465	1.27101	['FTO', 'TOMM40', 'SLC45A1', 'TNKS', 'HFE', 'ZBTB20', 'ARHGAP15', 'PCDH17', 'ERI1', 'ADAM23', 'CTNNA2', 'SLC17A1', 'H4C3', 'ZNF322', 'CAST', 'BTN3A1', 'H2BC5', 'ZNF184', 'NEGR1', 'CADM2', 'SEMA6D', 'OR2H1', 'VRK2', 'FOXP2', 'MLLT10', 'MFHAS1', 'DNAJC1', 'CDH13', 'MDM4', 'MYO1H']	0.498173	0	0
1361	Gamma Glutamyl Transferase Levels	0.32261	1.24858	1.41253	['MLXIPL', 'GCKR', 'SLC2A2', 'RORA', 'RAPGEF5', 'TRIB1', 'MET', 'EYS', 'ROBO1']	0.499051	0	0
1362	Fibrinogen Levels	0.32261	1.24858	1.41253	['TMEM87A', 'CPS1', 'GALNT2', 'SPATC1', 'PCCB', 'PDE4B', 'JMJD1C', 'PPP2R3A', 'GADD45G']	0.499051	0	0
1363	Aging Traits (Healthspan, Parental Lifespan Or Longevity) (Multivariate Analysis)	0.322642	1.47023	1.66315	['TCF7L2', 'FOXO3', 'KCNK3', 'HLA-DRB1']	0.499051	0	0
1364	Survival In Pancreatic Cancer	0.322642	1.47023	1.66315	['IGSF21', 'ZNF608', 'CTNNA2', 'ASTN2']	0.499051	0	0
1365	Mild Age-Related T2D	0.322642	1.47023	1.66315	['KL', 'TCF7L2', 'TTC9', 'STARD13']	0.499051	0	0
1366	Vitamin D Levels	0.322642	1.47023	1.66315	['MKLN1', 'CALCA', 'NPY', 'HSF5']	0.499051	0	0
1367	Aortic Root Size	0.322642	1.47023	1.66315	['CEP120', 'FHIT', 'SMG6', 'PPIC']	0.499051	0	0
1368	Chloride Levels	0.322642	1.47023	1.66315	['GCKR', 'BDNF', 'WDR72', 'CDKAL1']	0.499051	0	0
1369	Morning Vs. Evening Chronotype	0.322652	1.33671	1.51206	['EXD3', 'PATJ', 'PLCL1', 'FAT1', 'ACYP2', 'UNC5D']	0.499051	0	0
1370	Depression In Smokers	0.322652	1.33671	1.51206	['EXT1', 'NRIP1', 'RPL38', 'CDKAL1', 'MDGA2', 'RAPGEF5']	0.499051	0	0
1371	Microalbuminuria	0.330403	1.28661	1.42484	['PTPRT', 'CASZ1', 'CYP1A1', 'PRRC2C', 'TRIB1', 'NCALD', 'NR3C2']	0.510667	0	0
1372	Alzheimers Disease (Late Onset)	0.332389	1.19241	1.31338	['CNTNAP2', 'WWOX', 'MEF2C', 'EGLN3', 'TOMM40', 'ELL', 'NEGR1', 'CELF1', 'PCDH7', 'PTK2B', 'ATXN7L1', 'HLA-DRB1']	0.513223	0	0
1373	Severe Covid-19 Infection With Respiratory Failure (Analysis I)	0.33351	1.57513	1.72962	['PTPRN2', 'WDR59', 'TAFA2']	0.513223	0	0
1374	Schizophrenia, Bipolar Disorder Or Mdd	0.33351	1.57513	1.72962	['FTO', 'AEBP2', 'TRPS1']	0.513223	0	0
1375	Response To Hepatitis B Vaccine	0.33351	1.57513	1.72962	['CDH2', 'HLA-C', 'PSORS1C1']	0.513223	0	0
1376	Mortality In Sepsis	0.33351	1.57513	1.72962	['ETNK1', 'LPP', 'SOX5']	0.513223	0	0
1377	L-Selectin Levels	0.33351	1.57513	1.72962	['GCKR', 'GPRC5B', 'SULF2']	0.513223	0	0
1378	Lipid Metabolism Phenotypes	0.336233	1.36136	1.48381	['MLXIPL', 'CPT1A', 'GCKR', 'LPL', 'TRIB1']	0.514589	0	0
1379	Estrone/Androstenedione Ratio In Resected Early Stage-Receptor Positive Breast Cancer	0.340955	1.83751	1.97717	['GALNT2', 'CDK14']	0.514589	0	0
1380	Asparaginase-Induced Acute Pancreatitis In Acute Lymphoblastic Leukemia (Onset Time)	0.340955	1.83751	1.97717	['ADAMTS18', 'FHIT']	0.514589	0	0
1381	Type 1 Diabetes Autoantibodies In High Risk Hla Genotype Individuals (Time To Event)	0.340955	1.83751	1.97717	['RBFOX1', 'TTC34']	0.514589	0	0
1382	Autoimmune Thyroid Diseases (Graves Disease Or Hashimotos Thyroiditis)	0.340955	1.83751	1.97717	['LPP', 'TRIB2']	0.514589	0	0
1383	Plasma Factor V Levels In Venous Thrombosis (Conditioned On Rs6027)	0.340955	1.83751	1.97717	['DPP10', 'PLXDC2']	0.514589	0	0
1384	Hdl Levels X Thiazide Or Thiazide-Like Diuretics Use Interaction	0.340955	1.83751	1.97717	['NFIB', 'MACROD2']	0.514589	0	0
1385	Anti-Thyroglobulin (Tgab) Levels In Hashimotos Thyroiditis	0.340955	1.83751	1.97717	['CA10', 'CCDC85A']	0.514589	0	0
1386	Response To Citalopram Or Escitalopram In Depression	0.340955	1.83751	1.97717	['TFAP2D', 'APBB2']	0.514589	0	0
1387	Age-Related Macular Degeneration (Extreme Sampling)	0.340955	1.83751	1.97717	['CFB', 'NELFE']	0.514589	0	0
1388	Igg Sialylation Phenotypes (Multivariate Analysis)	0.340955	1.83751	1.97717	['FUT8', 'IKZF1']	0.514589	0	0
1389	Acute Anterior Uveitis In Ankylosing Spondylitis	0.340955	1.83751	1.97717	['ERAP1', 'MERTK']	0.514589	0	0
1390	Suicide Attempt Severity In Mood Disorders	0.340955	1.83751	1.97717	['CRY1', 'ARHGAP26']	0.514589	0	0
1391	Mild To Moderate Chronic Kidney Disease	0.340955	1.83751	1.97717	['TYRP1', 'CDH8']	0.514589	0	0
1392	Hepcidin/Transferrin Saturation Ratio	0.340955	1.83751	1.97717	['NELL1', 'SLITRK1']	0.514589	0	0
1393	Urinary Metabolites (H-Nmr Features)	0.340955	1.83751	1.97717	['PSMD9', 'ALMS1']	0.514589	0	0
1394	Nodular Sclerosis Hodgkin Lymphoma	0.340955	1.83751	1.97717	['LPP', 'HLA-DRB1']	0.514589	0	0
1395	Rheumatoid Arthritis (Acpa-Neg)	0.340955	1.83751	1.97717	['SMIM21', 'HLA-DRB1']	0.514589	0	0
1396	Hippocampal Subfield Ca1 Volume	0.340955	1.83751	1.97717	['WIF1', 'ABRAXAS2']	0.514589	0	0
1397	Cognitive Function In Longevity	0.340955	1.83751	1.97717	['ZNF618', 'CCSER1']	0.514589	0	0
1398	Sleep (1/2-Day Periodicity)	0.340955	1.83751	1.97717	['FBXO15', 'BRINP3']	0.514589	0	0
1399	Energy Expenditure (24H)	0.340955	1.83751	1.97717	['PCLO', 'AGPAT4']	0.514589	0	0
1400	Cotinine Glucuronidation	0.340955	1.83751	1.97717	['KCNH5', 'SOX6']	0.514589	0	0
1401	Breastfeeding Duration	0.340955	1.83751	1.97717	['FBN2', 'KIT']	0.514589	0	0
1402	Oral Cavity Cancer	0.340955	1.83751	1.97717	['ADH1B', 'ZNF512']	0.514589	0	0
1403	Asthma And Eczema	0.340955	1.83751	1.97717	['GABRG3', 'LRP1B']	0.514589	0	0
1404	Tanning	0.340955	1.83751	1.97717	['PPARGC1B', 'EXOC2']	0.514589	0	0
1405	Bone Mineral Density	0.344891	1.29732	1.38103	['CNTNAP2', 'MEF2C', 'ADAMTS18', 'PTK2B', 'SOX6', 'ESR1']	0.52016	0	0
1406	Schizophrenia, Bipolar Disorder Or Mdd X Sex Interaction	0.35125	1.40014	1.46491	['NBAS', 'ZPLD1', 'TSN', 'LRP1B']	0.529373	0	0
1407	Urate Levels In Lean Individuals	0.361162	1.31266	1.33685	['EPHA4', 'NEBL', 'ADAMTS17', 'SLC17A1', 'ABCG2']	0.543539	0	0
1408	Serum Albumin Levels	0.361162	1.31266	1.33685	['MLXIPL', 'GCKR', 'CYP1A2', 'HLA-C', 'RGS12']	0.543539	0	0
1409	Polycystic Ovary Syndrome	0.367265	1.26018	1.26229	['ARL14EP', 'ERBB3', 'ERBB4', 'FSHR', 'FAR2', 'ASIC2']	0.552276	0	0
1410	Response To Fenofibrate (Adiponectin Levels)	0.36801	1.47004	1.46952	['KDM4C', 'CDH13', 'TMEM18']	0.552276	0	0
1411	Frontotemporal Dementia	0.36801	1.47004	1.46952	['ZCCHC24', 'NEDD1', 'GFRA2']	0.552276	0	0
1412	Rheumatic Heart Disease	0.36801	1.47004	1.46952	['NRG1', 'CTNNA3', 'TEAD1']	0.552276	0	0
1413	Hippocampal Volume In Alzheimers Disease Dementia	0.37121	1.2252	1.21416	['GSK3B', 'IGSF21', 'TOMM40', 'NR1I2', 'ARAP2', 'MTERF1', 'ACTL8']	0.556684	0	0
1414	Ankylosing Spondylitis	0.373812	1.20022	1.18102	['GPR37', 'ZMIZ1', 'ERAP1', 'HLA-C', 'IL27', 'ANTXR2', 'RUNX3', 'MYOM2']	0.560189	0	0
1415	Eyebrow Thickness	0.37552	1.18149	1.1572	['KCNH2', 'FTO', 'AOC1', 'GBX1', 'WDR86', 'SLC4A2', 'AGAP3', 'FSTL4', 'LIMS1']	0.562351	0	0
1416	Keratoconus	0.377239	1.15528	1.12626	['PKHD1', 'PIDD1', 'ALDH3A1', 'TFAP2B', 'SMAD3', 'STK35', 'RORA', 'SLC25A22', 'GRIN2B', 'SKAP1', 'LRP1B']	0.564526	0	0
1417	Phospholipid Levels (Plasma)	0.379866	1.33642	1.29357	['GCKR', 'DLG2', 'SYT9', 'CDH8']	0.568057	0	0
1418	White Matter Hyperintensity Volume X Hypertension Interaction (2Df)	0.386133	1.26732	1.20595	['CALCRL', 'TNKS', 'NID2', 'TBX18', 'MCL1']	0.56951	0	0
1419	Pelvic Organ Prolapse (Moderate/Severe)	0.386133	1.26732	1.20595	['CHRNB3', 'PGBD5', 'GFRA2', 'FOXP2', 'SOX5']	0.56951	0	0
1420	Cardiovascular Death, Myocardial Infarction Or Stroke In Response To Clopidogrel Treatment	0.386482	1.63325	1.55268	['MICAL2', 'AP3B1']	0.56951	0	0
1421	Plasma Proprotein Convertase Subtilisin/Kexin T9 Levels In Stable Coronary Artery Disease	0.386482	1.63325	1.55268	['SYT4', 'KCNQ5']	0.56951	0	0
1422	Response To Selenium Supplementation (Change In Plasma Selenium Concentration)	0.386482	1.63325	1.55268	['LRRC8B', 'JAZF1']	0.56951	0	0
1423	Gemcitabine-Induced Early High-Grade Neutropenia In Pancreatic Cancer	0.386482	1.63325	1.55268	['GPR26', 'SGCZ']	0.56951	0	0
1424	Gip Levels In Response To Oral Glucose Tolerance Test (120 Minutes)	0.386482	1.63325	1.55268	['GIPR', 'PAPPA2']	0.56951	0	0
1425	Total Ventricular Volume (Alzheimers Disease Interaction)	0.386482	1.63325	1.55268	['RORA', 'PDS5B']	0.56951	0	0
1426	Antipsychotic Drug-Induced Weight Gain In Schizophrenia	0.386482	1.63325	1.55268	['DGKB', 'STC2']	0.56951	0	0
1427	Asthma And Attention Deficit Hyperactivity Disorder	0.386482	1.63325	1.55268	['WDPCP', 'MLN']	0.56951	0	0
1428	Alcohol Consumption (Drinkers Vs Non-Drinkers)	0.386482	1.63325	1.55268	['GCKR', 'ADH1B']	0.56951	0	0
1429	Congenital Heart Disease (Maternal Effect)	0.386482	1.63325	1.55268	['SCHIP1', 'FOXP2']	0.56951	0	0
1430	Cannabis Dependence Symptom Count	0.386482	1.63325	1.55268	['AFF3', 'CSMD1']	0.56951	0	0
1431	Excessive Daytime Sleepiness	0.386482	1.63325	1.55268	['PATJ', 'ROBO1']	0.56951	0	0
1432	Fasting Triglyceride Levels	0.386482	1.63325	1.55268	['GCKR', 'LPL']	0.56951	0	0
1433	Hippocampal Tail Volume	0.386482	1.63325	1.55268	['SLC4A10', 'ABRAXAS2']	0.56951	0	0
1434	Bone Properties (Heel)	0.386482	1.63325	1.55268	['ESR1', 'MBL2']	0.56951	0	0
1435	Carpal Tunnel Syndrome	0.386482	1.63325	1.55268	['AOC1', 'ADAMTS17']	0.56951	0	0
1436	Eye Color	0.386482	1.63325	1.55268	['TYRP1', 'FBXL17']	0.56951	0	0
1437	Lymphoma	0.386482	1.63325	1.55268	['RNF182', 'HLA-DRB1']	0.56951	0	0
1438	Myositis	0.386482	1.63325	1.55268	['HLA-C', 'HLA-DRB1']	0.56951	0	0
1439	Telomere Length	0.389694	1.2251	1.15453	['NCR2', 'LRFN5', 'PELI2', 'SYT16', 'CXCR4', 'ACYP2']	0.573464	0	0
1440	Basophil Percentage Of White Cells	0.389707	1.10975	1.04579	['MEF2A', 'L3MBTL3', 'HIP1', 'CPNE5', 'YWHAB', 'CHD7', 'IKZF1', 'LARP4B', 'ACVR2A', 'GALC', 'DAP', 'CHORDC1', 'BCL2', 'PHACTR1', 'CNTN4', 'SLC15A4']	0.573464	0	0
1441	Crohns Disease	0.392635	1.04249	0.974593	['CNTNAP2', 'UBE3D', 'IL27', 'SLCO6A1', 'IKZF1', 'MLN', 'HINT1', 'ZMIZ1', 'PAPOLG', 'ANXA6', 'ARIH2', 'SLC39A8', 'JAK2', 'SGIP1', 'SLC2A13', 'ZBTB38', 'THEMIS', 'HLA-C', 'SOX11', 'CDKAL1', 'CATSPERZ', 'RUNX3', 'FOXP2', 'FOXP1', 'DALRD3', 'TCERG1L', 'BANK1', 'CDH13', 'GSAP', 'NUPR1', 'CRB1', 'UTP25', 'ZBTB46', 'TSHZ2', 'CUL1', 'ADCY3', 'SNU13', 'ABRAXAS2', 'PIK3R1', 'DNAJC27', 'LPP', 'EHBP1', 'INA…	0.577283	0	0
1442	Waist-To-Hip Ratio Adjusted For Bmi (Additive Genetic Model)	0.392847	1.17615	1.09892	['PCNX3', 'MLXIPL', 'DNAH10', 'WSCD2', 'COBLL1', 'FAM13A', 'JMJD1C', 'TFPI']	0.577283	0	0
1443	Cortical Thickness (Mostest)	0.394738	1.07157	0.996061	['VIT', 'MACF1', 'SLC35F6', 'CRB1', 'CALCRL', 'TFPI', 'TANK', 'CENPA', 'CARF', 'FAM117B', 'INAVA', 'DCST2', 'TMEM69', 'ADAMTSL4', 'AKT3', 'LACTBL1', 'ATP6V1E2', 'MTX1', 'BCL11A', 'PABPC4', 'PLCL1', 'CRIPT', 'VRK2', 'DMRTA2', 'DAB1', 'KIF26B', 'SSBP3', 'KCNK3', 'SDCCAG8']	0.57966	0	0
1444	C-Reactive Protein Levels Or Total Cholesterol Levels (Pleiotropy)	0.402174	1.37808	1.25525	['GCKR', 'HLX', 'RORA']	0.587729	0	0
1445	Epilepsy And Lamotrigine-Induced Maculopapular Eruptions	0.402174	1.37808	1.25525	['HACE1', 'BNC2', 'EPHB1']	0.587729	0	0
1446	Ability To Confide In Someone	0.402174	1.37808	1.25525	['PHF2', 'NMUR2', 'TCF4']	0.587729	0	0
1447	Initial Alcohol Sensitivity	0.402174	1.37808	1.25525	['PCDH15', 'SLITRK6', 'RSU1']	0.587729	0	0
1448	Total Bilirubin Levels	0.402174	1.37808	1.25525	['PCCB', 'JMJD1C', 'HLA-DRB1']	0.587729	0	0
1449	Iron Status Biomarkers	0.402174	1.37808	1.25525	['HFE', 'SLC17A1', 'ARSB']	0.587729	0	0
1450	Sodium Levels	0.402174	1.37808	1.25525	['SLC4A10', 'BTBD7', 'WDR72']	0.587729	0	0
1451	Coronary Artery Calcified Atherosclerotic Plaque (90 Or 130 Hu Threshold) In T2D	0.408341	1.27825	1.14486	['MAGI2', 'GABRG3', 'LRP1B', 'CNTLN']	0.5951	0	0
1452	Immune Reponse To Smallpox (Secreted Ifn-Alpha)	0.408341	1.27825	1.14486	['KCND3', 'OR2H1', 'DIP2C', 'LPP']	0.5951	0	0
1453	Family History Of Alzheimers Disease	0.408341	1.27825	1.14486	['ADAMTS4', 'CNTNAP2', 'PTK2B', 'HLA-DRB1']	0.5951	0	0
1454	Carotid Intima Media Thickness	0.408341	1.27825	1.14486	['GALNT2', 'PCDH15', 'LRIG1', 'PIK3CG']	0.5951	0	0
1455	Triglyceride Levels X Loop Diuretics Use Interaction	0.411044	1.22501	1.0891	['DDX18', 'GNG2', 'TSHZ2', 'PDGFC', 'PRKG1']	0.598627	0	0
1456	Cerebrospinal Fluid Ab1-42 Levels	0.412105	1.19193	1.05661	['GPR141', 'TOMM40', 'HLX', 'ELMO1', 'TNIK', 'SULF2']	0.599179	0	0
1457	Psoriasis Vulgaris	0.412105	1.19193	1.05661	['ZMIZ1', 'ERAP1', 'ELMO1', 'HLA-C', 'CDKAL1', 'RUNX3']	0.599179	0	0
1458	Amyotrophic Lateral Sclerosis	0.412271	1.16937	1.03615	['CPNE4', 'NSMCE2', 'ZFP64', 'SLC39A11', 'RBMS1', 'ITPR2', 'CNTN4']	0.599179	0	0
1459	Granulocyte Count	0.421397	1.0984	0.949215	['TRAP1', 'GCKR', 'NDFIP1', 'MAML1', 'CHD7', 'JMJD1C', 'HLA-C', 'PNKD', 'NPC1', 'ZMIZ1', 'RASA2', 'STXBP6', 'ADGRL4']	0.612022	0	0
1460	Red Cell Distribution Width	0.425284	1.03673	0.886405	['SLC23A2', 'ELL', 'MAST3', 'HFE', 'SLC4A1', 'IL27', 'ZFYVE1', 'IGF1R', 'LUC7L', 'ME3', 'SOX6', 'NEO1', 'H4C3', 'BRD3', 'CCT3', 'SUN1', 'PABPC4', 'AXIN1', 'FRMD4A', 'AP3B1', 'NT5C3A', 'SLC22A23', 'TAL1', 'SIK3', 'CSNK1G2', 'RAPSN', 'KANK2', 'FTO', 'NATD1', 'FOXK2', 'DAPP1', 'LPL', 'NRF1', 'PIK3R1', 'NCALD', 'HCAR1', 'ERI1', 'G3BP1', 'LRIG1', 'RALY', 'GCKR', 'BCL11A', 'GALNT2', 'ATP2B4', 'KLF1', '…	0.613633	0	0
1461	Serum Alkaline Phosphatase Levels	0.426431	1.04308	0.889021	['AGPAT5', 'GSK3B', 'SERPINA1', 'TNKS', 'SATB2', 'CETN3', 'JMJD1C', 'ZBTB20', 'ITPR2', 'CXXC4', 'XPO6', 'SOX6', 'SLC17A1', 'RGS6', 'SEC16B', 'USP25', 'MEF2C', 'AOC1', 'GCKR', 'ZFHX3', 'PLCL1', 'TMEM176A', 'B3GAT1', 'MSL2', 'AP3B1', 'NR2F2', 'FOXN2', 'MLXIPL', 'MAFB', 'SBK1', 'DLG4', 'PCCB', 'SSPN', 'UBAP2', 'SP7', 'TRIB1', 'MFGE8', 'MCTP2', 'CACUL1', 'HLA-DRB1', 'LIMS1']	0.613633	0	0
1462	Caffeine Metabolism (Plasma Paraxanthine To Caffeine Ratio)	0.430564	1.46984	1.23857	['GCKR', 'CYP1A1']	0.613633	0	0
1463	Medication Use (Antiglaucoma Preparations And Miotics)	0.430564	1.46984	1.23857	['CADM2', 'EXOC2']	0.613633	0	0
1464	Response To Anti-Tnf Therapy In Rheumatoid Arthritis	0.430564	1.46984	1.23857	['CSMD2', 'CDH18']	0.613633	0	0
1465	Initial Pursuit Acceleration In Psychotic Disorders	0.430564	1.46984	1.23857	['ARL4C', 'PLCB4']	0.613633	0	0
1466	Waist Circumference Adjusted For Bmi In Smokers	0.430564	1.46984	1.23857	['ZBTB38', 'LCORL']	0.613633	0	0
1467	Response To Anti-Depressant Treatment In Mdd	0.430564	1.46984	1.23857	['AGBL1', 'MAGI2']	0.613633	0	0
1468	Response To Vitamin E Supplementation	0.430564	1.46984	1.23857	['NKAIN3', 'SIK3']	0.613633	0	0
1469	Dimensional Psychopathology (Social)	0.430564	1.46984	1.23857	['DGKB', 'MAD1L1']	0.613633	0	0
1470	Alzheimers Disease Progression Score	0.430564	1.46984	1.23857	['DAB1', 'LCORL']	0.613633	0	0
1471	Systolic Bp In Sickle Cell Anemia	0.430564	1.46984	1.23857	['DPP10', 'CSMD1']	0.613633	0	0
1472	Digit Length Ratio (Right Hand)	0.430564	1.46984	1.23857	['SALL3', 'GLI3']	0.613633	0	0
1473	Chronic Hepatitis B Infection	0.430564	1.46984	1.23857	['HLA-C', 'CFB']	0.613633	0	0
1474	Paclitaxel-Induced Neuropathy	0.430564	1.46984	1.23857	['EPHA4', 'DGKB']	0.613633	0	0
1475	Glycemic Traits (Pregnancy)	0.430564	1.46984	1.23857	['GCKR', 'MTNR1B']	0.613633	0	0
1476	Neuroblastoma (Pediatric)	0.430564	1.46984	1.23857	['SALL4', 'ANO7']	0.613633	0	0
1477	Triptolide Cytotoxicity	0.430564	1.46984	1.23857	['TECRL', 'CSMD1']	0.613633	0	0
1478	Resting Metabolic Rate	0.430564	1.46984	1.23857	['CNTN3', 'RAMP1']	0.613633	0	0
1479	Systemic Mastocytosis	0.430564	1.46984	1.23857	['MOCS1', 'EYS']	0.613633	0	0
1480	Gout (Combined Type)	0.430564	1.46984	1.23857	['GCKR', 'ABCG2']	0.613633	0	0
1481	Lacunar Stroke	0.430564	1.46984	1.23857	['CARF', 'RAPSN']	0.613633	0	0
1482	Shingles	0.430564	1.46984	1.23857	['HLA-C', 'HLA-DRB1']	0.613633	0	0
1483	Itch Intensity From Mosquito Bite	0.430934	1.13078	0.951892	['PRKN', 'DYRK2', 'PCDH9', 'IKZF1', 'FOXN2', 'RUNX3', 'FBXO11', 'LPP']	0.613633	0	0
1484	Sj?grens Syndrome	0.434429	1.16049	0.96753	['RELN', 'HTR2A', 'SHISA9', 'HLA-DRB1', 'GTF2I', 'CPEB4']	0.613633	0	0
1485	Spontaneous Preterm Birth Wo Premature Rupture Of Membranes	0.435785	1.29694	1.07725	['GRID1', 'TACR3', 'PTPRG']	0.613633	0	0
1486	Type 1 Diabetes And Autoimmune Thyroid Diseases	0.435785	1.29694	1.07725	['PSORS1C1', 'CFB', 'PRRC2A']	0.613633	0	0
1487	Hypertrophic Cardiomyopathy	0.435785	1.29694	1.07725	['TCF7L2', 'PRKCA', 'SLC35F1']	0.613633	0	0
1488	Liver Iron Content	0.435785	1.29694	1.07725	['ZNF184', 'HFE', 'H4C3']	0.613633	0	0
1489	Parental Lifespan	0.435785	1.29694	1.07725	['TMEM18', 'KCNK3', 'HLA-DRB1']	0.613633	0	0
1490	Disease Progression In Age-Related Macular Degeneration (Adjusted For Baseline)	0.435801	1.18543	0.984579	['TRIM29', 'METTL4', 'TECRL', 'TRIB2', 'KCNJ3']	0.613633	0	0
1491	Cortical Volume	0.435801	1.18543	0.984579	['SHTN1', 'ALCAM', 'KIAA0586', 'SATB2', 'FOXO3']	0.613633	0	0
1492	Allergy	0.435801	1.18543	0.984579	['SMAD3', 'SUFU', 'PLCL1', 'ZBTB10', 'LPP']	0.613633	0	0
1493	Cutaneous Melanoma Or Hair Colour	0.436539	1.22492	1.0153	['ARHGAP20', 'TYRP1', 'PLXNB2', 'MARK3']	0.613633	0	0
1494	Smooth-Surface Caries	0.436539	1.22492	1.0153	['ITPR2', 'FBXO15', 'SIPA1L2', 'ARHGAP15']	0.613633	0	0
1495	Airflow Obstruction	0.436539	1.22492	1.0153	['RARB', 'HTR4', 'PLPP3', 'CALN1']	0.613633	0	0
1496	Adult Asthma	0.436539	1.22492	1.0153	['TMTC2', 'RORA', 'PSORS1C1', 'UNC79']	0.613633	0	0
1497	Systolic Bp X Smoking Status (Ever Vs Never) Interaction (2Df Test)	0.441198	1.09258	0.894019	['NPPB', 'FTO', 'INPP4B', 'MFHAS1', 'RSRC1', 'CRTAC1', 'TNKS', 'ERI1', 'HFE', 'POC1B', 'MED13L']	0.613633	0	0
1498	Asthma	0.453441	1.01772	0.804902	['COL16A1', 'JMJD1C', 'RORA', 'IKZF1', 'TSKU', 'SLC8A1', 'RAPGEFL1', 'PAPOLG', 'PSMD3', 'PLXNC1', 'CDK5RAP2', 'MAGI1', 'ZBTB38', 'THEMIS', 'HLA-C', 'WDR72', 'FBXO11', 'RUNX3', 'FOXP1', 'ADGRB2', 'LGSN', 'KIF16B', 'GSAP', 'CFB', 'ANKRD16', 'ABCB5', 'TSHZ2', 'PDS5B', 'AGER', 'LPP', 'PSORS1C1', 'SCUBE3', 'ZNF704', 'HIVEP1', 'HIVEP2', 'MDN1', 'MAP2K5', 'TRAP1', 'XRCC6', 'NDFIP1', 'SMAD3', 'SPHKAP', '…	0.613633	0	0
1499	Corneal Structure	0.460317	1.14832	0.890909	['AKAP13', 'PPP3CA', 'ARHGAP20', 'SMAD3', 'NR3C2']	0.613633	0	0
1500	Reaction Time	0.460317	1.14832	0.890909	['AGBL4', 'KCNC2', 'FOXO3', 'ZBTB7A', 'PTBP2']	0.613633	0	0
1501	Idiopathic Pulmonary Fibrosis	0.464338	1.17585	0.902046	['AKAP13', 'FAM13A', 'MDGA2', 'MAD1L1']	0.613633	0	0
1502	Bulimia Nervosa	0.464338	1.17585	0.902046	['NKAIN3', 'DAB1', 'PERP', 'PDE8A']	0.613633	0	0
1503	Asthma (Childhood Onset)	0.464877	1.02904	0.788225	['HPSE2', 'ABCB5', 'TSHZ2', 'JMJD1C', 'RORA', 'SEMA3E', 'KIF11', 'LPP', 'PSORS1C1', 'ELAVL2', 'SCUBE3', 'ZNF608', 'ITGB8', 'MACROD2', 'JAZF1', 'MAGI1', 'NDFIP1', 'SMAD3', 'OLIG3', 'GRID1', 'SFMBT2', 'ZBTB38', 'ZBTB10', 'HLA-C', 'SMARCA2', 'LRP1B', 'PRRC2A', 'UBAC2', 'MKLN1', 'SPSB1', 'TRAF3', 'ERCC4', 'DMRTA1', 'CDHR3', 'EXOC2']	0.613633	0	0
1504	Coronary Artery Disease Or Large Artery Stroke	0.468657	1.22482	0.928273	['PEMT', 'PHACTR1', 'PLPP3']	0.613633	0	0
1505	Myeloproliferative Neoplasms	0.468657	1.22482	0.928273	['MKLN1', 'SCHIP1', 'JAK2']	0.613633	0	0
1506	Smoking Behavior	0.468657	1.22482	0.928273	['CHRNB3', 'BDNF', 'BBX']	0.613633	0	0
1507	Resistance To Mycobacterium Tb In Hiv+ Individuals Measured By A Neg Tb Skin Test (Cont)	0.471704	1.83716	1.38045	['ZFYVE1']	0.613633	0	0
1508	Bipolar Disorder (Age Of Onset Less Than21) Or Attention Deficit Hyperactivity Disorder	0.471704	1.83716	1.38045	['ADGRL4']	0.613633	0	0
1509	Response To Ketamine In Bipolar Disorder Or Major Depression (Dissociation Effects)	0.471704	1.83716	1.38045	['ROBO2']	0.613633	0	0
1510	Bitter Taste Perception (Phenylthiocarbamide) In Obesity With Metabolic Syndrome	0.471704	1.83716	1.38045	['IKZF1']	0.613633	0	0
1511	Rapid Response To Perioperative Phenylephrine (Change In Mean Arterial Pressure)	0.471704	1.83716	1.38045	['HMGB1']	0.613633	0	0
1512	Exploratory Eye Movement Dysfunction In Schizophrenia (Responsive Search Score)	0.471704	1.83716	1.38045	['GALNT18']	0.613633	0	0
1513	Serum Omega-6 To Omega-3 Polyunsaturated Fatty Acid Ratio In Metabolic Syndrome	0.471704	1.83716	1.38045	['NRG3']	0.613633	0	0
1514	Body Mass Index (Change Over Time) In Chronic Obstructive Pulmonary Disease	0.471704	1.83716	1.38045	['CNTN4']	0.613633	0	0
1515	Medication Use (Anti-Inflammatory And Antirheumatic Products, Non-Steroids)	0.471704	1.83716	1.38045	['MAML3']	0.613633	0	0
1516	Colorectal Cancer X Fine Particulate Matter Exposure Levels Interaction	0.471704	1.83716	1.38045	['NRXN1']	0.613633	0	0
1517	Age-Related Cognitive Decline (Visuospatial Skill) (Slope Of Z-Scores)	0.471704	1.83716	1.38045	['CTBP2']	0.613633	0	0
1518	Rheumatoid Arthritis (Rheumatoid Factor And/Or Anti-Ccp Seropositive)	0.471704	1.83716	1.38045	['HLA-DRB1']	0.613633	0	0
1519	Systolic Bp X Educational Attainment (Some College) Interaction (2Df)	0.471704	1.83716	1.38045	['ARL4C']	0.613633	0	0
1520	Left Superior Temporal Gyrus Thickness (Schizophrenia Interaction)	0.471704	1.83716	1.38045	['EFNB2']	0.613633	0	0
1521	Cervical High-Risk Human Papilloma Virus Infection (Persistent)	0.471704	1.83716	1.38045	['DAP']	0.613633	0	0
1522	Left Ventricular Obstructive Tract Defect (Maternal Effect)	0.471704	1.83716	1.38045	['HIVEP3']	0.613633	0	0
1523	Schizophrenia, Bipolar Disorder And Depression (Combined)	0.471704	1.83716	1.38045	['NPAS3']	0.613633	0	0
1524	Plasma Homocysteine Levels (Post-Methionine Load Test)	0.471704	1.83716	1.38045	['CPS1']	0.613633	0	0
1525	High Chromosomal Aberration Frequency (Chromatid Type)	0.471704	1.83716	1.38045	['CSMD1']	0.613633	0	0
1526	Body Mass Index And Coronary Artery Disease (Pairwise)	0.471704	1.83716	1.38045	['TOMM40']	0.613633	0	0
1527	Problematic Alcohol Use In Trauma-Exposed Individuals	0.471704	1.83716	1.38045	['PTPRT']	0.613633	0	0
1528	Polycystic Ovary Syndrome (Adjusted For Age And Bmi)	0.471704	1.83716	1.38045	['ERBB4']	0.613633	0	0
1529	Urinary Metabolite Ratios In Chronic Kidney Disease	0.471704	1.83716	1.38045	['ALMS1']	0.613633	0	0
1530	Childhood And Early Adolescence Aggressive Behavior	0.471704	1.83716	1.38045	['LRRTM4']	0.613633	0	0
1531	Worry/Vulnerability (Special Factor Of Neuroticism)	0.471704	1.83716	1.38045	['GRM8']	0.613633	0	0
1532	Longitudinal Change In Brain Amyloid Plaque Burden	0.471704	1.83716	1.38045	['UBR3']	0.613633	0	0
1533	Memory Dysfunction In Frontotemporal Lobe Dementia	0.471704	1.83716	1.38045	['MAGI2']	0.613633	0	0
1534	Facial Morphology Traits (Multivariate Analysis)	0.471704	1.83716	1.38045	['GLI3']	0.613633	0	0
1535	Normal Facial Asymmetry (Deformation Magnitude)	0.471704	1.83716	1.38045	['CNBD1']	0.613633	0	0
1536	Acute Lymphoblastic Leukemia (B-Cell Precursor)	0.471704	1.83716	1.38045	['IKZF1']	0.613633	0	0
1537	Anti-Chlamydia Trachomatis Igg Seropositivity	0.471704	1.83716	1.38045	['PRKG1']	0.613633	0	0
1538	Electroencephalographic Traits In Alcoholism	0.471704	1.83716	1.38045	['KCNJ6']	0.613633	0	0
1539	Serum Urate Levels In Chronic Kidney Disease	0.471704	1.83716	1.38045	['ABCG2']	0.613633	0	0
1540	Caffeine Metabolism (Plasma Caffeine Level)	0.471704	1.83716	1.38045	['CYP1A1']	0.613633	0	0
1541	T2D Nephropathy Including Microalbuminuria	0.471704	1.83716	1.38045	['FTO']	0.613633	0	0
1542	Spontaneous Preterm Birth (Preterm Birth)	0.471704	1.83716	1.38045	['ADGRL2']	0.613633	0	0
1543	Formal Thought Disorder In Schizophrenia	0.471704	1.83716	1.38045	['KCNJ2']	0.613633	0	0
1544	Body Fat Percentage And Ldl-C (Pairwise)	0.471704	1.83716	1.38045	['TOMM40']	0.613633	0	0
1545	Prostate Cancer (Snp X Snp Interaction)	0.471704	1.83716	1.38045	['PACSIN2']	0.613633	0	0
1546	Fatty Acid Desaturase Activity (Serum)	0.471704	1.83716	1.38045	['MC4R']	0.613633	0	0
1547	Hippocampal Volume In Normal Cognition	0.471704	1.83716	1.38045	['SLC45A1']	0.613633	0	0
1548	Frontotemporal Dementia (Age At Onset)	0.471704	1.83716	1.38045	['TNIK']	0.613633	0	0
1549	Urinary Magnesium-To-Creatinine Ratio	0.471704	1.83716	1.38045	['ARL15']	0.613633	0	0
1550	Adverse Response To Radiation Therapy	0.471704	1.83716	1.38045	['MTNR1B']	0.613633	0	0
1551	Abdominal Aortic Calcification Levels	0.471704	1.83716	1.38045	['PLXDC2']	0.613633	0	0
1552	Treatment Response For Severe Sepsis	0.471704	1.83716	1.38045	['TANK']	0.613633	0	0
1553	Creutzfeldt-Jakob Disease (Sporadic)	0.471704	1.83716	1.38045	['GRM8']	0.613633	0	0
1554	Optic Nerve Measurement (Disc Area)	0.471704	1.83716	1.38045	['LRP1B']	0.613633	0	0
1555	Plasma Plasminogen Activator Levels	0.471704	1.83716	1.38045	['PLAT']	0.613633	0	0
1556	Caudal Middle Frontal Gyrus Volume	0.471704	1.83716	1.38045	['ASTN2']	0.613633	0	0
1557	Hepatitis C Induced Liver Fibrosis	0.471704	1.83716	1.38045	['MERTK']	0.613633	0	0
1558	Thyroid Peroxidase Antibody Levels	0.471704	1.83716	1.38045	['TPO']	0.613633	0	0
1559	Crohns Disease-Related Phenotypes	0.471704	1.83716	1.38045	['MAGI1']	0.613633	0	0
1560	Conduct Disorder (Symptom Count)	0.471704	1.83716	1.38045	['ERCC4']	0.613633	0	0
1561	Longitudinal Alcohol Consumption	0.471704	1.83716	1.38045	['IGSF9B']	0.613633	0	0
1562	High-Grade Serous Ovarian Cancer	0.471704	1.83716	1.38045	['GABRG3']	0.613633	0	0
1563	Serum Cancer Antigen 15.3 Levels	0.471704	1.83716	1.38045	['MTX1']	0.613633	0	0
1564	Statin-Induced Myopathy (Severe)	0.471704	1.83716	1.38045	['CDCP1']	0.613633	0	0
1565	Cirrhosis (Multi-Trait Analysis)	0.471704	1.83716	1.38045	['SERPINA1']	0.613633	0	0
1566	Sub-Cortical Grey Matter Volume	0.471704	1.83716	1.38045	['ASCC3']	0.613633	0	0
1567	Superior Parietal Cortex Volume	0.471704	1.83716	1.38045	['ADGRB3']	0.613633	0	0
1568	Central Retinal Vein Equivalent	0.471704	1.83716	1.38045	['TEAD1']	0.613633	0	0
1569	Cryptococcosis In Hiv Infection	0.471704	1.83716	1.38045	['CSF1']	0.613633	0	0
1570	Glucosuria (Moderate To Severe)	0.471704	1.83716	1.38045	['TCF7L2']	0.613633	0	0
1571	Biomedical Quantitative Traits	0.471704	1.83716	1.38045	['FTO']	0.613633	0	0
1572	Visceral Adipose Tissue Volume	0.471704	1.83716	1.38045	['CDCA2']	0.613633	0	0
1573	Intertrochanteric Region Size	0.471704	1.83716	1.38045	['TBX4']	0.613633	0	0
1574	Medial Thalamic Nuclei Volume	0.471704	1.83716	1.38045	['BCL11B']	0.613633	0	0
1575	Hepatitis B Vaccine Response	0.471704	1.83716	1.38045	['HLA-DRB1']	0.613633	0	0
1576	Incident Atrial Fibrillation	0.471704	1.83716	1.38045	['ZFHX3']	0.613633	0	0
1577	Pericalcarine Cortex Volume	0.471704	1.83716	1.38045	['SEMA6D']	0.613633	0	0
1578	Immunoglobulin A Vasculitis	0.471704	1.83716	1.38045	['STC2']	0.613633	0	0
1579	Non-Obstructive Azoospermia	0.471704	1.83716	1.38045	['SOX5']	0.613633	0	0
1580	Insomnia (Caffeine-Induced)	0.471704	1.83716	1.38045	['MTNR1B']	0.613633	0	0
1581	Breast Cancer (Early Onset)	0.471704	1.83716	1.38045	['CCND1']	0.613633	0	0
1582	Exhaled Nitric Oxide Output	0.471704	1.83716	1.38045	['EYS']	0.613633	0	0
1583	Exhaled Nitric Oxide Levels	0.471704	1.83716	1.38045	['EYS']	0.613633	0	0
1584	Numerical Cognitive Ability	0.471704	1.83716	1.38045	['PRR16']	0.613633	0	0
1585	Blond Vs. Brown Hair Color	0.471704	1.83716	1.38045	['KITLG']	0.613633	0	0
1586	Cervical Artery Dissection	0.471704	1.83716	1.38045	['PHACTR1']	0.613633	0	0
1587	Facial Emotion Recognition	0.471704	1.83716	1.38045	['ROBO1']	0.613633	0	0
1588	Dementia With Lewy Bodies	0.471704	1.83716	1.38045	['SNCA']	0.613633	0	0
1589	Cannabis Use (Initiation)	0.471704	1.83716	1.38045	['NELL1']	0.613633	0	0
1590	Medication Use (Anilides)	0.471704	1.83716	1.38045	['RABGAP1L']	0.613633	0	0
1591	Asthma (Sex Interaction)	0.471704	1.83716	1.38045	['ERBB4']	0.613633	0	0
1592	Pneumococcal Meningitis	0.471704	1.83716	1.38045	['RGS17']	0.613633	0	0
1593	Visceral Adipose Tissue	0.471704	1.83716	1.38045	['ROBO1']	0.613633	0	0
1594	Normalized Brain Volume	0.471704	1.83716	1.38045	['FOXO3']	0.613633	0	0
1595	Orthostatic Hypotension	0.471704	1.83716	1.38045	['CTNNA2']	0.613633	0	0
1596	Uterine Fibroids (Mtag)	0.471704	1.83716	1.38045	['TNRC6B']	0.613633	0	0
1597	Skin Aging Measurement	0.471704	1.83716	1.38045	['ARHGEF7']	0.613633	0	0
1598	Suffering From Nerves	0.471704	1.83716	1.38045	['CADM2']	0.613633	0	0
1599	Insular Cortex Volume	0.471704	1.83716	1.38045	['FAM13A']	0.613633	0	0
1600	Vascular Brain Injury	0.471704	1.83716	1.38045	['ARHGAP15']	0.613633	0	0
1601	Gynecologic Disease	0.471704	1.83716	1.38045	['TNRC6B']	0.613633	0	0
1602	Facial Pigmentation	0.471704	1.83716	1.38045	['RALY']	0.613633	0	0
1603	Residual Cognition	0.471704	1.83716	1.38045	['UNC5C']	0.613633	0	0
1604	Arterial Stiffness	0.471704	1.83716	1.38045	['TCF20']	0.613633	0	0
1605	Serum Urea Levels	0.471704	1.83716	1.38045	['LPP']	0.613633	0	0
1606	Male Infertility	0.471704	1.83716	1.38045	['SALL4']	0.613633	0	0
1607	Febrile Seizures	0.471704	1.83716	1.38045	['SCN1A']	0.613633	0	0
1608	Ambidextrousness	0.471704	1.83716	1.38045	['VRK2']	0.613633	0	0
1609	Pallidum Volume	0.471704	1.83716	1.38045	['DLG2']	0.613633	0	0
1610	Dermatomyositis	0.471704	1.83716	1.38045	['PLCL1']	0.613633	0	0
1611	Resistin Levels	0.471704	1.83716	1.38045	['NDST4']	0.613633	0	0
1612	Anxiety In Mdd	0.471704	1.83716	1.38045	['AGPAT4']	0.613633	0	0
1613	Tooth Agenesis	0.471704	1.83716	1.38045	['ARHGAP15']	0.613633	0	0
1614	Carotid Plaque	0.471704	1.83716	1.38045	['PIK3CG']	0.613633	0	0
1615	Rectal Cancer	0.471704	1.83716	1.38045	['KLF14']	0.613633	0	0
1616	Osteosarcoma	0.471704	1.83716	1.38045	['ADAMTS17']	0.613633	0	0
1617	Glucosuria	0.471704	1.83716	1.38045	['TCF7L2']	0.613633	0	0
1618	Lung Cancer In Ever Smokers	0.471906	1.04992	0.788464	['TTC34', 'ZNF184', 'NRXN1', 'GALNT17', 'ADRA2C', 'ETAA1', 'TCERG1L', 'WNK1', 'KIFC1', 'FSHR', 'GIPC2', 'ACTRT2', 'ZNF322', 'EXOC2', 'ZBTB7C']	0.613633	0	0
1619	Peg-Asparaginase Hypersensitivity Wo Enzyme Activity In Childhood All	0.472894	1.33614	1.00062	['CDHR3', 'HLA-DRB1']	0.613633	0	0
1620	Normal Facial Asymmetry (Angle Of Surface Orientation Score)	0.472894	1.33614	1.00062	['NBAS', 'SOX5']	0.613633	0	0
1621	Common Carotid Intima-Media Thickness In Hiv Infection	0.472894	1.33614	1.00062	['EXT1', 'MACROD2']	0.613633	0	0
1622	Response To Angiotensin Ii Receptor Blocker Therapy	0.472894	1.33614	1.00062	['GALNT17', 'SLC9A9']	0.613633	0	0
1623	Sexual Dimorphism In Anthropometric Traits	0.472894	1.33614	1.00062	['COBLL1', 'PABPC4L']	0.613633	0	0
1624	Vascular Endothelial Growth Factor Levels	0.472894	1.33614	1.00062	['MEF2C', 'JMJD1C']	0.613633	0	0
1625	Body Mass Index (Change Over Time)	0.472894	1.33614	1.00062	['ERBB4', 'PRR16']	0.613633	0	0
1626	Digit Length Ratio (Left Hand)	0.472894	1.33614	1.00062	['SALL3', 'GLI3']	0.613633	0	0
1627	Idiopathic Downbeat Nystagmus	0.472894	1.33614	1.00062	['ATP10B', 'SPATA19']	0.613633	0	0
1628	Simvastatin-Induced Myopathy	0.472894	1.33614	1.00062	['ALK', 'LCOR']	0.613633	0	0
1629	Hematological Parameters	0.472894	1.33614	1.00062	['HFE', 'BAK1']	0.613633	0	0
1630	Digit Length Ratio	0.472894	1.33614	1.00062	['SALL3', 'GLI3']	0.613633	0	0
1631	Eye Morphology	0.472894	1.33614	1.00062	['PTPRT', 'DLGAP2']	0.613633	0	0
1632	Sense Of Smell	0.472894	1.33614	1.00062	['TOMM40', 'PCDH9']	0.613633	0	0
1633	Aging	0.472894	1.33614	1.00062	['PRKN', 'LRP1B']	0.613633	0	0
1634	Plateletcrit	0.475433	1.01615	0.755539	['SERPINA1', 'CSF1', 'ADK', 'ZBTB20', 'JMJD1C', 'IL27', 'MSI2', 'IKZF1', 'AFF3', 'SMG6', 'IGF1R', 'PREX1', 'BBX', 'RTTN', 'JAK2', 'ZCCHC24', 'MEF2C', 'SYK', 'PRKCE', 'NSMCE2', 'MITF', 'ETV1', 'TENT5C', 'SLC7A5', 'KIF16B', 'HDGFL2', 'MAD1L1', 'GYPA', 'ITPR2', 'NRF1', 'HDAC7', 'STK35', 'STMP1', 'PDGFC', 'BTBD2', 'NRIP1', 'VPS11', 'BAK1', 'STXBP6', 'BID', 'MEF2D', 'RAB11FIP3', 'KLHL29', 'WWOX', 'TME…	0.61655	0	0
1635	Celiac Disease	0.481356	1.04059	0.760825	['TTC34', 'OLIG3', 'SCHIP1', 'MTTP', 'NOG', 'THEMIS', 'KLK4', 'AFF3', 'RUNX3', 'LPP', 'ASCL2', 'INAVA', 'NKAIN2', 'ZMIZ1', 'ELMO1', 'SPTSSA']	0.623849	0	0
1636	Vertical Cup-Disc Ratio	0.484513	1.11346	0.806823	['DGKB', 'TMTC2', 'DCLK1', 'EXOC2', 'SCYL1']	0.627557	0	0
1637	Allergic Disease (Asthma, Hay Fever Or Eczema)	0.484892	1.02165	0.739498	['CASZ1', 'ZBTB46', 'ABCB5', 'CRCT1', 'IL27', 'RORA', 'IKZF1', 'ARHGAP15', 'LPP', 'HDAC7', 'ERBB3', 'PSMD3', 'ITGB8', 'SLC39A8', 'JAK2', 'JAZF1', 'NDFIP1', 'SMAD3', 'PLCL1', 'ZBTB10', 'RAB27B', 'INO80', 'RUNX3', 'LCE3E', 'DAB2', 'RYBP', 'TRAF3', 'RASA2', 'GSAP', 'RCOR1', 'LAT']	0.627664	0	0
1638	Ldl Levels X Short Total Sleep Time Interaction (2Df Test)	0.491631	1.13056	0.802729	['MAGI2', 'PCCB', 'HMGCR', 'CYP7A1']	0.635999	0	0
1639	Bipolar I Disorder	0.494	1.04981	0.740349	['VKORC1', 'BORCS8-MEF2B', 'TFAP2B', 'GRIN2A', 'TFAP2D', 'TENM4', 'CADM2', 'SPATC1', 'PBX4', 'ANKS1B']	0.638674	0	0
1640	C-Reactive Protein Levels Or Ldl-Cholesterol Levels (Pleiotropy)	0.500638	1.16029	0.802774	['GCKR', 'RORA', 'TRIB1']	0.646467	0	0
1641	Palmitoleic Acid (16:1N-7) Levels	0.500638	1.16029	0.802774	['GCKR', 'HIF1AN', 'ZNF512']	0.646467	0	0
1642	Autism Spectrum Disorder Or Schizophrenia	0.505736	1.00476	0.684984	['HFE', 'TCF20', 'PTPRF', 'GALNT10', 'SMG6', 'GRM3', 'HPF1', 'ADAMTSL3', 'SUFU', 'SLC39A8', 'COA8', 'H4C3', 'ZNF322', 'PRKG1', 'RGS6', 'NELFE', 'PPP1R16B', 'BTN3A1', 'OR2H1', 'MSL2', 'HLA-C', 'STIMATE', 'SLC35G2', 'VRK2', 'GNL1', 'FOXP1', 'TAPBP', 'CACNB2', 'MMP16', 'KIFC1', 'BANK1', 'DPYD', 'PCCB', 'KCTD13', 'TMEM219', 'CFB', 'MAD1L1', 'DGKI', 'SLC45A1', 'SATB2', 'KLC1', 'FHIT', 'AGER', 'PSORS1C…	0.652593	0	0
1643	Visceral Fat	0.505998	1.04977	0.715129	['ALCAM', 'YEATS2', 'CADM2', 'PSAT1', 'MAGI2', 'RANBP17', 'PADI2', 'GPC6']	0.652593	0	0
1644	Allergic Sensitization	0.508316	1.08065	0.731221	['HLA-C', 'RORA', 'SNX32', 'LPP', 'PSORS1C1']	0.655183	0	0
1645	Cortical Surface Area (Min-P)	0.512269	1.01201	0.676939	['VIT', 'MACF1', 'SLC35F6', 'CRB1', 'MTX1', 'BCL11A', 'PABPC4', 'CRIPT', 'VRK2', 'CENPA', 'INAVA', 'DCST2', 'TMEM69', 'DMRTA2', 'DAB1', 'ADAMTSL4', 'KIF26B', 'AKT3', 'LACTBL1', 'ATP6V1E2', 'SSBP3', 'KCNK3', 'SDCCAG8']	0.656828	0	0
1646	B-Cell Malignancies (Cll, Hodgkin Lymphoma Or Multiple Myeloma) (Pleiotropy)	0.513258	1.22473	0.816865	['BAK1', 'LPP']	0.656828	0	0
1647	White Matter Integrity (Fractional Anisotropy)	0.513258	1.22473	0.816865	['XRCC4', 'CARF']	0.656828	0	0
1648	Subcortical Brain Region Volumes	0.513258	1.22473	0.816865	['DLG2', 'FAT3']	0.656828	0	0
1649	Blood Trace Element (Cu Levels)	0.513258	1.22473	0.816865	['ANK2', 'EYS']	0.656828	0	0
1650	Calcific Aortic Valve Stenosis	0.513258	1.22473	0.816865	['SNTG2', 'ME3']	0.656828	0	0
1651	Periodontitis (Dpal)	0.513258	1.22473	0.816865	['NLGN1', 'IQSEC1']	0.656828	0	0
1652	Pancreas Volume	0.513258	1.22473	0.816865	['ADCYAP1', 'GRP']	0.656828	0	0
1653	Sum Of Stenosis	0.513258	1.22473	0.816865	['UNC5C', 'BMPR1B']	0.656828	0	0
1654	Infant Length	0.513258	1.22473	0.816865	['ZBTB38', 'LCORL']	0.656828	0	0
1655	Resting-State Electroencephalogram Vigilance	0.518325	1.08863	0.715396	['SGCD', 'RYBP', 'SASH1', 'SLC8A2']	0.656828	0	0
1656	C-Reactive Protein	0.531603	1.10221	0.696444	['GCKR', 'TOMM40', 'OASL']	0.656828	0	0
1657	Igg Glycosylation	0.531603	1.10221	0.696444	['CACNA1I', 'FUT8', 'IKZF1']	0.656828	0	0
1658	Gut Microbiota Relative Abundance (Unclassified Genus Belonging To Family Erysipelotrichaceae)	0.535009	1.46965	0.919221	['TEAD1']	0.656828	0	0
1659	Chemotherapy Response In Breast Cancer Hypertensive Cases (Cumulative Dose) (Bevacizumab)	0.535009	1.46965	0.919221	['PARVB']	0.656828	0	0
1660	Cleft Lip With Or Wo Cleft Palate (Maternal Periconceptional Vitamin Use Interaction)	0.535009	1.46965	0.919221	['SGCZ']	0.656828	0	0
1661	Lipoprotein-Associated Phospholipase A2 Activity Change In Response To Statin Therapy	0.535009	1.46965	0.919221	['ABCG2']	0.656828	0	0
1662	White Matter Lesion Progression (Adjusted For White Matter Lesion Burden At Baseline)	0.535009	1.46965	0.919221	['HTR1A']	0.656828	0	0
1663	Adverse Response To Chemotherapy (Neutropenia/Leucopenia) (Paclitaxel)	0.535009	1.46965	0.919221	['LRRC8B']	0.656828	0	0
1664	Aspartate Aminotransferase Levels In Non-Alcoholic Fatty Liver Disease	0.535009	1.46965	0.919221	['AGAP1']	0.656828	0	0
1665	Type 1 Diabetes In High Risk Hla Genotype Individuals (Time To Event)	0.535009	1.46965	0.919221	['ASCL2']	0.656828	0	0
1666	Bmi X Environmental Factors (Including Physical Activity) Interaction	0.535009	1.46965	0.919221	['EFNB2']	0.656828	0	0
1667	Age-Related Macular Degeneration (Choroidal Neovascularisation)	0.535009	1.46965	0.919221	['CFB']	0.656828	0	0
1668	Response To Antipsychotic Therapy (Extrapyramidal Side Effects)	0.535009	1.46965	0.919221	['RBFOX1']	0.656828	0	0
1669	Glucocorticoid Receptor Gene Expression In B-Cell Precursor All	0.535009	1.46965	0.919221	['LDB2']	0.656828	0	0
1670	Response To Simvastatin Treatment (Pcsk9 Protein Level Change)	0.535009	1.46965	0.919221	['CNGB3']	0.656828	0	0
1671	Early Chronic Obstructive Pulmonary Disease In Never Smokers	0.535009	1.46965	0.919221	['LINGO2']	0.656828	0	0
1672	Diffusing Capacity Of The Lung For Carbon Monoxide Traits	0.535009	1.46965	0.919221	['IPO11']	0.656828	0	0
1673	Cerebrospinal Fluid Beta-Site App Cleaving Enzyme Levels	0.535009	1.46965	0.919221	['RORA']	0.656828	0	0
1674	Vaginal Microbiome Composition (Shannon Diversity Index)	0.535009	1.46965	0.919221	['MAD1L1']	0.656828	0	0
1675	Bp Measurement (High Sodium And Potassium Intervention)	0.535009	1.46965	0.919221	['ARL4C']	0.656828	0	0
1676	Longevity (Age Greater Than90Th Survival Percentile)	0.535009	1.46965	0.919221	['GPR78']	0.656828	0	0
1677	Optic Nerve Head Parameters (Multi-Trait Analysis)	0.535009	1.46965	0.919221	['RARB']	0.656828	0	0
1678	Staphylococcus Aureus Nasal Carriage (Persistent)	0.535009	1.46965	0.919221	['MKLN1']	0.656828	0	0
1679	Depressive And Manic Episodes In Bipolar Disorder	0.535009	1.46965	0.919221	['SORCS2']	0.656828	0	0
1680	Metabolite Risk Score For Predicting Weight Gain	0.535009	1.46965	0.919221	['PRKN']	0.656828	0	0
1681	Gastric Adenocarcinoma (Histologically Verified)	0.535009	1.46965	0.919221	['MTX1']	0.656828	0	0
1682	Liver Fibrosis (Total Hepatic Collagen Content)	0.535009	1.46965	0.919221	['LDB2']	0.656828	0	0
1683	Childhood Steroid-Sensitive Nephrotic Syndrome	0.535009	1.46965	0.919221	['HLA-DRB1']	0.656828	0	0
1684	Non-Response To Antidepressants And Depression	0.535009	1.46965	0.919221	['KAZN']	0.656828	0	0
1685	Chronic Obstructive Pulmonary Disease (Severe)	0.535009	1.46965	0.919221	['FAM13A']	0.656828	0	0
1686	Soluble Interleukin-2 Receptor Subunit Alpha	0.535009	1.46965	0.919221	['ADK']	0.656828	0	0
1687	Metabolite Levels (Hva-5-Hiaa Factor Score)	0.535009	1.46965	0.919221	['CCSER1']	0.656828	0	0
1688	Egfr Mutation-Positive Lung Adenocarcinoma	0.535009	1.46965	0.919221	['BPTF']	0.656828	0	0
1689	T2D (Dietary Heme Iron Intake Interaction)	0.535009	1.46965	0.919221	['TNRC6A']	0.656828	0	0
1690	Economic And Political Preferences (Time)	0.535009	1.46965	0.919221	['NETO1']	0.656828	0	0
1691	Erectile Dysfunction In Type 1 Diabetes	0.535009	1.46965	0.919221	['ALCAM']	0.656828	0	0
1692	Brain Volume In Infants (White Matter)	0.535009	1.46965	0.919221	['WWOX']	0.656828	0	0
1693	Serum Prostate-Specific Antigen Levels	0.535009	1.46965	0.919221	['TBX3']	0.656828	0	0
1694	Weight Loss (Gastric Bypass Surgery)	0.535009	1.46965	0.919221	['PKHD1']	0.656828	0	0
1695	Lysophosphatidylethanolamine Levels	0.535009	1.46965	0.919221	['SHTN1']	0.656828	0	0
1696	Sleep Traits (Multi-Trait Analysis)	0.535009	1.46965	0.919221	['PATJ']	0.656828	0	0
1697	Heel Bone Mineral Density Variance	0.535009	1.46965	0.919221	['ESR1']	0.656828	0	0
1698	Pneumoconiosis In Silica Exposure	0.535009	1.46965	0.919221	['PDZRN4']	0.656828	0	0
1699	Cytomegalovirus Antibody Response	0.535009	1.46965	0.919221	['AGBL1']	0.656828	0	0
1700	Serum 25-Hydroxyvitamin D Levels	0.535009	1.46965	0.919221	['HTR2A']	0.656828	0	0
1701	Serum Parathyroid Hormone Levels	0.535009	1.46965	0.919221	['CASR']	0.656828	0	0
1702	Inferior Parietal Cortex Volume	0.535009	1.46965	0.919221	['SHTN1']	0.656828	0	0
1703	Early Onset Atrial Fibrillation	0.535009	1.46965	0.919221	['ZFHX3']	0.656828	0	0
1704	Plasma Kynurenine Levels In Mdd	0.535009	1.46965	0.919221	['CNTN5']	0.656828	0	0
1705	Blond Vs Non-Blond Hair Color	0.535009	1.46965	0.919221	['KITLG']	0.656828	0	0
1706	Atorvastatin-Induced Myopathy	0.535009	1.46965	0.919221	['ZNF536']	0.656828	0	0
1707	Factor Vii Activity Or Levels	0.535009	1.46965	0.919221	['GCKR']	0.656828	0	0
1708	Percent Mammographic Density	0.535009	1.46965	0.919221	['TBX3']	0.656828	0	0
1709	Nonalcoholic Steatohepatitis	0.535009	1.46965	0.919221	['GCKR']	0.656828	0	0
1710	Black Vs. Blond Hair Color	0.535009	1.46965	0.919221	['EXOC2']	0.656828	0	0
1711	Cognitive Test Performance	0.535009	1.46965	0.919221	['DIRAS2']	0.656828	0	0
1712	Impulsivity (Non-Planning)	0.535009	1.46965	0.919221	['MYT1L']	0.656828	0	0
1713	Narcolepsy With Cataplexy	0.535009	1.46965	0.919221	['UBXN2B']	0.656828	0	0
1714	Fulminant Type 1 Diabetes	0.535009	1.46965	0.919221	['ELAVL2']	0.656828	0	0
1715	Black Vs. Red Hair Color	0.535009	1.46965	0.919221	['EXOC2']	0.656828	0	0
1716	Metabolite Levels (Mhpg)	0.535009	1.46965	0.919221	['OPTC']	0.656828	0	0
1717	Fourth Ventricle Volume	0.535009	1.46965	0.919221	['MIPEP']	0.656828	0	0
1718	Pneumococcal Bacteremia	0.535009	1.46965	0.919221	['DOCK2']	0.656828	0	0
1719	Skin Sensitivity To Sun	0.535009	1.46965	0.919221	['RALY']	0.656828	0	0
1720	P Wave Terminal Force	0.535009	1.46965	0.919221	['KCND3']	0.656828	0	0
1721	Sick Sinus Syndrome	0.535009	1.46965	0.919221	['ZFHX3']	0.656828	0	0
1722	Progranulin Levels	0.535009	1.46965	0.919221	['MYBPHL']	0.656828	0	0
1723	Myasthenia Gravis	0.535009	1.46965	0.919221	['HLA-DRB1']	0.656828	0	0
1724	L-Arginine Levels	0.535009	1.46965	0.919221	['MED23']	0.656828	0	0
1725	Cytokine Levels	0.535009	1.46965	0.919221	['JMJD1C']	0.656828	0	0
1726	Tandem Gait	0.535009	1.46965	0.919221	['GNAL']	0.656828	0	0
1727	Cocaine Dependence	0.544338	1.04969	0.638406	['RBFOX1', 'DOCK3', 'SOHLH2', 'EFNA5']	0.667893	0	0
1728	Bone Mineral Density (Paediatric, Total Body Less Head)	0.551521	1.13045	0.672706	['PPP6R3', 'PTHLH']	0.672811	0	0
1729	Alzheimers Disease (Age Of Onset)	0.551521	1.13045	0.672706	['TOMM40', 'MLN']	0.672811	0	0
1730	Medication Use (Glucocorticoids)	0.551521	1.13045	0.672706	['SMAD3', 'RORA']	0.672811	0	0
1731	Age-Related Nuclear Cataracts	0.551521	1.13045	0.672706	['PTPRT', 'HIP1']	0.672811	0	0
1732	Corneal Resistance Factor	0.551521	1.13045	0.672706	['ADAMTS17', 'TCF4']	0.672811	0	0
1733	Cutaneous Leishmaniasis	0.551521	1.13045	0.672706	['CALCR', 'TCF4']	0.672811	0	0
1734	Esophageal Cancer	0.551521	1.13045	0.672706	['ADH1B', 'PDE4D']	0.672811	0	0
1735	Moyamoya Disease	0.551521	1.13045	0.672706	['CTAGE1', 'JAZF1']	0.672811	0	0
1736	Panic Disorder	0.551521	1.13045	0.672706	['USP25', 'PTBP3']	0.672811	0	0
1737	Igm Levels	0.551521	1.13045	0.672706	['ZNF608', 'PRKD1']	0.672811	0	0
1738	Periventricular White Matter Hyperintensities	0.554495	1.02049	0.601782	['CALCRL', 'CSF1', 'G3BP1', 'ANK2', 'PGPEP1L']	0.67605	0	0
1739	Urinary Metabolite Levels In Chronic Kidney Disease	0.558106	0.990593	0.577719	['AOC1', 'CPS1', 'DDAH1', 'TSHZ2', 'ZFP64', 'DGLUCY', 'ALMS1', 'NUPR1', 'SLC17A1', 'FHIT', 'RND3', 'RBM43']	0.679671	0	0
1740	Sum Neutrophil Eosinophil Counts	0.558106	0.990593	0.577719	['TRAP1', 'GCKR', 'PNKD', 'NDFIP1', 'NPC1', 'MAML1', 'CHD7', 'RASA2', 'JMJD1C', 'HLA-C', 'STXBP6', 'ADGRL4']	0.679671	0	0
1741	Uterine Fibroids	0.560162	0.996224	0.577341	['KCTD8', 'NLGN2', 'CWH43', 'SPATA18', 'CSMD1', 'ESR1', 'GABRG1', 'TNRC6B']	0.681783	0	0
1742	Type 1 Diabetes (Age At Diagnosis)	0.561455	1.04967	0.605894	['SLC4A10', 'HLA-C', 'EYS']	0.68218	0	0
1743	Iris Color (L Coordinate)	0.561455	1.04967	0.605894	['APBB2', 'SIM1', 'FHIT']	0.68218	0	0
1744	Glioma	0.561455	1.04967	0.605894	['STK38L', 'AKAP6', 'MDM4']	0.68218	0	0
1745	Medication Use (Thyroid Preparations)	0.565844	0.98554	0.561203	['CCDC88B', 'SLC25A37', 'TPO', 'POP7', 'MACIR', 'PDE1C', 'NEK6', 'ELMO1', 'SIK3', 'LPP', 'MED7']	0.68712	0	0
1746	Male-Pattern Baldness	0.571099	0.979392	0.548649	['HDAC4', 'CASZ1', 'CLIC4', 'ELAVL4', 'ITPR2', 'RORA', 'ABRAXAS2', 'MSI2', 'PTHLH', 'TRPS1', 'BBX', 'AUTS2', 'IGFBP3', 'ZBTB38', 'RUNX3', 'SRRM1', 'CYP27A1', 'VIL1', 'ETAA1', 'MKLN1', 'DMRTA2', 'SETBP1', 'RASA2', 'SSPN', 'BCL2', 'TCF4', 'FAR2', 'EXOC2']	0.690436	0	0
1747	Liver Enzyme Levels (Alkaline Phosphatase)	0.575924	0.977109	0.539149	['GSK3B', 'L3MBTL3', 'SERPINA1', 'MARCHF1', 'ONECUT2', 'JMJD1C', 'GLI3', 'RPS6KA5', 'UBASH3B', 'NRBF2', 'RGS6', 'EDEM3', 'ATF7IP', 'SEC16B', 'GCKR', 'B3GAT1', 'MSL2', 'AP3B1', 'WWP2', 'MLXIPL', 'MFHAS1', 'PNKD', 'MAFB', 'CPS1', 'DLG4', 'SP7', 'TRIB1', 'MFGE8', 'SSBP3']	0.690436	0	0
1748	Kawasaki Disease	0.576766	0.992856	0.546388	['ZFHX3', 'DAB1', 'GALNT18', 'SLC16A7', 'TECRL']	0.690436	0	0
1749	Basophil Count	0.577207	0.975142	0.535893	['MEF2A', 'CCT3', 'L3MBTL3', 'HIP1', 'YWHAB', 'HLA-C', 'IKZF1', 'LARP4B', 'ACVR2A', 'GALC', 'RCN1', 'CHORDC1', 'RASA2', 'BCL2', 'SLC15A4']	0.690436	0	0
1750	Allergic Disease (Asthma, Hay Fever And/Or Eczema) (Multivariate Analysis)	0.577645	0.979564	0.537582	['SMAD3', 'TRAF3', 'EYA2', 'SUFU', 'RORA', 'IKZF1', 'PDS5B', 'LPP']	0.690436	0	0
1751	Gut Microbiota (Bacterial Taxa)	0.583252	0.979582	0.528128	['LINGO2', 'TMCO5A', 'PLEKHA5', 'OTOS', 'HS6ST1', 'ABCA13']	0.690436	0	0
1752	Response To (Pegylated) Interferon In Hbeag-Neg Hepatitis B	0.587606	1.04965	0.558097	['TFAP2A', 'TCERG1L']	0.690436	0	0
1753	Joint Damage In Rheumatoid Arthritis	0.587606	1.04965	0.558097	['SGCZ', 'HLA-DRB1']	0.690436	0	0
1754	Hypertrophic Cardiomyopathy (Mtag)	0.587606	1.04965	0.558097	['PRKCA', 'SLC35F1']	0.690436	0	0
1755	Cerebrospinal Fluid P-Tau Levels	0.587606	1.04965	0.558097	['PATJ', 'CCDC3']	0.690436	0	0
1756	Brain Structure	0.587606	1.04965	0.558097	['CADPS2', 'CSMD2']	0.690436	0	0
1757	Sarcoidosis	0.587606	1.04965	0.558097	['CCDC88B', 'FAM117B']	0.690436	0	0
1758	Spondylosis	0.587606	1.04965	0.558097	['IQSEC1', 'XYLT1']	0.690436	0	0
1759	Plasma Omega-6 Polyunsaturated Fatty Acid Levels (Gamma-Linolenic Acid)	0.590119	1.0019	0.528433	['SLC45A1', 'CSMD1', 'CLVS1']	0.690436	0	0
1760	Cooked Vegetable Consumption	0.590119	1.0019	0.528433	['MFHAS1', 'CTNNA2', 'SPATA19']	0.690436	0	0
1761	Left Rightbrain Asymmetry	0.590119	1.0019	0.528433	['FAM13A', 'NCOA7', 'MACROD2']	0.690436	0	0
1762	Subclinical Trait Interstitial Lung Disease (Basilar Peel-Core Ratio Of High Attentuation)	0.590732	1.22463	0.64464	['SLC45A1']	0.690436	0	0
1763	Acute Graft Versus Host Disease In Bone Marrow Transplantation (Recipient Effect)	0.590732	1.22463	0.64464	['WWOX']	0.690436	0	0
1764	Gut Microbiota Relative Abundance (Ruminococcus, Family Erysipelotrichaceae)	0.590732	1.22463	0.64464	['ADGRL2']	0.690436	0	0
1765	Logical Memory (Immediate Recall) In Alzheimers Disease Dementia	0.590732	1.22463	0.64464	['DIRAS2']	0.690436	0	0
1766	Parent Of Origin Effect On Receptive Language Ability (Paternal)	0.590732	1.22463	0.64464	['LCOR']	0.690436	0	0
1767	Bipolar Disorder Lithium Response (Continuous) Or Schizophrenia	0.590732	1.22463	0.64464	['CCNH']	0.690436	0	0
1768	Laterality In Neovascular Age-Related Macular Degeneration	0.590732	1.22463	0.64464	['FSHR']	0.690436	0	0
1769	Skin Pigmentation (Conditioned On Rs1426654 And Rs35397)	0.590732	1.22463	0.64464	['GABRG3']	0.690436	0	0
1770	Vein Graft Stenosis In Coronary Artery Bypass Grafting	0.590732	1.22463	0.64464	['ABCA13']	0.690436	0	0
1771	Igg Disialylation Phenotypes (Multivariate Analysis)	0.590732	1.22463	0.64464	['IKZF1']	0.690436	0	0
1772	Neurocognitive Impairment In Hiv-1 (Dichotomous)	0.590732	1.22463	0.64464	['CSMD1']	0.690436	0	0
1773	T-Cell Immunoglobulin And Mucin Domain 1 Levels	0.590732	1.22463	0.64464	['SGCD']	0.690436	0	0
1774	Systemic Sclerosis (Anti-Centromere-Positive)	0.590732	1.22463	0.64464	['PARVB']	0.690436	0	0
1775	Bronchopulmonary Dysplasia In Preterm Infants	0.590732	1.22463	0.64464	['MDGA2']	0.690436	0	0
1776	Red Blood Cell Density In Sickle Cell Anemia	0.590732	1.22463	0.64464	['SORCS2']	0.690436	0	0
1777	Response To Cytidine Analogues (Gemcitabine)	0.590732	1.22463	0.64464	['DOCK1']	0.690436	0	0
1778	Cerebrospinal Fluid P-Tau181P:Ab1-42 Ratio	0.590732	1.22463	0.64464	['TOMM40']	0.690436	0	0
1779	Circulating Myeloperoxidase Levels (Serum)	0.590732	1.22463	0.64464	['GALNT2']	0.690436	0	0
1780	Plasma Thyroid-Stimulating Hormone Levels	0.590732	1.22463	0.64464	['NR3C2']	0.690436	0	0
1781	Response To Ziprazidone In Schizophrenia	0.590732	1.22463	0.64464	['PCDH7']	0.690436	0	0
1782	Non-Response To Bupropion And Depression	0.590732	1.22463	0.64464	['HCN1']	0.690436	0	0
1783	Carotid Atherosclerosis In Hiv Infection	0.590732	1.22463	0.64464	['GRM8']	0.690436	0	0
1784	Antibody Level In Response To Infection	0.590732	1.22463	0.64464	['SRSF6']	0.690436	0	0
1785	Metabolite Levels (5-Hiaa/ Mhpg Ratio)	0.590732	1.22463	0.64464	['ROBO2']	0.690436	0	0
1786	Beta Thalassemia/Hemoglobin E Disease	0.590732	1.22463	0.64464	['BCL11A']	0.690436	0	0
1787	Left Ventricular Global Radial Strain	0.590732	1.22463	0.64464	['CWC27']	0.690436	0	0
1788	Clopidogrel Active Metabolite Levels	0.590732	1.22463	0.64464	['ASIC2']	0.690436	0	0
1789	Lipoprotein (A) - Cholesterol Levels	0.590732	1.22463	0.64464	['AGPAT4']	0.690436	0	0
1790	Short-Term Memory (Digit-Span Task)	0.590732	1.22463	0.64464	['CDH13']	0.690436	0	0
1791	Chronic Central Serous Retinopathy	0.590732	1.22463	0.64464	['RORA']	0.690436	0	0
1792	Beta-2 Microglubulin Plasma Levels	0.590732	1.22463	0.64464	['HLA-C']	0.690436	0	0
1793	Brown Vs. Non-Brown Hair Color	0.590732	1.22463	0.64464	['KITLG']	0.690436	0	0
1794	Plasma Renin Activity Levels	0.590732	1.22463	0.64464	['TENM3']	0.690436	0	0
1795	Social Autistic-Like Traits	0.590732	1.22463	0.64464	['DCLK2']	0.690436	0	0
1796	Influenza A (H1N1) Severity	0.590732	1.22463	0.64464	['TAFA2']	0.690436	0	0
1797	Light Vs. Dark Hair Color	0.590732	1.22463	0.64464	['KITLG']	0.690436	0	0
1798	Warfarin Maintenance Dose	0.590732	1.22463	0.64464	['VKORC1']	0.690436	0	0
1799	Cerebellum Cortex Volume	0.590732	1.22463	0.64464	['ASIC2']	0.690436	0	0
1800	Capecitabine Sensitivity	0.590732	1.22463	0.64464	['SOX6']	0.690436	0	0
1801	Chronic Myeloid Leukemia	0.590732	1.22463	0.64464	['ESR1']	0.690436	0	0
1802	Cystic Fibrosis Severity	0.590732	1.22463	0.64464	['CDH8']	0.690436	0	0
1803	Ceramide Levels (C22:0)	0.590732	1.22463	0.64464	['EYS']	0.690436	0	0
1804	Skin Colour Saturation	0.590732	1.22463	0.64464	['RALY']	0.690436	0	0
1805	White Matter Integrity	0.590732	1.22463	0.64464	['ADAMTS18']	0.690436	0	0
1806	Fish Intake Frequency	0.590732	1.22463	0.64464	['IZUMO3']	0.690436	0	0
1807	Placental Abruption	0.590732	1.22463	0.64464	['DOCK2']	0.690436	0	0
1808	Stroke (Ischemic)	0.590732	1.22463	0.64464	['ZFHX3']	0.690436	0	0
1809	Chemerin Levels	0.590732	1.22463	0.64464	['GRM8']	0.690436	0	0
1810	Lung Volume	0.590732	1.22463	0.64464	['BUB3']	0.690436	0	0
1811	Impulsivity	0.590732	1.22463	0.64464	['MYT1L']	0.690436	0	0
1812	Igg Levels	0.590732	1.22463	0.64464	['AFF3']	0.690436	0	0
1813	Lifespan	0.590732	1.22463	0.64464	['WRN']	0.690436	0	0
1814	Gestational Age At Birth (Maternal Effect)	0.594066	0.979599	0.51014	['MEF2A', 'SEC61A1', 'BNC2', 'LRRC28']	0.69395	0	0
1815	Acne (Severe)	0.604662	0.958021	0.481967	['CPNE5', 'TNKS', 'BCL11A', 'WSCD2', 'SNX32', 'LIMD1', 'PCNX3', 'LARS2', 'MFHAS1', 'EFEMP2', 'CDCP1', 'TMEM158', 'ERI1', 'PAPOLG', 'PLXNB2', 'DOCK2', 'TBC1D22B', 'SCYL1']	0.705933	0	0
1816	Asthma (Adult Onset)	0.60499	0.953996	0.479424	['NDFIP1', 'SMAD3', 'ERBB3', 'SSR3', 'ZBTB10', 'HLA-C', 'RORA', 'ACVR2A', 'HDAC7', 'JAZF1']	0.705933	0	0
1817	Smoking Behaviour (Cigarettes Smoked Per Day)	0.617543	0.958284	0.461899	['CHRNB3', 'PDE1C', 'GRK4']	0.719788	0	0
1818	Iron Status Biomarkers (Iron Levels)	0.617543	0.958284	0.461899	['HFE', 'LRIG1', 'IKZF1']	0.719788	0	0
1819	Plasma Omega-6 Polyunsaturated Fatty Acid Levels (Adrenic Acid)	0.621485	0.979616	0.465948	['JMJD1C', 'NRBF2']	0.722395	0	0
1820	Spontaneous Preterm Birth With Premature Rupture Of Membranes	0.621485	0.979616	0.465948	['NKAIN2', 'FSTL5']	0.722395	0	0
1821	Urinary Albumin-To-Creatinine Ratio In Non-Diabetics	0.621485	0.979616	0.465948	['RSU1', 'GABRG3']	0.722395	0	0
1822	Retinal Vascular Caliber	0.621485	0.979616	0.465948	['MEF2C', 'NMBR']	0.722395	0	0
1823	Potassium Levels	0.621485	0.979616	0.465948	['WDR72', 'KCNK3']	0.722395	0	0
1824	Clozapine-Induced Agranulocytosis	0.621998	0.93779	0.445281	['OSER1', 'XRCC4', 'TAL1', 'TMTC3', 'PDZK1IP1', 'KLF1']	0.722595	0	0
1825	Tonsillectomy	0.62492	0.934914	0.439532	['SBK1', 'OLIG3', 'IGFBP3', 'ADAM23', 'HLA-C', 'IKZF1', 'HLA-DRB1']	0.725592	0	0
1826	Alcoholic Chronic Pancreatitis	0.628035	0.932759	0.433882	['MTPN', 'ARL15', 'NFIB', 'FREM1', 'BCAR1', 'NPAS3', 'JAZF1', 'KCNJ3']	0.728475	0	0
1827	Hemoglobin Levels	0.63157	0.955547	0.439118	['L3MBTL3', 'CTBP2', 'ZC3H4', 'CHURC1-FNTB', 'HFE', 'ANKRD11', 'PRDM5', 'PRKAG2', 'SLC4A1', 'IKZF1', 'COBLL1', 'TRPS1', 'PSD4', 'XPO5', 'MTERF1', 'SLC39A8', 'MAP4K5', 'ZNF322', 'KLHL29', 'SPEN', 'STARD13', 'BTN3A1', 'MTX1', 'ZNF184', 'BCL11A', 'GALNT2', 'PRKCE', 'HEG1', 'ZBTB38', 'SMIM19', 'ATP2B4', 'HLA-C', 'TTC1', 'MITF', 'PRRC2A', 'CYP27A1', 'KLF7', 'KIT', 'NCOA7', 'HDGFL2', 'R3HDM2']	0.728475	0	0
1828	Psoriasis	0.638577	0.933556	0.418712	['CASR', 'SLC45A1', 'TYRP1', 'ERAP1', 'HLA-C', 'RUNX3', 'POU2F3', 'LCE3E', 'UBAC2', 'AKAP13', 'ZMIZ1', 'ELMO1', 'ANXA6', 'EXOC2', 'BPTF']	0.728475	0	0
1829	Response To Serotonin Reuptake Inhibitors In Mdd (Plasma Drug And Metabolite Levels)	0.639779	1.04963	0.468798	['CBX4']	0.728475	0	0
1830	Triglyceride Levels X Thiazide Or Thiazide-Like Diuretics Use Interaction	0.639779	1.04963	0.468798	['GRP']	0.728475	0	0
1831	Response To Platinum-Based Chemotherapy In Non-Small-Cell Lung Cancer	0.639779	1.04963	0.468798	['NRXN3']	0.728475	0	0
1832	Levodopa-Induced Dyskinesia In Levodopa Treated Parkinsons Disease	0.639779	1.04963	0.468798	['TMEM158']	0.728475	0	0
1833	Functional Impairment In Mdd, Bipolar Disorder And Schizophrenia	0.639779	1.04963	0.468798	['ZZEF1']	0.728475	0	0
1834	Tacrolimus Trough Concentration In Kidney Transplant Patients	0.639779	1.04963	0.468798	['PTCD1']	0.728475	0	0
1835	Subjective Response To Lithium Treatment In Bipolar Disorder	0.639779	1.04963	0.468798	['IGFBP3']	0.728475	0	0
1836	Plasma Free Amino Acid Levels (Adjusted For One Other Pfaa)	0.639779	1.04963	0.468798	['CPS1']	0.728475	0	0
1837	Non-Response To Citalopram Or Escitalopram And Depression	0.639779	1.04963	0.468798	['FOXF2']	0.728475	0	0
1838	Arterial Stiffness (Brachial-Femoral Pulse Wave Velocity)	0.639779	1.04963	0.468798	['SMARCA2']	0.728475	0	0
1839	Perceived Intensity Of Neohesperidin Dihydrochalcone	0.639779	1.04963	0.468798	['TMEM18']	0.728475	0	0
1840	Left Ventricular Mass To End-Diastolic Volume Ratio	0.639779	1.04963	0.468798	['IGF1R']	0.728475	0	0
1841	Pursuit Maintenance Gain In Psychotic Disorders	0.639779	1.04963	0.468798	['POP7']	0.728475	0	0
1842	Prepulse Inhibition Of The Startle Response	0.639779	1.04963	0.468798	['BMPR1B']	0.728475	0	0
1843	Uterine Fibroid Size (Maximum Dimension)	0.639779	1.04963	0.468798	['TENM2']	0.728475	0	0
1844	Febrile Seizures (Mmr Vaccine-Related)	0.639779	1.04963	0.468798	['SCN1A']	0.728475	0	0
1845	Vitamin B Levels In Ischemic Stroke	0.639779	1.04963	0.468798	['MYT1L']	0.728475	0	0
1846	Distal/Left-Sided Colorectal Cancer	0.639779	1.04963	0.468798	['KLF14']	0.728475	0	0
1847	Cortical Surface Area (Global Pc1)	0.639779	1.04963	0.468798	['TFDP2']	0.728475	0	0
1848	Emphysema Distribution In Smoking	0.639779	1.04963	0.468798	['SOWAHB']	0.728475	0	0
1849	Mastocytosis (Kit D816V Positive)	0.639779	1.04963	0.468798	['NEIL3']	0.728475	0	0
1850	Osteoporosis-Related Phenotypes	0.639779	1.04963	0.468798	['SPP2']	0.728475	0	0
1851	Serum Protein Levels (Sst2)	0.639779	1.04963	0.468798	['PKN2']	0.728475	0	0
1852	Computer Vision Syndrome	0.639779	1.04963	0.468798	['MAGI2']	0.728475	0	0
1853	Caudate Nucleus Volume	0.639779	1.04963	0.468798	['MYT1L']	0.728475	0	0
1854	Eye Color (Saturation)	0.639779	1.04963	0.468798	['TYRP1']	0.728475	0	0
1855	Eye Color (Brightness)	0.639779	1.04963	0.468798	['TYRP1']	0.728475	0	0
1856	Severe Aplastic Anemia	0.639779	1.04963	0.468798	['FBN2']	0.728475	0	0
1857	Small Vessel Stroke	0.639779	1.04963	0.468798	['CACNB2']	0.728475	0	0
1858	Coenzyme Q10 Levels	0.639779	1.04963	0.468798	['DNM1']	0.728475	0	0
1859	Eye Color Traits	0.639779	1.04963	0.468798	['TYRP1']	0.728475	0	0
1860	Addisons Disease	0.639779	1.04963	0.468798	['LPP']	0.728475	0	0
1861	Neonatal Lupus	0.639779	1.04963	0.468798	['TMTC2']	0.728475	0	0
1862	Post Bronchodilator Fev1 In Copd	0.640417	0.918269	0.409214	['GRIA1', 'SNTG2', 'MEIS2', 'FSTL4']	0.72881	0	0
1863	Atopic Dermatitis	0.642102	0.918167	0.406756	['EGR2', 'DMRTA1', 'CRCT1', 'ZBTB10', 'HLA-C', 'LCE3E', 'HLA-DRB1']	0.730335	0	0
1864	Lung Function In Never Smokers (Low Fev1 Vs High Fev1)	0.653169	0.918338	0.391137	['CCDC91', 'WWP2']	0.741729	0	0
1865	Blood Trace Element (Zn Levels)	0.653169	0.918338	0.391137	['PIK3C3', 'PPCDC']	0.741729	0	0
1866	Bipolar Ii Disorder	0.653169	0.918338	0.391137	['BORCS8-MEF2B', 'PBX4']	0.741729	0	0
1867	Neurological Blood Protein Biomarker Levels	0.662247	0.890392	0.366945	['ABCB1', 'CNTN5', 'ADAM23', 'VWC2']	0.751635	0	0
1868	Sum Basophil Neutrophil Counts	0.666628	0.908479	0.368409	['BRD3', 'TRAP1', 'GCKR', 'PNKD', 'NPC1', 'MAML1', 'CHD7', 'RASA2', 'JMJD1C', 'HLA-C', 'STXBP6', 'ADGRL4']	0.753179	0	0
1869	Urinary Metabolite Modules (Eigenmetabolites) In Chronic Kidney Disease	0.668552	0.881521	0.354937	['BTN3A1', 'CPS1', 'SLC17A1']	0.753179	0	0
1870	Bilirubin Levels	0.668552	0.881521	0.354937	['SEMA3C', 'ERCC4', 'ARHGEF7']	0.753179	0	0
1871	Heart Failure	0.668552	0.881521	0.354937	['FTO', 'SHTN1', 'FAM241A']	0.753179	0	0
1872	Systemic Sclerosis	0.675467	0.893183	0.350441	['MYT1L', 'SCHIP1', 'CHD7', 'PXDN', 'ELMO1', 'PSORS1C1', 'RBM43', 'HLA-DRB1', 'SOX5']	0.753179	0	0
1873	Primary Biliary Cholangitis	0.6764	0.89557	0.350141	['SLC22A23', 'CCDC88B', 'MACIR', 'GLRA3', 'OLIG3', 'SCHIP1', 'SERBP1', 'HLA-C', 'PAM', 'HLA-DRB1']	0.753179	0	0
1874	Vitiligo	0.679085	0.899158	0.347982	['PPP3CA', 'ERBB3', 'ZMIZ1', 'UNC5B', 'NEK6', 'HLA-C', 'RALY', 'CATSPERZ', 'LPP', 'PPARGC1B', 'HLA-DRB1', 'FOXP1']	0.753179	0	0
1875	Response To Statins (Ldl Cholesterol Change)	0.682698	0.864269	0.329894	['CEMIP', 'ABCG2']	0.753179	0	0
1876	Chromium Levels	0.682698	0.864269	0.329894	['GALC', 'NEGR1']	0.753179	0	0
1877	Exploratory Eye Movement Dysfunction In Schizophrenia (Cognitive Search Score)	0.682951	0.918372	0.350205	['GALNT18']	0.753179	0	0
1878	Igg Bisecting N-Acetyl Glucosamine Phenotypes (Multivariate Analysis)	0.682951	0.918372	0.350205	['IKZF1']	0.753179	0	0
1879	Alanine Aminotransferase Levels In Non-Alcoholic Fatty Liver Disease	0.682951	0.918372	0.350205	['KIF16B']	0.753179	0	0
1880	Midgestational Circulating Levels Of Pbdes (Fetal Genetic Effect)	0.682951	0.918372	0.350205	['FOXP2']	0.753179	0	0
1881	Thyrotoxic Hypokalemic Periodic Paralysis And Graves Disease	0.682951	0.918372	0.350205	['KCNJ2']	0.753179	0	0
1882	Parent Of Origin Effect On Language Impairment (Paternal)	0.682951	0.918372	0.350205	['SUGCT']	0.753179	0	0
1883	High Chromosomal Aberration Frequency (Chromosome Type)	0.682951	0.918372	0.350205	['FTO']	0.753179	0	0
1884	Age-Related Macular Degeneration (Geographic Atrophy)	0.682951	0.918372	0.350205	['CFB']	0.753179	0	0
1885	Body Mass Index And Systolic Bp (Bivariate Analysis)	0.682951	0.918372	0.350205	['ADGRB3']	0.753179	0	0
1886	Igg Fucosylation Phenotypes (Multivariate Analysis)	0.682951	0.918372	0.350205	['FUT8']	0.753179	0	0
1887	Degraded Stimulus Continuous Performance Test Score	0.682951	0.918372	0.350205	['ARHGEF4']	0.753179	0	0
1888	Erythrocyte Cadmium Concentration In Never Smokers	0.682951	0.918372	0.350205	['SLC39A8']	0.753179	0	0
1889	Monoclonal Gammopathy Of Undetermined Significance	0.682951	0.918372	0.350205	['SFMBT2']	0.753179	0	0
1890	Cytokine Network Levels (Multivariate Analysis)	0.682951	0.918372	0.350205	['JMJD1C']	0.753179	0	0
1891	Erythema Nodosum In Inflammatory Bowel Disease	0.682951	0.918372	0.350205	['SOS2']	0.753179	0	0
1892	Cardiovascular Risk Factors (Age Interaction)	0.682951	0.918372	0.350205	['CADM1']	0.753179	0	0
1893	Systolic Bp (Alcohol Consumption Interaction)	0.682951	0.918372	0.350205	['IGSF5']	0.753179	0	0
1894	Bone Mineral Density (Paediatric, Lower Limb)	0.682951	0.918372	0.350205	['PTHLH']	0.753179	0	0
1895	Iron Status Biomarkers (Transferrin Levels)	0.682951	0.918372	0.350205	['HFE']	0.753179	0	0
1896	Childhood Asthma With Severe Exacerbations	0.682951	0.918372	0.350205	['CDHR3']	0.753179	0	0
1897	Parental Longevity (Mothers Attained Age)	0.682951	0.918372	0.350205	['HLA-DRB1']	0.753179	0	0
1898	Parental Longevity (Fathers Age At Death)	0.682951	0.918372	0.350205	['WAPL']	0.753179	0	0
1899	Composite Immunoglobulin Trait (Iga/Igg)	0.682951	0.918372	0.350205	['UBR4']	0.753179	0	0
1900	Common Carotid Intima-Media Thickness	0.682951	0.918372	0.350205	['EXT1']	0.753179	0	0
1901	Glucocorticoid-Induced Osteonecrosis	0.682951	0.918372	0.350205	['ZFHX3']	0.753179	0	0
1902	Bladder Cancer (Smoking Interaction)	0.682951	0.918372	0.350205	['FOXF2']	0.753179	0	0
1903	Whole Brain Grey Matter Density	0.682951	0.918372	0.350205	['SCN1A']	0.753179	0	0
1904	Kidney Function Decline Traits	0.682951	0.918372	0.350205	['PDILT']	0.753179	0	0
1905	Left Ventricle Wall Thickness	0.682951	0.918372	0.350205	['IGF1R']	0.753179	0	0
1906	Benign Prostatic Hyperplasia	0.682951	0.918372	0.350205	['SORCS1']	0.753179	0	0
1907	Complement C3 And C4 Levels	0.682951	0.918372	0.350205	['HLA-C']	0.753179	0	0
1908	Thyroglobulin Plasma Levels	0.682951	0.918372	0.350205	['GADD45G']	0.753179	0	0
1909	Mortality In Heart Failure	0.682951	0.918372	0.350205	['GPM6A']	0.753179	0	0
1910	Cortical Amyloid Beta Load	0.682951	0.918372	0.350205	['POLR2E']	0.753179	0	0
1911	Skin Pigmentation Traits	0.682951	0.918372	0.350205	['BNC2']	0.753179	0	0
1912	Pars Opercularis Volume	0.682951	0.918372	0.350205	['ACTL6A']	0.753179	0	0
1913	Low Myopia Vs Hyperopia	0.682951	0.918372	0.350205	['LAMA2']	0.753179	0	0
1914	Chronic Venous Disease	0.682951	0.918372	0.350205	['SKAP2']	0.753179	0	0
1915	Giant Cell Arteritis	0.682951	0.918372	0.350205	['HLA-DRB1']	0.753179	0	0
1916	Sitting Height Ratio	0.682951	0.918372	0.350205	['IGFBP3']	0.753179	0	0
1917	Phoneme Awareness	0.682951	0.918372	0.350205	['SEMA6D']	0.753179	0	0
1918	Spine Bone Size	0.682951	0.918372	0.350205	['ADAMTSL3']	0.753179	0	0
1919	Sapho Syndrome	0.682951	0.918372	0.350205	['CDC25B']	0.753179	0	0
1920	Hair Shape	0.682951	0.918372	0.350205	['SLC45A1']	0.753179	0	0
1921	Tau Burden	0.682951	0.918372	0.350205	['DLGAP2']	0.753179	0	0
1922	Fibrinogen	0.683157	0.864155	0.329269	['CPS1', 'PCCB', 'MSL2', 'JMJD1C']	0.753179	0	0
1923	Vwf Levels	0.692115	0.847568	0.311908	['DAB2IP', 'SLC39A8', 'NELFE']	0.762658	0	0
1924	Testicular Germ Cell Tumor	0.704133	0.863927	0.303056	['ATF7IP', 'KITLG', 'UCK2', 'TFDP2', 'SSR3', 'BAK1', 'PDE8A', 'MAD1L1']	0.775497	0	0
1925	Allergic Disease (Asthma, Hay Fever And/Or Eczema) (Age Of Onset)	0.706031	0.85676	0.298235	['SMAD3', 'TRAF3', 'EYA2', 'SUFU', 'RORA', 'IKZF1', 'LPP']	0.77678	0	0
1926	Coronary Heart Disease	0.706031	0.85676	0.298235	['MRAS', 'SMAD3', 'HLA-C', 'PEMT', 'PHACTR1', 'PLPP3', 'SMG6']	0.77678	0	0
1927	Tourettes Syndrome Or Obsessive-Compulsive Disorder	0.710133	0.816207	0.27939	['SALL4', 'CAMTA1']	0.779833	0	0
1928	Limited Cutaneous Systemic Scleroderma	0.710133	0.816207	0.27939	['SCHIP1', 'EXOC2']	0.779833	0	0
1929	Proportion Of Activated Microglia (Inferior Temporal Cortex)	0.714391	0.81613	0.274485	['RPS6KA5', 'CTNNA2', 'SLC8A1']	0.779833	0	0
1930	Abdominal Aortic Aneurysm	0.714391	0.81613	0.274485	['CTAGE1', 'DAB2IP', 'TRIB1']	0.779833	0	0
1931	Pelvic Organ Prolapse	0.714391	0.81613	0.274485	['IQCJ-SCHIP1', 'SPRY1', 'GPC6']	0.779833	0	0
1932	Bmi X Environmental Factors (Excluding Physical Activity) Interaction	0.72095	0.816284	0.267076	['EFNB2']	0.779833	0	0
1933	Bipolar Disorder (Inflammation And Infection Response Interaction)	0.72095	0.816284	0.267076	['ANTXR2']	0.779833	0	0
1934	Parental Longevity (Combined Parental Age At Death)	0.72095	0.816284	0.267076	['TNNI3K']	0.779833	0	0
1935	Metabolite Levels (Dihydroxy Docosatrienoic Acid)	0.72095	0.816284	0.267076	['BNC2']	0.779833	0	0
1936	Cerebral Amyloid Angiopathy In Alzheimers Disease	0.72095	0.816284	0.267076	['NEDD1']	0.779833	0	0
1937	Hippocampal Volume In Mild Cognitive Impairment	0.72095	0.816284	0.267076	['ADARB2']	0.779833	0	0
1938	Low High Density Lipoprotein Cholesterol Levels	0.72095	0.816284	0.267076	['PLCL1']	0.779833	0	0
1939	Left Ventricular Global Circumferential Strain	0.72095	0.816284	0.267076	['CWC27']	0.779833	0	0
1940	Idiopathic Osteonecrosis Of The Femoral Head	0.72095	0.816284	0.267076	['ASTN2']	0.779833	0	0
1941	Response To Antidepressants In Depression	0.72095	0.816284	0.267076	['DPP10']	0.779833	0	0
1942	White Matter Integrity (Mean Diffusivity)	0.72095	0.816284	0.267076	['XRCC4']	0.779833	0	0
1943	Chronic Widespread Musculoskeletal Pain	0.72095	0.816284	0.267076	['CASR']	0.779833	0	0
1944	Dehydroepiandrosterone Sulphate Levels	0.72095	0.816284	0.267076	['CMIP']	0.779833	0	0
1945	Medication Use (Antithrombotic Agents)	0.72095	0.816284	0.267076	['LPL']	0.779833	0	0
1946	Local Histogram Emphysema Pattern	0.72095	0.816284	0.267076	['MYO1D']	0.779833	0	0
1947	Hip Minimal Joint Space Width	0.72095	0.816284	0.267076	['PIK3R1']	0.779833	0	0
1948	Folate Pathway Vitamin Levels	0.72095	0.816284	0.267076	['PRICKLE2']	0.779833	0	0
1949	Interstitial Lung Disease	0.72095	0.816284	0.267076	['FAM13A']	0.779833	0	0
1950	Cortisol Levels (Saliva)	0.72095	0.816284	0.267076	['CNTNAP5']	0.779833	0	0
1951	Hepatocellular Carcinoma	0.72095	0.816284	0.267076	['HLA-DRB1']	0.779833	0	0
1952	Metabolite Levels (Hva)	0.72095	0.816284	0.267076	['CCSER1']	0.779833	0	0
1953	Select Biomarker Traits	0.72095	0.816284	0.267076	['ZNF536']	0.779833	0	0
1954	Asthma (Time To Onset)	0.72095	0.816284	0.267076	['RORA']	0.779833	0	0
1955	Chronic Rhinosinusitis	0.72095	0.816284	0.267076	['PTPRN2']	0.779833	0	0
1956	Protein C Levels	0.72095	0.816284	0.267076	['GCKR']	0.779833	0	0
1957	Ms (Ocb Status)	0.72095	0.816284	0.267076	['HLA-DRB1']	0.779833	0	0
1958	Low Vwf Levels	0.72095	0.816284	0.267076	['ADGRL2']	0.779833	0	0
1959	Polymyositis	0.72095	0.816284	0.267076	['RPL38']	0.779833	0	0
1960	Graves Disease	0.735398	0.786938	0.24186	['HLA-C', 'LPP', 'TRIB2']	0.79441	0	0
1961	Cerebrospinal Fluid T-Tau Levels	0.735551	0.773205	0.237478	['TOMM40', 'CNTNAP5']	0.79441	0	0
1962	Monobrow Thickness	0.735551	0.773205	0.237478	['PRDM5', 'LIMS1']	0.79441	0	0
1963	Lipoprotein Phospholipase A2 Activity In Cardiovascular Disease	0.754397	0.734614	0.207041	['LPL']	0.807765	0	0
1964	Response To Antidepressants (Symptom Remission)	0.754397	0.734614	0.207041	['KCTD15']	0.807765	0	0
1965	Inflammatory Biomarkers (Multivariate Analysis)	0.754397	0.734614	0.207041	['JMJD1C']	0.807765	0	0
1966	Carotid Intima Media Thickness (Maximum)	0.754397	0.734614	0.207041	['TOMM40']	0.807765	0	0
1967	Fasting Blood Glucose Adjusted For Bmi	0.754397	0.734614	0.207041	['GCKR']	0.807765	0	0
1968	Glaucoma (High Intraocular Pressure)	0.754397	0.734614	0.207041	['ME3']	0.807765	0	0
1969	Cortical Surface Area (Visual Pc2)	0.754397	0.734614	0.207041	['ALCAM']	0.807765	0	0
1970	Blood And Toenail Selenium Levels	0.754397	0.734614	0.207041	['ARSB']	0.807765	0	0
1971	Glaucoma (Primary Angle Closure)	0.754397	0.734614	0.207041	['PLEKHA7']	0.807765	0	0
1972	Early-Onset Parkinsons Disease	0.754397	0.734614	0.207041	['WWOX']	0.807765	0	0
1973	Cutaneous Lupus Erythematosus	0.754397	0.734614	0.207041	['PSORS1C1']	0.807765	0	0
1974	Obsessive-Compulsive Traits	0.754397	0.734614	0.207041	['GRID2']	0.807765	0	0
1975	Distal Colorectal Cancer	0.754397	0.734614	0.207041	['KLF14']	0.807765	0	0
1976	Proinsulin Levels	0.754397	0.734614	0.207041	['TCF7L2']	0.807765	0	0
1977	Kidney Volume	0.754397	0.734614	0.207041	['PDILT']	0.807765	0	0
1978	Liver Volume	0.754397	0.734614	0.207041	['GCKR']	0.807765	0	0
1979	Narcolepsy	0.754397	0.734614	0.207041	['PKN2']	0.807765	0	0
1980	Dupuytrens Disease	0.757537	0.773015	0.214653	['MAFB', 'DMRT2', 'EBF2', 'MAP4K5']	0.810691	0	0
1981	Plasma Omega-6 Polyunsaturated Fatty Acid Levels (Dihomo-Gamma-Linolenic Acid)	0.759042	0.734503	0.202501	['ALCAM', 'TLR4']	0.810691	0	0
1982	Neuroblastoma Or Malignant Cutaneous Melanoma	0.759042	0.734503	0.202501	['HSD17B12', 'HLA-DRB1']	0.810691	0	0
1983	Facial Emotion Recognition (Sad Faces)	0.759042	0.734503	0.202501	['PTCD1', 'KPNA7']	0.810691	0	0
1984	Iris Color (B Coordinate)	0.759042	0.734503	0.202501	['SV2B', 'CSMD1']	0.810691	0	0
1985	Tourette Syndrome	0.773189	0.815591	0.209796	['MEX3B', 'TENM2', 'TENM4', 'HOMER2', 'LMO3', 'SLC4A10', 'HIP1R', 'XYLT1', 'RBMS1', 'TANK']	0.824021	0	0
1986	Response To Cognitive-Behavioural Therapy In Mdd	0.773719	0.734392	0.188406	['HIP1', 'METTL4', 'ANTXR2']	0.824021	0	0
1987	Celiac Disease And Rheumatoid Arthritis	0.773719	0.734392	0.188406	['OLIG3', 'ELMO1', 'AFF3']	0.824021	0	0
1988	Selective Iga Deficiency	0.773719	0.734392	0.188406	['ZCCHC24', 'EGR2', 'FOXP1']	0.824021	0	0
1989	Household Income	0.773719	0.734392	0.188406	['ERBB4', 'ARAP3', 'AFF3']	0.824021	0	0
1990	Metabolic Traits	0.773856	0.753152	0.193085	['GCKR', 'CPS1', 'MTNR1B', 'LPL']	0.824021	0	0
1991	Antineutrophil Cytoplasmic Antibody-Associated Vasculitis	0.780703	0.699487	0.173165	['SERPINA11', 'SERPINA1']	0.827166	0	0
1992	Asthma (Moderate Or Severe)	0.780703	0.699487	0.173165	['SMAD3', 'RORA']	0.827166	0	0
1993	Alopecia Areata	0.781045	0.793608	0.196119	['UTP25', 'EGR2', 'ERBB3', 'TAFA2', 'SYT14', 'PLXNC1', 'LPP', 'EXOC2']	0.827166	0	0
1994	Reading Disability Or Specific Language Impairment Adjusted For Iq (Pleiotropy)	0.783836	0.667793	0.162644	['SRSF9']	0.827166	0	0
1995	Severity Of Nausea And Vomiting Of Pregnancy	0.783836	0.667793	0.162644	['INPP4B']	0.827166	0	0
1996	Educational Attainment (Years Of Education)	0.783836	0.667793	0.162644	['TANK']	0.827166	0	0
1997	Immunoglobulin Light Chain (Al) Amyloidosis	0.783836	0.667793	0.162644	['CCND1']	0.827166	0	0
1998	Response To Quetiapine In Schizophrenia	0.783836	0.667793	0.162644	['GALNT10']	0.827166	0	0
1999	Brain Volume In Infants (Grey Matter)	0.783836	0.667793	0.162644	['CACNB2']	0.827166	0	0
[truncated: 120 more rows]

## Sheet: BMI_vPGS
Rank	Term name	P-value	Odds ratio	Combined score	Overlapping genes	Adjusted p-value	Old p-value	Old adjusted p-value
1	Adult Body Size	5.19966e-52	4.41808	521.712	['ANKLE2', 'CCNH', 'CPNE4', 'JMJD1C', 'ADARB1', 'HS6ST3', 'ALCAM', 'ZNF608', 'RPS6KA5', 'ZMIZ2', 'EPHB1', 'SOX5', 'RBFOX1', 'EPHA7', 'FIBCD1', 'UNC5C', 'HLA-A', 'LARS2', 'ADCY9', 'PARD3', 'PRKD1', 'ALPK1', 'TRIB1', 'MACF1', 'GYPA', 'TMEM161B', 'CTBP2', 'PDE1C', 'GIPR', 'AGAP1', 'PPP1R3A', 'IQGAP3', 'PCDH18', 'TEX29', 'PCDH17', 'PKHD1', 'HIVEP1', 'HIVEP2', 'STXBP6', 'NKX2-4', 'TRPM3', 'RABGAP1L', …	1.12365e-48	0	0
2	Chronotype	9.35758e-27	3.00126	179.876	['DGKG', 'CPNE8', 'PRAG1', 'DGKB', 'TRAF3IP1', 'RASEF', 'PRDM2', 'MSI2', 'SLC8A1', 'RIMS1', 'ALCAM', 'DACH1', 'ZNF608', 'UBASH3B', 'KIF5C', 'GRB10', 'EPC2', 'DIP2C', 'SOX6', 'CALN1', 'SOX5', 'RGS7', 'KIRREL3', 'CSNK1G3', 'GHSR', 'RBFOX1', 'USP7', 'SEMA6D', 'MAGI2', 'SLC6A13', 'KAZN', 'WDR72', 'ATP11B', 'LARP4B', 'HLA-A', 'TANC2', 'ADCYAP1', 'TBL1XR1', 'RFX4', 'CFAP61', 'FTO', 'TMEM161B', 'CTBP2',…	1.01109e-23	0	0
3	Body Size At Age 10	3.26262e-20	3.50931	157.46	['CPNE8', 'CPNE4', 'TUSC3', 'FAIM2', 'CMIP', 'LEPR', 'NUDT12', 'KIRREL3', 'SEMA6D', 'MAGI2', 'EBF1', 'GTF3A', 'EBF2', 'HLA-A', 'ADCYAP1', 'ADCY9', 'FOLH1', 'ANAPC4', 'PRKD1', 'LMX1B', 'FTO', 'TMEM161B', 'SLC35D1', 'CTBP2', 'GIPR', 'NTM', 'CACNA1D', 'PCDH18', 'FHIT', 'PCDH17', 'PKHD1', 'CAMTA1', 'SEC16B', 'TFAP2B', 'CADM1', 'BCL11A', 'CADM2', 'BDNF', 'NFATC1', 'NMBR', 'LRP1B', 'MED13L', 'ZNF536', …	2.35017e-17	0	0
4	Type 2 Diabetes	1.17473e-19	2.43939	106.328	['UBE3C', 'PRAG1', 'DGKB', 'GALNT18', 'FAM13A', 'XYLT1', 'ZBTB20', 'JMJD1C', 'FAIM2', 'ADARB1', 'CMIP', 'IGF1R', 'LRMDA', 'EFR3A', 'CDH2', 'FGF9', 'GRB14', 'CCND1', 'PABPC4L', 'FBRSL1', 'EP300', 'EPC2', 'LARGE1', 'RBFOX1', 'TLE1', 'SLC30A8', 'ARL15', 'CACNA2D3', 'UNC5C', 'WDR72', 'GABRG3', 'ANK1', 'EML2', 'SND1', 'TRHR', 'ZC3H11B', 'MYL7', 'KCNQ3', 'PRKD1', 'ROR2', 'SPATA18', 'TRIB1', 'DSC3', 'FT…	6.3465e-17	0	0
5	Obesity-Related Traits	1.15134e-18	2.29381	94.7472	['SEMA5A', 'FHOD3', 'IL1RN', 'RASEF', 'CWC27', 'TOMM20', 'SLC8A1', 'CDH4', 'CDH2', 'EPSTI1', 'SAMD13', 'RGS7', 'GUCY1A2', 'RBFOX1', 'SRRM4', 'EPHA6', 'SLC30A8', 'DSCAM', 'TMEM178A', 'CACNA2D1', 'SPNS3', 'IPMK', 'MAGI2', 'EBF1', 'MTUS2', 'UNC5C', 'SHISA6', 'DCTD', 'CACNB2', 'ADCYAP1', 'LRATD2', 'LGSN', 'COL4A1', 'PRKD1', 'ASTN2', 'TRIB1', 'KCTD15', 'DSC3', 'RTN4R', 'FTO', 'NOTCH4', 'NTM', 'PLD5', …	4.97609e-16	0	0
6	Metabolite Levels	9.09226e-16	1.73431	60.0661	['SPON1', 'MTRR', 'GLDC', 'TRAF3IP1', 'POP4', 'ZMYND8', 'AQP9', 'GDE1', 'JMJD1C', 'GHITM', 'LCTL', 'PREX2', 'ZFYVE28', 'ALCAM', 'ZNF608', 'LURAP1L', 'EPC2', 'SEPHS1', 'SAMD13', 'TBC1D22A', 'TP63', 'SLC34A2', 'UNC13C', 'RBFOX1', 'ARL15', 'SLC6A15', 'SLC6A13', 'SLC6A12', 'WDR72', 'EBF3', 'CACNA2D4', 'NEIL3', 'POR', 'LRATD2', 'SUB1', 'PAPPA', 'ASPHD2', 'ALPK2', 'TRIB1', 'ASTN2', 'KCTD16', 'NRN1', 'U…	3.27473e-13	0	0
7	Body Mass Index ( Main Effects And Physical Activity Interaction)	1.13615e-15	6.80925	234.314	['DGKG', 'FTO', 'PRKN', 'HIP1', 'CELF1', 'GIPR', 'HNF4G', 'NRXN3', 'FAIM2', 'FOXO3', 'FHIT', 'ELAVL2', 'NPAS3', 'MC4R', 'STK33', 'ZNF608', 'CALCR', 'SLC39A8', 'STXBP6', 'LINGO2', 'SEC16B', 'TCF7L2', 'TFAP2B', 'NEGR1', 'BDNF', 'CADM2', 'FBXL17', 'NAV1', 'CCK', 'ETV5', 'ATXN2L', 'LRFN2', 'GPRC5B', 'MRAS', 'ADCY9', 'GNPDA2', 'CDH12', 'PRKD1', 'ASTN2', 'TMEM18', 'TLR4', 'KCTD15']	3.50746e-13	0	0
8	Age At First Sexual Intercourse	1.80389e-15	3.42686	116.338	['PHF2', 'KCNG2', 'TENM2', 'BNC2', 'CELF2', 'SIPA1L2', 'HS6ST3', 'ZNF608', 'TRPS1', 'PDE4B', 'ACP3', 'FEZF2', 'IFT57', 'ZNF521', 'SOX5', 'MAP2K3', 'RBFOX1', 'DCC', 'SEMA6D', 'KCNH8', 'BTN1A1', 'NSUN3', 'CACNA2D3', 'MED27', 'SORCS3', 'DUSP6', 'KCNU1', 'RAB31', 'ANAPC4', 'RBMS1', 'PDZRN4', 'MAD1L1', 'PDE1C', 'NRXN1', 'TSHZ2', 'FIGN', 'CACNA1D', 'HSD17B12', 'ARHGAP15', 'EFNA5', 'FHIT', 'TMEM26', 'SN…	4.87276e-13	0	0
9	General Risk Tolerance (Mtag)	2.93232e-15	3.20111	107.119	['RYR2', 'IPO11', 'TENM3', 'CELF2', 'PINX1', 'ZBTB20', 'CDH8', 'CDH6', 'DTWD2', 'CLDN23', 'SCMH1', 'SLC16A7', 'EP300', 'CD34', 'STK32C', 'KIRREL3', 'CADPS2', 'RBFOX1', 'SEMA6D', 'NSUN3', 'MAGI2', 'RBM19', 'EBF1', 'TET2', 'SORCS3', 'DUSP26', 'GABRG3', 'SORCS2', 'YWHAZ', 'SND1', 'PARD3B', 'MSH6', 'DMRTA1', 'CDH13', 'PRKD1', 'DIPK2A', 'LCORL', 'DGKI', 'VGLL3', 'RGS17', 'TSHZ3', 'NRXN1', 'TSHZ2', 'FI…	7.04083e-13	0	0
10	Femur Bone Mineral Density X Serum Urate Levels Interaction	3.37315e-15	2.54411	84.7771	['VIPR2', 'CTNND2', 'GALNT18', 'TEX44', 'UMAD1', 'LDLRAD4', 'NR3C2', 'LRMDA', 'CDH4', 'PEBP4', 'FBRSL1', 'PLXNC1', 'LZTS1', 'EPHB1', 'CALN1', 'KIRREL3', 'CCBE1', 'RBFOX1', 'SLC30A9', 'KCNH5', 'TMEM178B', 'DSCAM', 'HPCAL1', 'DDX10', 'KAZN', 'LARP4B', 'GABRG2', 'RUNX1', 'TIAM2', 'SELENON', 'CDIP1', 'FREM1', 'FTO', 'TPH2', 'CASZ1', 'GIPR', 'ANKRD11', 'NOTCH4', 'NTM', 'ABCB5', 'TSHZ2', 'ITPR2', 'BAZ2…	7.28937e-13	0	0
11	Body Mass Index In Physically Active Individuals	8.97594e-15	7.18004	232.233	['PRKN', 'FTO', 'HIP1', 'CELF1', 'GIPR', 'HNF4G', 'NRXN3', 'FAIM2', 'FOXO3', 'FHIT', 'NPAS3', 'MC4R', 'STK33', 'ZNF608', 'CALCR', 'SLC39A8', 'STXBP6', 'LINGO2', 'TFAP2B', 'SEC16B', 'TCF7L2', 'NEGR1', 'BDNF', 'CADM2', 'FBXL17', 'NAV1', 'ETV5', 'ATXN2L', 'LRFN2', 'GPRC5B', 'MRAS', 'ADCY9', 'GNPDA2', 'PRKD1', 'ASTN2', 'TMEM18', 'TLR4', 'KCTD15']	1.76336e-12	0	0
12	Systolic Bp	4.10011e-14	1.99613	61.5309	['CCDC71L', 'ATP8A1', 'CCNH', 'CTNND2', 'PRDM6', 'FAM13A', 'ULK4', 'CIB4', 'XYLT1', 'ZBTB20', 'WBP1L', 'HTR4', 'CWC27', 'SLC8A1', 'CMIP', 'PREX2', 'UBASH3B', 'FGF9', 'GRB14', 'FBRSL1', 'SLC39A8', 'SOX6', 'TBC1D22B', 'SOX5', 'MEF2A', 'CSNK1G3', 'GUCY1A2', 'RBFOX1', 'EPHA6', 'ARL15', 'ZBTB38', 'IGFBP3', 'SWAP70', 'OSR1', 'EBF1', 'DDX10', 'EBF2', 'NPNT', 'EMSY', 'CACNB2', 'ADCY9', 'FOLH1', 'PRKD1', …	7.38361e-12	0	0
13	Adventurousness	8.43725e-14	4.08271	122.904	['BNC2', 'MYT1L', 'CELF2', 'GALNT17', 'PINX1', 'ZBTB20', 'CDH8', 'CDH6', 'ZNF608', 'GRB14', 'SCMH1', 'SLC16A7', 'SLC39A8', 'CD34', 'NEO1', 'BCAS1', 'EPHA7', 'EBF1', 'TET2', 'RANGAP1', 'YWHAZ', 'SHISA6', 'DMRTA1', 'MPPED2', 'DGKI', 'VGLL3', 'NLGN1', 'TSHZ3', 'TSHZ2', 'PHF21A', 'MAP2', 'MVB12B', 'CTNNA3', 'CSMD3', 'BRINP3', 'AUTS2', 'BCL11B', 'CADM2', 'PTCH1', 'PCDH7', 'ESRRG', 'NR2F2', 'GRIN2B', '…	1.40253e-11	0	0
14	Weight	3.4427e-13	3.5641	102.28	['DGKG', 'PTPRT', 'PIGU', 'ARHGAP8', 'FAIM2', 'ATP2A1', 'ECE1', 'GRIK2', 'PCSK5', 'GLI2', 'MC4R', 'MECOM', 'SH3PXD2B', 'CHST8', 'EPHA6', 'BTN1A1', 'ZBTB38', 'KAZN', 'NRG1', 'CDYL', 'BTN3A2', 'GABRG3', 'ETV5', 'ATXN2L', 'ADCY9', 'ANAPC4', 'RBMS1', 'PXYLP1', 'PRKD1', 'LCORL', 'KCTD15', 'FTO', 'DYNC1I2', 'L3MBTL3', 'NLGN1', 'KCNE4', 'PCDH15', 'STK39', 'NRXN3', 'FOXO3', 'FHIT', 'PALM2AKAP2', 'CALCR',…	5.31406e-11	0	0
15	Hdl Levels In Hiv Infection	6.32272e-13	4.9771	139.804	['PTPRT', 'APP', 'DMAC1', 'MEI4', 'AQP9', 'CELF4', 'TMTC2', 'ITPR2', 'PRDM2', 'ASAP1', 'UBR2', 'ADCY8', 'ROBO1', 'RAP1B', 'PCLO', 'RXRA', 'GRM7', 'GMDS', 'IGF2BP1', 'SLIT2', 'CSMD1', 'PRKG1', 'WLS', 'MSR1', 'RBFOX1', 'CNTN5', 'MGMT', 'CACNA2D1', 'COL22A1', 'RBM19', 'MTUS2', 'KAZN', 'HTR1B', 'TRERF1', 'PTPRD', 'LRFN2', 'FSHR', 'CDC42EP3', 'SSPN', 'PPARG', 'CNTN4', 'LCORL', 'FGF12']	9.10893e-11	0	0
16	Heel Bone Mineral Density	7.55941e-13	1.94259	54.2192	['DGKG', 'FHOD3', 'DGKB', 'UBE3D', 'SLC8A1', 'CMIP', 'CDH6', 'LRMDA', 'HHAT', 'RPS6KA5', 'EPSTI1', 'GRB10', 'FAM3C', 'SOX6', 'RGS9', 'BAHCC1', 'WLS', 'GTF2I', 'SOX5', 'RPS12', 'CSNK1G3', 'EPHA4', 'MAP2K2', 'SEMA6D', 'ZBTB38', 'UBE2E3', 'ANXA13', 'EBF1', 'FRS2', 'HLA-A', 'RUNX1', 'MSH6', 'TIAM2', 'TMEM135', 'BIN3', 'ADCY9', 'TXLNB', 'DAAM2', 'PAPPA', 'ANAPC4', 'ERG', 'LMX1B', 'ASTN2', 'PLPP3', 'FT…	1.02099e-10	0	0
17	Waist Circumference	1.22933e-12	3.38216	92.7543	['CNTNAP2', 'CHD6', 'ATP2A2', 'FAIM2', 'ATP2A1', 'LDB2', 'PTPRK', 'PPP1R9A', 'HAPLN1', 'MC4R', 'PREX1', 'RASGEF1B', 'ADAMTSL3', 'RSPO3', 'CADPS2', 'UNC13C', 'ZBTB38', 'TSC22D2', 'RBM19', 'TBC1D9', 'WDR72', 'NAV1', 'NAV2', 'ETV5', 'ATXN2L', 'TIAM1', 'GPRC5B', 'ADCY9', 'SETBP1', 'CDH12', 'PPARG', 'PRKD1', 'FTO', 'KCNE4', 'GIPR', 'SLC22A2', 'SATB2', 'NRXN3', 'PPM1H', 'HSD17B12', 'FOXO3', 'FHIT', 'PK…	1.56269e-10	0	0
18	Menarche (Age At Onset)	3.11908e-12	3.04347	80.6321	['PCSK2', 'TENM2', 'THRB', 'SLC44A1', 'KCNK9', 'FAIM2', 'PTPRK', 'ECE2', 'CMIP', 'GHR', 'SIX6', 'LEPR', 'RSPO3', 'DLGAP1', 'DLGAP2', 'GTF2I', 'KIRREL3', 'UNC13C', 'CADPS2', 'KLF12', 'TACR3', 'HLA-A', 'ETV5', 'GPRC5B', 'OLFM3', 'DPYD', 'VGLL3', 'FTO', 'MAGEL2', 'CTBP2', 'GPR45', 'STXBP4', 'SATB2', 'PARN', 'IL20RB', 'OR2K2', 'AGAP1', 'TEX29', 'PHF21A', 'FUT8', 'CCDC85A', 'JHY', 'ASCC3', 'IGF2BP2', …	3.74462e-10	0	0
19	Smoking Initiation	3.93058e-12	4.03099	105.863	['TENM2', 'TENM3', 'BNC1', 'ZBTB20', 'XYLT1', 'TTC29', 'GOLGA3', 'SGCD', 'GRM8', 'PDE4B', 'NUDT12', 'GRID2', 'DCC', 'LRRIQ3', 'SEMA6D', 'ARAP2', 'SLC39A11', 'CDH12', 'MAD1L1', 'TMEM161B', 'DMAC1', 'CTTNBP2', 'NRXN1', 'NRXN3', 'ERBB3', 'ASCC3', 'FPGT-TNNI3K', 'CNNM2', 'RUNX1T1', 'KCNJ3', 'CA10', 'AUTS2', 'NEGR1', 'PCDH9', 'BDNF', 'CADM2', 'CEP350', 'SLC4A10', 'PTPRD', 'SDK1', 'LSM8', 'AGBL4', 'SLC…	4.47052e-10	0	0
20	Amyotrophic Lateral Sclerosis (Sporadic)	1.07978e-11	3.45856	87.3345	['DOCK4', 'THRB', 'ICE1', 'RTCA', 'CTNND2', 'CELF4', 'CHD2', 'RYR3', 'NR3C2', 'ZFYVE26', 'ALCAM', 'DACH1', 'FGF9', 'LRRTM4', 'ADAMTSL3', 'RPS6KA1', 'MAP3K7', 'CALN1', 'NUDT12', 'RBM19', 'FBXO15', 'PAX3', 'PTH2R', 'MRAS', 'ERG', 'KCTD16', 'EPB41', 'SYNPO2', 'TYRP1', 'NEDD4L', 'INPP5B', 'NKAIN3', 'TSPAN9', 'ERBB4', 'SLITRK1', 'ZNF700', 'ASIC2', 'BEND7', 'BRINP3', 'CSMD1', 'CNTLN', 'OPCML', 'TFAP2A'…	1.1667e-09	0	0
21	Bmi In Non-Smokers	4.97818e-11	6.5576	155.568	['PRKN', 'FTO', 'HIP1', 'GRP', 'CIB4', 'HNF4G', 'NRXN3', 'ATP2A1', 'FAIM2', 'FIGN', 'FHIT', 'MC4R', 'CALCR', 'ERBB4', 'SLC39A8', 'LINGO2', 'TFAP2B', 'SEC16B', 'TCF7L2', 'NEGR1', 'BDNF', 'CADM2', 'NAV1', 'ETV5', 'GNPDA2', 'NOVA1', 'TMEM18', 'TLR4', 'KCTD15']	5.12278e-09	0	0
22	Hip Circumference	9.41594e-11	3.50257	80.8605	['PTPRT', 'DPP10', 'ROBO2', 'FAIM2', 'ATP2A1', 'NUDT3', 'MC4R', 'CCND1', 'GRB14', 'ADAMTSL3', 'LEPR', 'RSPO3', 'KIRREL3', 'ZBTB38', 'BTN3A2', 'SENP2', 'ETV5', 'GPRC5B', 'ADCY9', 'NRG3', 'ALPK2', 'PRKD1', 'FTO', 'L3MBTL3', 'H6PD', 'GIPR', 'NRXN3', 'FOXO6', 'FOXO3', 'FHIT', 'CALCR', 'COBLL1', 'ISOC1', 'STXBP6', 'SEC16B', 'TFAP2B', 'TCF7L2', 'NEGR1', 'BDNF', 'CADM2', 'LY86', 'LSAMP', 'TMEM154', 'GNP…	9.24902e-09	0	0
23	Body Mass Index ( Main Effects And Smoking Interaction)	1.8263e-10	4.9325	110.604	['PRKN', 'FTO', 'HIP1', 'GRP', 'CIB4', 'HNF4G', 'NRXN3', 'ATP2A1', 'FAIM2', 'FIGN', 'MTIF3', 'FHIT', 'MC4R', 'CALCR', 'ERBB4', 'SLC39A8', 'LINGO2', 'TFAP2B', 'SEC16B', 'TCF7L2', 'CHRNB4', 'NEGR1', 'GRID1', 'BDNF', 'CADM2', 'NAV1', 'PAX2', 'ETV5', 'GNPDA2', 'NOVA1', 'PRKD1', 'TMEM18', 'TLR4', 'KCTD15']	1.64443e-08	0	0
24	Bmi (Adjusted For Smoking Behaviour)	1.8263e-10	4.9325	110.604	['PRKN', 'FTO', 'HIP1', 'GRP', 'CIB4', 'HNF4G', 'NRXN3', 'ATP2A1', 'FAIM2', 'FIGN', 'MTIF3', 'FOXO3', 'FHIT', 'MC4R', 'CALCR', 'ERBB4', 'SLC39A8', 'LINGO2', 'TFAP2B', 'SEC16B', 'TCF7L2', 'NEGR1', 'GRID1', 'BDNF', 'CADM2', 'NAV1', 'PAX2', 'ETV5', 'GNPDA2', 'NOVA1', 'PRKD1', 'TMEM18', 'TLR4', 'KCTD15']	1.64443e-08	0	0
25	Spherical Equivalent Or Myopia (Age Of Diagnosis)	2.24475e-10	3.19318	70.9436	['VIPR2', 'THRB', 'LRMDA', 'RASGEF1B', 'CD34', 'RBFOX1', 'ZBTB38', 'MYOF', 'FNDC3B', 'SETMAR', 'SYN3', 'SHISA6', 'GOLGA8B', 'BIN3', 'MAF', 'MPPED2', 'KCNQ5', 'CAGE1', 'KCTD15', 'L3MBTL3', 'NTM', 'PLD5', 'CACNA1D', 'NPAS3', 'DPP6', 'PCBP3', 'MVB12B', 'NRIP1', 'SSR1', 'DRD1', 'B4GALNT2', 'GPC6', 'CD55', 'KCNJ2', 'TFAP2B', 'USP25', 'TCF7L2', 'SLC14A2', 'EGR3', 'RNLS', 'GRIN2B', 'ST18', 'GATAD2A', 'C…	1.9341e-08	0	0
26	Diastolic Bp	2.32701e-10	1.91703	42.5221	['DGKB', 'CCNH', 'GALNT18', 'PRDM6', 'ULK4', 'CIB4', 'PRDM1', 'HTR4', 'SLC8A1', 'NUDT3', 'CMIP', 'PREX1', 'DACH1', 'UBASH3B', 'GRB14', 'CCND1', 'GRB10', 'SLC39A8', 'PLXNC1', 'SOX6', 'GTF2I', 'RGS7', 'CSNK1G3', 'GUCY1A2', 'ZBTB38', 'IGFBP3', 'SWAP70', 'EBF1', 'NPNT', 'CACNB2', 'GAREM1', 'ERG', 'ZNF831', 'TRIB1', 'FBN2', 'CASZ1', 'GYPA', 'TMEM161B', 'CTBP2', 'TSHZ3', 'NPR3', 'CWF19L2', 'NEDD4L', 'C…	1.9341e-08	0	0
27	Gut Microbiota (Bacterial Taxa, Hurdle Binary Method)	4.65375e-10	2.60613	56.001	['PTPRT', 'NRP1', 'RAB3C', 'TENM2', 'TENM4', 'MYT1L', 'TUSC3', 'CTNND2', 'SNX13', 'LDLRAD3', 'CDH8', 'CDH4', 'SGCD', 'LRRTM4', 'EXO1', 'ADAMTSL3', 'SH3PXD2B', 'CWC22', 'DLGAP1', 'MALRD1', 'LRRFIP1', 'DIP2C', 'ADAMTS6', 'KIRREL3', 'UNC13C', 'EDN1', 'ST6GAL2', 'NBPF3', 'DSCAM', 'OVCH1', 'ARAP2', 'RHOH', 'NRG2', 'VAV2', 'NRG3', 'TBC1D4', 'RFX4', 'OR2AP1', 'SNRPC', 'B4GALT5', 'RBMS3', 'PLPPR1', 'PDE1…	3.72473e-08	0	0
28	Hand Grip Strength	7.74491e-10	3.17921	66.6961	['ROBO2', 'TENM3', 'CELF1', 'SLC8A1', 'MLN', 'ACTG1', 'MC4R', 'ZNF280D', 'CRTAC1', 'TRPS1', 'KNTC1', 'SLC39A8', 'FAM3C', 'JARID2', 'NUDT12', 'SEMA6D', 'HLA-A', 'ATXN2L', 'ADCY9', 'CDH11', 'LCORL', 'MAD1L1', 'CREB5', 'FTO', 'NLGN1', 'PPP1R3A', 'HSD17B12', 'ABHD17C', 'POLD3', 'PTPRZ1', 'CSMD1', 'OPCML', 'SEC16B', 'TFAP2B', 'SLF2', 'AUTS2', 'ARPP21', 'BDNF', 'MGMT', 'CADPS', 'POU6F2', 'FBXL17', 'SAM…	5.97741e-08	0	0
29	Body Mass Index	1.29175e-09	1.58955	32.5337	['CPNE8', 'FAAH', 'CPNE4', 'POP4', 'IKZF1', 'ADARB1', 'NUDT3', 'HS6ST3', 'ZC3H12C', 'GOLGA3', 'ALCAM', 'ZNF608', 'BSN', 'PRIMA1', 'SOX5', 'RBFOX1', 'KCTD19', 'RBFOX3', 'CACNA2D3', 'GABRG1', 'ZC3H11B', 'ADCY9', 'PRKD1', 'ALPK1', 'ASTN2', 'KCTD15', 'MACF1', 'L3MBTL3', 'TMEM161B', 'CTBP2', 'PDE1C', 'GIPR', 'SLC22A2', 'SLC22A1', 'HNRNPLL', 'PCDH17', 'MAP2', 'HIVEP1', 'STXBP6', 'B4GALNT3', 'NTNG1', 'C…	9.62575e-08	0	0
30	Triglyceride Levels	1.3828e-09	1.85878	37.9175	['SCARB1', 'PRAG1', 'PWWP2B', 'FAM13A', 'AQP9', 'JMJD1C', 'ADARB1', 'PRDM1', 'CMIP', 'IGF1R', 'RIMS1', 'HHAT', 'CREB3L3', 'GRB14', 'RPS6KA1', 'TNFSF10', 'SLC39A8', 'SLC16A9', 'TBC1D22B', 'NUDT12', 'CALN1', 'CSGALNACT1', 'PAQR9', 'RBFOX1', 'SLC30A8', 'ARL15', 'TPM1', 'EBF1', 'MYT1', 'MAF', 'RFX4', 'FIZ1', 'ALPK2', 'TRIB1', 'FTO', 'MACF1', 'CASZ1', 'L3MBTL3', 'CDCA2', 'PDE1C', 'CTTNBP2', 'SLC22A1',…	9.96074e-08	0	0
31	Pulse Pressure	1.77015e-09	1.82904	36.8592	['CCDC71L', 'FHOD3', 'CCNH', 'CTNND2', 'PRDM6', 'FAM13A', 'ULK4', 'CIB4', 'WBP1L', 'MSI2', 'GRB14', 'EPC2', 'PLXNC1', 'MALRD1', 'SOX6', 'CSNK1G3', 'GUCY1A2', 'MAP2K2', 'IGFBP5', 'ARL15', 'IGFBP3', 'SWAP70', 'OSR1', 'TPM1', 'FNDC3B', 'EBF1', 'AFAP1', 'NPNT', 'EMSY', 'TRHR', 'CACNB2', 'TBL1XR1', 'COL4A1', 'PAPPA', 'KCNQ5', 'ERG', 'MXRA7', 'ZNF831', 'PLPP3', 'FTO', 'FBN2', 'CASZ1', 'TMEM161B', 'GIPR…	1.23133e-07	0	0
32	Height	1.82336e-09	1.59584	32.1123	['SERPINE2', 'GLDC', 'ITSN1', 'XYLT1', 'IKZF1', 'SLC4A3', 'NUDT3', 'PREX1', 'TNFSF10', 'BBX', 'SOX6', 'CDON', 'SOX5', 'DAPK1', 'FNDC3B', 'FRS2', 'WDR72', 'HLA-A', 'PASK', 'RUNX1', 'ADCY9', 'RUFY4', 'DAAM2', 'PAPPA', 'KCNQ3', 'TBPL1', 'SPATA18', 'ASTN2', 'PLPP3', 'FREM1', 'CFAP61', 'L3MBTL3', 'GYPA', 'CTBP2', 'IL20RB', 'TMTC2', 'INPP5B', 'NKAIN3', 'CHST11', 'MAP2', 'GALR1', 'STC2', 'DYM', 'B4GALNT…	1.23133e-07	0	0
33	Obesity	2.19733e-09	5.87335	117.091	['FTO', 'GIPR', 'HNF4G', 'NRXN3', 'HS6ST3', 'MC4R', 'LINGO2', 'TFAP2B', 'WWOX', 'SEC16B', 'PCDH9', 'NEGR1', 'BDNF', 'CADM2', 'UBE2E3', 'LHFPL3', 'PROX1', 'ETV5', 'GPRC5B', 'MAF', 'ADCY9', 'NPC1', 'GNPDA2', 'FAT1', 'ALPK1', 'TMEM18']	1.43892e-07	0	0
34	Photic Sneeze Reflex	5.52087e-09	4.8192	91.6358	['SLC35B3', 'TMEM161B', 'TSHZ3', 'LUZP2', 'FHIT', 'CAMTA1', 'RAB28', 'EDIL3', 'PRELID2', 'SRRM4', 'RBFOX1', 'KLF12', 'RBFOX3', 'AUTS2', 'PCDH9', 'CADM2', 'ESRRG', 'NR2F2', 'PLXDC2', 'HS3ST1', 'ACVR2A', 'ANO3', 'ENOX1', 'ETAA1', 'NRG3', 'FAT3', 'KIF2B', 'CNTNAP5', 'KCTD16']	3.509e-07	0	0
35	Appendicular Lean Mass	6.00677e-09	1.74499	33.0333	['ICE1', 'ARID4B', 'SLC8A1', 'CMIP', 'IGF1R', 'LRMDA', 'CCND3', 'ZNF608', 'SCMH1', 'GRB10', 'SLC16A9', 'BAHCC1', 'PSKH1', 'SOX5', 'SH3GL1', 'CSGALNACT1', 'CAST', 'CCBE1', 'GHSR', 'USP7', 'TLE1', 'ARL15', 'FBXW11', 'ZBTB38', 'FNDC3B', 'PASK', 'TANC2', 'RUNX1', 'TIAM2', 'ADCY9', 'DAAM2', 'PARD3', 'PAPPA', 'ERG', 'TLN2', 'LMX1B', 'ASTN2', 'SNRPC', 'LLGL1', 'CFAP61', 'FTO', 'CUL7', 'CASZ1', 'L3MBTL3'…	3.70875e-07	0	0
36	Number Of Sexual Partners	7.01127e-09	3.64462	68.4304	['FTO', 'KCNG2', 'TMEM161B', 'TENM2', 'HNF4G', 'XYLT1', 'LDB2', 'GRB14', 'LRRTM4', 'ASCC3', 'ZNF423', 'CNNM2', 'NUDT12', 'RUNX1T1', 'KLHL29', 'LINGO2', 'CADPS2', 'NEGR1', 'BCL11A', 'CADM2', 'DCC', 'SEMA6D', 'UBE2E3', 'PCDH7', 'NSUN3', 'CYP7B1', 'FBXO33', 'SND1', 'LRP1B', 'NAALADL2', 'EIF5', 'TMEM17', 'SETBP1', 'NFIA', 'SGSM2', 'NMUR2', 'MAD1L1', 'VGLL3']	4.20871e-07	0	0
37	Smoking Status (Ever Vs Never Smokers)	7.8814e-09	2.67616	49.9339	['KCNG2', 'TENM2', 'PIGU', 'GALNT17', 'ZBTB20', 'TTC29', 'IGF1R', 'HS6ST3', 'CDH6', 'ZNF407', 'PDE4B', 'NUDT12', 'CADPS2', 'EPHA7', 'GRID1', 'DCC', 'LRRIQ3', 'SEMA6D', 'RBM19', 'EBF1', 'ARAP2', 'MAD1L1', 'VGLL3', 'CTTNBP2', 'TYRP1', 'DBX1', 'FOXO6', 'FOXO3', 'EFNA5', 'DPP4', 'SERTAD4', 'ERICH3', 'PLXNA2', 'EBLN1', 'ASCC3', 'BEND7', 'RUNX1T1', 'OPCML', 'KCNJ3', 'TFAP2B', 'SLC14A2', 'CA10', 'NEGR1'…	4.60316e-07	0	0
38	Cognitive Ability, Years Of Educational Attainment Or Schizophrenia (Pleiotropy)	1.03871e-08	2.83513	52.1173	['CELF4', 'ATP2A2', 'SPRED2', 'IMMP2L', 'BBX', 'SLC39A8', 'CALN1', 'BNIP3L', 'DCC', 'SEMA6D', 'TET2', 'SORCS3', 'CACNB2', 'BACE2', 'NPC1', 'DPYD', 'CDH13', 'PRKD1', 'SHANK3', 'MAD1L1', 'RAPGEF4', 'GAS7', 'GPM6A', 'NTM', 'NRXN1', 'FOXO6', 'FOXO3', 'EFNA5', 'PCDH17', 'TMEM26', 'PCNX1', 'GRIN2A', 'SNX29', 'FUT9', 'CTNNA3', 'RAB11FIP5', 'ATF7IP', 'PTPRN2', 'SPHKAP', 'NEGR1', 'BCL11A', 'CADM2', 'BNIP3…	5.90696e-07	0	0
39	Post Bronchodilator Fev1/Fvc Ratio	2.12195e-08	2.60778	46.0751	['ROBO2', 'TENM2', 'CLSTN2', 'GALNT17', 'FAM13A', 'ULK4', 'GRIK3', 'CELF4', 'CYSLTR2', 'ERC2', 'DLGAP2', 'EDIL3', 'CHRNB4', 'GRID2', 'KCNH7', 'DAPK1', 'SEMA6D', 'PDE4D', 'TET2', 'AFAP1', 'KSR2', 'NPNT', 'SUPT3H', 'PARD3B', 'CDH13', 'CNTNAP5', 'PRKN', 'OCA2', 'KANK1', 'DDX24', 'NRXN1', 'HEATR1', 'PALM2AKAP2', 'PKHD1', 'FUT8', 'GNG2', 'OTOG', 'UBTD1', 'ASIC2', 'WWOX', 'ARNT2', 'GCKR', 'CADM2', 'MOC…	1.17578e-06	0	0
40	Night Sleep Phenotypes	2.36931e-08	2.0649	36.2557	['HDDC2', 'TENM2', 'GPR26', 'TENM4', 'FAM107A', 'TCF21', 'SLC2A2', 'ARID4B', 'STON2', 'ISM1', 'TOMM20', 'MMP20', 'UFL1', 'IMMP2L', 'CDH4', 'MRPL1', 'MMP27', 'GRM7', 'TRPS1', 'NEK1', 'MALRD1', 'ERC2', 'ARL15', 'DAPK1', 'IGFBP3', 'MAGI2', 'CACNA2D3', 'GTF3A', 'NPNT', 'DUSP6', 'TRHR', 'TGFBR2', 'ETV6', 'TRDN', 'DCT', 'COL4A1', 'RFX4', 'CDC42EP3', 'SLC9A9', 'PEX5', 'IRF2', 'NDUFS4', 'WDFY1', 'TBPL1',…	1.28002e-06	0	0
41	Hdl Levels	4.09849e-08	1.79042	30.4551	['DGKG', 'SCARB1', 'CPNE4', 'FAM13A', 'AQP9', 'ZBTB20', 'JMJD1C', 'ADARB1', 'IKZF1', 'UBE3B', 'GIMAP6', 'CMIP', 'SPIC', 'ZC3H12C', 'CDH4', 'CCND3', 'ZNF608', 'UBASH3B', 'GRB14', 'LEPR', 'SLC39A8', 'SLC16A9', 'MYOZ2', 'GLUL', 'PSKH1', 'GTF2I', 'NUDT12', 'KIRREL3', 'ARL15', 'FST', 'TPM1', 'EBF1', 'FNDC3A', 'EMSY', 'GAREM1', 'FOLH1', 'PARD3', 'ALPK2', 'PRR12', 'TRIB1', 'FTO', 'CDCA2', 'CTBP2', 'TMTC…	2.1602e-06	0	0
42	General Cognitive Ability	4.5041e-08	2.56117	43.3239	['PTPRO', 'DYSF', 'JMJD1C', 'CDH8', 'ELAVL2', 'PREX1', 'CDH4', 'MYBPHL', 'CAMKV', 'XPO4', 'ZMIZ2', 'SLC39A8', 'BSN', 'LARGE1', 'CALN1', 'ABT1', 'RBFOX1', 'KCNH7', 'DCC', 'PDE4D', 'CD180', 'TET2', 'STIMATE', 'NAV2', 'BTN3A2', 'SND1', 'SLC22A23', 'ANAPC4', 'CDHR4', 'ERG', 'PRKD1', 'FOXO6', 'AFG1L', 'FOXO3', 'SULT1A1', 'DPP4', 'SNX29', 'CAMK2N1', 'NOTO', 'LONRF2', 'KCNJ3', 'ARFGEF2', 'AUTS2', 'ARPP2…	2.31747e-06	0	0
43	Smoking Initiation (Ever Regular Vs Never Regular)	8.70412e-08	3.58662	58.3072	['DDR1', 'RYR2', 'TENM2', 'CTDP1', 'BNC2', 'CTTNBP2', 'TTC29', 'EFNA5', 'CLYBL', 'PTPRG', 'DPP4', 'SALL3', 'GALR1', 'PDE4B', 'PTCHD4', 'ASCC3', 'RUNX1T1', 'KCNJ3', 'EPHA7', 'LRRIQ3', 'BCL11A', 'BDNF', 'CADM2', 'SEMA6D', 'EBF1', 'STIMATE', 'WDR72', 'NAV2', 'FOXN3', 'SDK1', 'CDH12', 'TMEM18', 'XKR6']	4.37433e-06	0	0
44	Response To Amphetamines	9.137e-08	7.98275	129.387	['MAP2K4', 'WWOX', 'PTPRN2', 'SGMS1', 'FBXL17', 'NEDD4L', 'TRAPPC9', 'FHIT', 'NELL1', 'PTPRE', 'PAX7', 'ANKRD31', 'TMEM106B', 'CDH13', 'CCSER1', 'CSMD2', 'CNTLN']	4.48751e-06	0	0
45	Intelligence (Mtag)	1.02352e-07	2.26419	36.4417	['PHF2', 'PTPRO', 'JMJD1C', 'ATP2A1', 'ELAVL2', 'PREX1', 'CAMKV', 'CDH2', 'MYBPHL', 'ZMIZ2', 'SCMH1', 'SLC39A8', 'BSN', 'LARGE1', 'CALN1', 'ABT1', 'RBFOX1', 'GRID2', 'KCNH5', 'DCC', 'BTN1A1', 'PDE4D', 'TET2', 'SORCS3', 'TANC2', 'SLC22A23', 'ATXN2L', 'DPYD', 'ANAPC4', 'RBMS1', 'PRKD1', 'SHANK3', 'PDE1C', 'FOXO6', 'AFG1L', 'FOXO3', 'CACNA1E', 'PCDH17', 'SULT1A1', 'DPP4', 'RASD2', 'WRN', 'SNX29', 'C…	4.91519e-06	0	0
46	Cognitive Decline Rate In Late Mild Cognitive Impairment	1.57041e-07	3.16996	49.6629	['GPM6A', 'TENM2', 'HS3ST3A1', 'MYT1L', 'TMTC2', 'FOXK1', 'FSTL4', 'SPRED2', 'ADAM29', 'CDH4', 'GNG2', 'FTMT', 'BTBD3', 'STXBP6', 'PPARGC1A', 'TMEM132D', 'BNIP3L', 'TMEM132C', 'RBFOX1', 'HTR1E', 'EIPR1', 'SLC6A15', 'TSC22D2', 'CADPS', 'EBF1', 'ATP2B2', 'NR2F2', 'PNMA2', 'EPOP', 'YWHAZ', 'GABRG2', 'MED13L', 'TGFBR2', 'SDK1', 'NOVA1', 'TLR4', 'ADGRL3']	7.37752e-06	0	0
47	Bp (Smoking Interaction)	1.78592e-07	8.19396	127.319	['CYB5B', 'GYPA', 'COLEC10', 'TNFRSF19', 'NRXN3', 'PPP1R3A', 'CACNA2D4', 'TRAPPC9', 'FRY', 'LRP1B', 'MECOM', 'GRB10', 'PRKG2', 'CNTN4', 'GPC6', 'OPCML']	8.15079e-06	0	0
48	Motion Sickness	1.81045e-07	7.36826	114.389	['LINGO2', 'NLGN1', 'GPR26', 'AUTS2', 'CPNE4', 'CELF2', 'POU6F2', 'ARAP2', 'NR2F2', 'ST18', 'LRP1B', 'RGS5', 'SDK1', 'ACO1', 'CBLN4', 'MCTP2', 'NECTIN3']	8.15079e-06	0	0
49	Corneal Astigmatism	2.11218e-07	4.80542	73.8611	['VIPR2', 'TSHZ3', 'DMAC1', 'DOCK9', 'FOXF1', 'CTNND2', 'DNAH5', 'XYLT1', 'AOAH', 'B3GALT5', 'FLI1', 'VAV2', 'MED13L', 'ZC3H11B', 'SMOC2', 'TMEM135', 'KCNU1', 'PARD3', 'TNR', 'NMUR1', 'ADAMTS8', 'PPARGC1A', 'CALN1']	9.31516e-06	0	0
50	Major Depressive Disorder	2.6588e-07	2.34883	35.5618	['CCNH', 'DGKB', 'GALNT17', 'ECE2', 'PTPRG', 'SYNPR', 'PCLO', 'RASGEF1B', 'TRPS1', 'PLXNC1', 'LARGE1', 'XYLB', 'PCMTD1', 'RGS7', 'CCBE1', 'RBFOX1', 'TMCO5A', 'KCNH5', 'CACNA2D1', 'SLC6A15', 'IGFBP3', 'EBF2', 'UNC5C', 'NRG1', 'SORCS3', 'PARD3', 'MPPED2', 'KCTD15', 'RBMS3', 'TMEM161B', 'FH', 'NLGN1', 'CDCA2', 'FAXC', 'ITPR2', 'FHIT', 'NLRP9', 'PRR5-ARHGAP8', 'VPS8', 'PDGFC', 'CSMD1', 'BRINP3', 'SEC…	1.1385e-05	0	0
51	Intraocular Pressure	2.68689e-07	1.94724	29.4612	['DGKG', 'FOXA1', 'SLC44A1', 'TRAF3IP1', 'DGKB', 'UMAD1', 'PCSK5', 'ZNF280D', 'SPRED2', 'ADAMTS2', 'ALCAM', 'MECOM', 'THSD7A', 'RSPO1', 'ADAMTS8', 'ADAMTS6', 'RBFOX1', 'SLC30A8', 'DCC', 'TANGO2', 'FST', 'TSC22D2', 'MAMDC2', 'MYOF', 'FNDC3B', 'AFAP1', 'ETV1', 'TENT5A', 'SYN3', 'SUPT3H', 'DCN', 'ADAMTS20', 'PARD3B', 'TRDN', 'FOLH1', 'DAAM2', 'COL4A1', 'ZNF516', 'CDH11', 'WAC', 'GNB1L', 'LMX1B', 'EX…	1.1385e-05	0	0
52	Bitter Alcoholic Beverage Consumption	2.91765e-07	3.72173	56.0021	['CNTNAP2', 'CPNE8', 'ACSS3', 'ADH1C', 'PEPD', 'ADH7', 'ARHGAP15', 'CDH8', 'SENP7', 'DPP6', 'RPS6KA5', 'RELN', 'PLXNA2', 'SLC39A8', 'BAHCC1', 'GPC6', 'CSMD1', 'XYLB', 'LINC02210-CRHR1', 'RBFOX1', 'GCKR', 'NUBPL', 'CADM2', 'PAX2', 'PTPRD', 'AGBL1', 'MAD1L1', 'KCTD16', 'TNRC6B']	1.21251e-05	0	0
53	Adverse Response To Drug	2.99927e-07	4.27493	64.2082	['FHOD3', 'DPP10', 'NLGN1', 'CTDP1', 'COL13A1', 'LAMA1', 'CELF2', 'STAB2', 'LDLRAD4', 'CTNNA3', 'LARGE1', 'ST14', 'MAGI2', 'ESRRG', 'NAV2', 'CYP7B1', 'LRP1B', 'RAD51B', 'BCL6', 'NFIB', 'IRF2', 'DPYD', 'ASTN2', 'MAD1L1', 'FBXL7']	1.22291e-05	0	0
54	Neurociticism	4.08916e-07	3.20215	47.1028	['TMEM161B', 'CELF4', 'GLIS3', 'SPRING1', 'ELAVL2', 'GRM8', 'BBX', 'CAMTA1', 'ASCC3', 'SOX6', 'OR2B6', 'SNCA', 'LINGO2', 'BARD1', 'RBFOX1', 'TTC12', 'NEGR1', 'ARPP21', 'DCC', 'SEMA6D', 'PTCH1', 'FBXL17', 'ZNF804A', 'NAV1', 'SGCZ', 'AGBL1', 'ASXL3', 'RPP21', 'TMEM106B', 'PXMP4', 'TRIM15', 'PRKD1', 'SIM1', 'TLR4']	1.63642e-05	0	0
55	Diisocyanate-Induced Asthma	4.19371e-07	2.5224	37.0402	['PTPRT', 'SPRING1', 'MYOM2', 'HAPLN1', 'GLI2', 'DTWD2', 'EPHA4', 'EPHA7', 'SEMA6D', 'SLC6A13', 'SLC6A12', 'PAX3', 'PARD3B', 'ANO3', 'DCTD', 'ARL4A', 'RTN4RL1', 'FIBIN', 'ALPK2', 'RAPGEF6', 'PRTFDC1', 'SLC29A3', 'OCA2', 'KRT80', 'SRBD1', 'PRICKLE2', 'NEDD4L', 'DPT', 'SLC5A12', 'FIGN', 'ASAP1', 'ARHGAP15', 'ADCY8', 'NPAS3', 'ARHGAP21', 'FAM171A1', 'FNIP1', 'CSMD1', 'KDM4C', 'TMEM132B', 'IQSEC3', '…	1.64775e-05	0	0
56	Body Mass Index In Physically Inactive Individuals	5.78407e-07	10.454	150.15	['DGKG', 'FTO', 'TFAP2B', 'SEC16B', 'NEGR1', 'BDNF', 'HNF4G', 'FAIM2', 'ETV5', 'ELAVL2', 'MC4R', 'GNPDA2', 'TMEM18']	2.23203e-05	0	0
57	Hip Circumference Adjusted For Bmi	7.71439e-07	1.51935	21.3848	['SPON1', 'UMAD1', 'NUDT3', 'SPIC', 'RPS6KA5', 'TNFSF10', 'FAM53A', 'SOX5', 'ABT1', 'FNDC3B', 'FRS2', 'PASK', 'ZC3H11B', 'PARD3', 'PAPPA', 'PADI2', 'CDIP1', 'SPATA18', 'ASTN2', 'ASTN1', 'L3MBTL3', 'GYPA', 'CTBP2', 'SLC22A2', 'PCDH15', 'IL20RB', 'SULT1A1', 'STC2', 'DYM', 'SSR1', 'B4GALNT3', 'RREB1', 'ABCA1', 'NTNG1', 'MSR1', 'HACE1', 'CRADD', 'INSR', 'IGF2', 'NMBR', 'FLI1', 'ZFAT', 'NOSTRIN', 'ID4…	2.9247e-05	0	0
58	Blood Pressure	7.89544e-07	3.30327	46.417	['CASZ1', 'NXN', 'ULK4', 'NPR3', 'KLHL32', 'STK39', 'FIGN', 'GPATCH2L', 'FHIT', 'PIK3CG', 'RXRA', 'MECOM', 'GRB14', 'RSPO3', 'SLC39A8', 'ADAMTS8', 'SOX6', 'CNNM2', 'PLEKHG1', 'EDN3', 'DAPK1', 'CCL20', 'EBF1', 'TENT5A', 'MYO16', 'TBX3', 'PLEKHA7', 'CACNB2', 'COL5A1', 'CDH13', 'CNTN4']	2.94173e-05	0	0
59	Body Fat Mass	8.31038e-07	4.73597	66.3063	['FTO', 'CFAP61', 'CHST8', 'TMEM132D', 'PRELID2', 'SLC24A3', 'KCNH7', 'USP34', 'CELF4', 'FHL2', 'FAIM2', 'ACTR3B', 'ZDHHC14', 'ZNF280D', 'UGT8', 'DLG2', 'ELMO1', 'DLGAP1', 'LMX1B', 'CCDC171', 'VPS35L']	3.04385e-05	0	0
60	Longevity	9.50834e-07	3.91799	54.3266	['NRXN1', 'NOTCH4', 'FAM13A', 'ZFYVE28', 'PKHD1', 'FSTL5', 'CDH4', 'DACH1', 'LRRFIP1', 'ASIC2', 'TBC1D22A', 'CSMD1', 'TRPM3', 'IMPG1', 'NUDT12', 'ABCC4', 'EPHA6', 'SLC39A11', 'WDR72', 'TBX3', 'COL5A1', 'AKR1B15', 'ZNF516', 'TAFA1', 'MAD1L1']	3.42459e-05	0	0
61	3-Month Functional Outcome In Ischaemic Stroke (Modified Rankin Score)	9.9802e-07	4.43059	61.2197	['DPP10', 'DGKG', 'COL28A1', 'CPNE8', 'RBFOX1', 'DNAH8', 'TANGO2', 'PTCH1', 'TTC7B', 'LHFPL3', 'NAALADL2', 'RUNX1', 'CDH4', 'CYSLTR2', 'DAB1', 'CDH11', 'TNR', 'ASPHD2', 'LMX1B', 'SRGAP3', 'STT3B', 'PRKG1']	3.53561e-05	0	0
62	Chin Dimples	1.05753e-06	3.62807	49.9207	['BNC2', 'SATB2', 'GLIS3', 'ARHGAP15', 'LRMDA', 'LARP1', 'FGF9', 'GSC', 'MVB12B', 'TASP1', 'DRD1', 'KCNJ2', 'CNTLN', 'ZHX2', 'EPHA7', 'EYA1', 'MTX2', 'VEGFC', 'NRG1', 'SUPT3H', 'SEM1', 'SPCS3', 'XKR9', 'TBL1XR1', 'HAND1', 'ZNF536', 'LMX1B']	3.68112e-05	0	0
63	Bmi In Smokers	1.07316e-06	11.2551	154.7	['FTO', 'MC4R', 'SEC16B', 'TFAP2B', 'CHRNB4', 'NEGR1', 'GNPDA2', 'BDNF', 'FAIM2', 'TMEM18', 'FHIT', 'ETV5']	3.68112e-05	0	0
64	Childhood Body Mass Index	1.14593e-06	4.18438	57.2393	['CERS3', 'FTO', 'PHF2', 'TFAP2B', 'SEC16B', 'CADM1', 'NEGR1', 'LUZP2', 'BDNF', 'PCDH15', 'NEDD4L', 'FAIM2', 'MC4R', 'GPRC5B', 'PEX5L', 'GNPDA2', 'ADAMTSL3', 'SLC39A8', 'LMX1B', 'PRKD1', 'FPGT-TNNI3K', 'TMEM18', 'CDH18']	3.86932e-05	0	0
65	Morning Person	1.32648e-06	2.2825	30.889	['DGKG', 'PCSK2', 'ROBO2', 'CPNE8', 'PRAG1', 'TRAF3IP1', 'USP34', 'HNF4G', 'ECE1', 'CAMKV', 'LRRTM4', 'TRPS1', 'CLDN23', 'GRB10', 'KIF21A', 'BSN', 'GLUL', 'NRG1', 'DUSP26', 'RFX4', 'FSHR', 'MPPED2', 'FTO', 'RGS17', 'TMEM161B', 'DDC', 'PDE1C', 'NRXN1', 'PPM1H', 'HSD17B12', 'ARHGAP15', 'AXDND1', 'GNAI2', 'STK31', 'FAM83F', 'WRN', 'RELN', 'CUX1', 'NPY', 'CAMTA1', 'GPC6', 'CSMD1', 'SEC11C', 'BCL11A',…	4.41003e-05	0	0
66	Household Income (Mtag)	1.35515e-06	2.5399	34.3182	['PTPRT', 'GPM6A', 'LUZP2', 'UMAD1', 'CELF4', 'FHL2', 'JMJD1C', 'ARHGAP15', 'EFNA5', 'AXDND1', 'PCDH17', 'CDH4', 'CDH2', 'CAMKV', 'ERBB3', 'ERBB4', 'ZMIZ2', 'CHST10', 'CTNNA3', 'THSD7A', 'LARGE1', 'BSN', 'TGM5', 'LONRF2', 'FNIP2', 'CALN1', 'PRIMA1', 'ATF7IP', 'NEGR1', 'BCL11A', 'CADM2', 'DCC', 'SEMA6D', 'TET2', 'LRP1B', 'SLC22A23', 'DAB1', 'NPC1', 'REEP3', 'TRAF5', 'DPYD', 'SGSM2', 'PRKD1', 'TNRC…	4.43708e-05	0	0
67	Blood Urea Nitrogen Levels	1.85171e-06	2.60483	34.3822	['FTO', 'PTGER4', 'CASZ1', 'SLC35D1', 'GIPR', 'DOCK9', 'STC1', 'TCF21', 'FAIM2', 'RERG', 'IGF1R', 'ADAM28', 'DACH1', 'UBASH3B', 'RASGEF1A', 'MECOM', 'ZNF704', 'NRIP1', 'LRIG1', 'RSPO3', 'TFAP2B', 'SLC15A1', 'SLC14A2', 'ZRANB1', 'MTX2', 'INSR', 'MSL2', 'SHROOM3', 'PLA2G4A', 'WDR72', 'NFATC1', 'LARP4B', 'ADRA2C', 'GRHL1', 'CYP26A1', 'BCL6', 'FXYD4', 'CPS1', 'LRATD2', 'MPPED2', 'RAI14']	5.97245e-05	0	0
68	Blond Vs. Brown/Black Hair Color	3.09576e-06	2.43972	30.949	['OCA2', 'BNC2', 'BNC1', 'TYRP1', 'FMN2', 'AREG', 'NR3C2', 'ZFP36L1', 'AKAP12', 'KRT33A', 'CCND1', 'PEBP4', 'SOX6', 'MARK3', 'SLC12A9', 'BCAS1', 'JAZF1', 'EPHA4', 'MTX2', 'ZBTB38', 'FZD7', 'TNFRSF9', 'TET2', 'MAP1LC3B2', 'PAX3', 'ETV1', 'TPCN2', 'MED13L', 'RAD51B', 'MYO1B', 'MRAS', 'FRAS1', 'NSG2', 'DCT', 'SNX16', 'NFIA', 'LHX2', 'NDUFS4', 'UTS2', 'ZNF831', 'ATXN10', 'VGLL4', 'EXOC2', 'CREB5']	9.83231e-05	0	0
69	Waist Circumference Adjusted For Body Mass Index	3.13942e-06	1.56188	19.7914	['PRAG1', 'DGKB', 'FAM13A', 'UMAD1', 'GALNT17', 'WBP1L', 'FGF1', 'SLC8A1', 'NUDT3', 'CMIP', 'IGF1R', 'RPS6KA5', 'GRB14', 'GRB10', 'BBX', 'SLC39A8', 'KNTC1', 'BSN', 'EPHB1', 'ACVR1', 'EPHA7', 'KCTD19', 'ARL15', 'FBXW11', 'ZBTB38', 'IGFBP3', 'FNDC3B', 'EBF1', 'STIMATE', 'HLA-A', 'MYT1', 'ZC3H11B', 'PADI2', 'ANAPC4', 'COL8A1', 'TRIB1', 'FKBP5', 'FBN2', 'ANKRD11', 'NOTCH4', 'ABCB5', 'TSHZ2', 'NPR3', …	9.83231e-05	0	0
70	Falling Risk	3.45866e-06	14.0612	176.814	['NTNG1', 'TSHZ3', 'BCL11A', 'BDNF', 'RPL10L', 'MPPED2', 'ZNF536', 'DRD1', 'TRERF1', 'FHIT']	0.000106774	0	0
71	Subcutaneous Adipose Tissue	3.53106e-06	3.81449	47.8868	['FTO', 'KCNH5', 'RNGTT', 'NEGR1', 'GIPR', 'CADM2', 'STC1', 'HTR2A', 'EML2', 'PCDH17', 'NR3C2', 'DTWD2', 'EFNB2', 'PTPRD', 'DNAJC1', 'ZNF608', 'NSG2', 'SALL3', 'EEF2KMT', 'EBLN1', 'CTNNA3', 'STXBP6', 'LHPP']	0.000107474	0	0
72	Post-Traumatic Stress Disorder	4.77436e-06	10.3137	126.366	['UNC13C', 'KAT2B', 'MEX3B', 'DPP6', 'LHX2', 'UST', 'TLL1', 'SIPA1L2', 'ADCY8', 'CSMD1', 'PRTFDC1']	0.000143297	0	0
73	Daytime Nap	5.83034e-06	2.42283	29.201	['SLC45A4', 'ZMYND8', 'RNF180', 'MEI4', 'STK39', 'CELF4', 'NRXN3', 'FIGN', 'ECE2', 'EFNA5', 'CHD2', 'GRIN2A', 'CDH2', 'PCBP3', 'NEK1', 'CACNG2', 'ZNF521', 'DLGAP2', 'TRPM3', 'KLHL29', 'CA12', 'RABGAP1L', 'CADM2', 'KCNH8', 'CADPS', 'HTR1A', 'SLC4A10', 'FRMD4A', 'KSR2', 'BTBD9', 'FNDC5', 'GNAO1', 'MRAS', 'GKAP1', 'PSAT1', 'FSHR', 'DPYD', 'PRKD1', 'TLR4', 'RBM43', 'PNPLA1', 'KCTD16']	0.000170421	0	0
74	Non-Alcoholic Fatty Liver Disease Activity Score In Non-Alcoholic Fatty Liver Disease	5.86002e-06	16.8688	203.224	['SEMA5A', 'PTPRD', 'TRAP1', 'ARHGAP8', 'NRG3', 'PRR5-ARHGAP8', 'SORCS3', 'PTPRG', 'IL17RA']	0.000170421	0	0
75	Risk-Taking Tendency (4-Domain Principal Component Model)	5.94183e-06	2.97069	35.7478	['TENM2', 'TYRP1', 'IGF1R', 'SULT1A1', 'LRRTM4', 'PDE4B', 'PLXNA2', 'SLC39A8', 'ZNF423', 'BAHCC1', 'NUDT12', 'CMKLR1', 'RUNX1T1', 'KCNJ3', 'DCC', 'BCL11A', 'BDNF', 'CADM2', 'SEMA6D', 'UBE2E3', 'FZD7', 'NSUN3', 'CADPS', 'SDK1', 'DAB1', 'KANSL1', 'NFIA', 'PMFBP1', 'MAD1L1', 'VGLL3']	0.000170421	0	0
76	Rosacea Symptom Severity	5.99352e-06	2.48432	29.8735	['SEMA5A', 'DDR1', 'SEMA3C', 'DGKB', 'PCDH15', 'NRXN3', 'DPT', 'SNX32', 'SAA2-SAA4', 'IGF1R', 'STK3', 'RIMS1', 'KCNV1', 'GRIN2A', 'PCLO', 'HLA-DMB', 'SV2B', 'RPS6KA1', 'PDE4B', 'CAMTA1', 'CSMD3', 'PPARGC1A', 'CFAP20', 'PRKG1', 'KCNJ3', 'TTC12', 'NEGR1', 'SEMA6D', 'IGFBP3', 'DNAJC11', 'DCLK2', 'TACR3', 'SORCS3', 'HLA-E', 'LRATD2', 'RPS29', 'SAA1', 'KCNQ5', 'TRIB1', 'MAD1L1']	0.000170421	0	0
77	Myopia (Pathological)	6.43604e-06	5.3001	63.3552	['MIPEP', 'ABCA1', 'ZNF285', 'VIPR2', 'PTPRN2', 'CLSTN2', 'CNTN5', 'CTNND2', 'FHIT', 'PML', 'FLI1', 'PTPRD', 'ZC3H11B', 'ZNF536', 'TACC2', 'SPTBN1']	0.000180627	0	0
78	Walking Pace	6.85903e-06	3.17344	37.732	['FTO', 'ACSS3', 'CTBP2', 'RPL10L', 'FHL2', 'KLHL32', 'NRXN3', 'JMJD1C', 'TMTC2', 'PPP1R3A', 'ARHGAP15', 'NPAS3', 'UFL1', 'CRTAC1', 'IGF2BP1', 'KNTC1', 'SLC39A8', 'E2F3', 'TFAP2B', 'AUTS2', 'BCL11A', 'STIMATE', 'BTN3A2', 'NPC1', 'RTN4RL1', 'PCCB', 'PPARG']	0.00019003	0	0
79	Obsessive-Compulsive Disorder	8.95997e-06	11.2483	130.736	['PTPRD', 'GRID2', 'HACE1', 'DACH1', 'ADCK1', 'PDE4D', 'TUBGCP5', 'FAIM2', 'GRIK2', 'AQP2']	0.000245095	0	0
80	Longevity (90 Years And Older)	9.21641e-06	22.4856	260.71	['LIMCH1', 'CADM2', 'SYT16', 'MBOAT1', 'EBF1', 'GRIK2', 'SOX6', 'RGS7']	0.000248958	0	0
81	Waist-Hip Index	1.04941e-05	1.57221	18.0249	['SCARB1', 'SPON1', 'PRAG1', 'FAM13A', 'FGF1', 'NUDT3', 'CMIP', 'RPS6KA5', 'GRB14', 'CCND1', 'LEPR', 'SLC39A8', 'KNTC1', 'BSN', 'SOX5', 'ACVR1', 'ABT1', 'FNDC3B', 'EBF2', 'STIMATE', 'HLA-A', 'KNL1', 'MYT1', 'ZC3H11B', 'COL4A1', 'RFX4', 'ELMO1', 'PADI2', 'CDIP1', 'ASTN2', 'TRIB1', 'LLGL1', 'FKBP5', 'L3MBTL3', 'NOTCH4', 'SLC22A2', 'TSHZ2', 'NPR3', 'ITPR2', 'DTX1', 'ABHD5', 'ZFP36L1', 'PALM2AKAP2', …	0.000279971	0	0
82	Thyroid Stimulating Hormone Levels	1.0852e-05	2.73701	31.2872	['SAMD5', 'COLEC10', 'PRAG1', 'GLIS3', 'PTEN', 'YEATS4', 'NR3C2', 'APOH', 'GNG7', 'CLDN23', 'MBIP', 'IGF2BP2', 'B4GALNT3', 'SASH1', 'HACE1', 'CERS6', 'IGFBP5', 'CADM1', 'RNLS', 'INSR', 'PDE4D', 'VEGFC', 'FRS2', 'NRG1', 'TSHR', 'SMOC2', 'ADCY9', 'MAF', 'PDE10A', 'NFIA', 'PPARG', 'TNP1']	0.000283086	0	0
83	Moderate-To-Late Spontaneous Preterm Birth	1.08728e-05	7.50205	85.7427	['PTPRD', 'KIAA1217', 'SDK1', 'TLE1', 'MYT1L', 'FBXL17', 'KAZN', 'OTX2', 'EFNA5', 'VGLL4', 'NPAS3', 'ROBO1']	0.000283086	0	0
84	Qt Interval	1.13402e-05	2.62988	29.9469	['OLFML2B', 'ITSN1', 'ATP2A2', 'SLC35F1', 'LDB2', 'SLC4A3', 'LITAF', 'SLC8A1', 'PTPRG', 'COMP', 'DPP6', 'ZC3H7A', 'NETO1', 'NRAP', 'PDE4B', 'RSPO3', 'HAO1', 'IMPG1', 'KCNJ2', 'IRX1', 'KLF12', 'MBD5', 'FGFBP2', 'AUTS2', 'UBE2E3', 'GOT2', 'AJAP1', 'FRAS1', 'ZNF37A', 'SP3', 'NOS1AP', 'ELMO1', 'KCNQ3', 'L3MBTL4']	0.000291739	0	0
85	Breast Cancer	1.16773e-05	2.07904	23.6134	['RAB3C', 'MTCL1', 'HNF4G', 'N4BP2L2', 'PIDD1', 'ALCAM', 'CCND1', 'CDH2', 'EXO1', 'TNFSF10', 'POGLUT3', 'CHST9', 'ABCC4', 'KLF12', 'IGFBP5', 'ZBTB38', 'PDE4D', 'ANXA13', 'EBF1', 'TET2', 'NBPF10', 'TENT5A', 'RUNX1', 'TGFBR2', 'RAD51B', 'DNAJC1', 'GAREM1', 'ADCY9', 'SETBP1', 'LMX1B', 'ASTN2', 'VGLL3', 'CREB5', 'FTO', 'L3MBTL3', 'GIPR', 'CDCA7', 'SNX32', 'ADAM29', 'CUX1', 'ERBB4', 'NRIP1', 'CTNNA2',…	0.000296877	0	0
86	Hippocampal Volume	1.2326e-05	3.8861	43.9278	['RAB3C', 'RYR2', 'DYNC1I2', 'FYB2', 'UMAD1', 'PTPRM', 'TMTC1', 'RYR3', 'NR3C2', 'PARD3B', 'MED13L', 'DPP4', 'ADAMTS3', 'TAFA2', 'CDH13', 'STXBP6', 'ASTN2', 'MCTP2', 'XYLB', 'RAPGEF4']	0.000306166	0	0
87	Trunk Fat Mass	1.2326e-05	3.8861	43.9278	['CHST8', 'FTO', 'TMEM132D', 'UNC13C', 'KCNH7', 'LUZP2', 'COL22A1', 'ABCA3', 'CADPS', 'CXCR5', 'FAIM2', 'FNDC3A', 'ACTR3B', 'DLG2', 'ELMO1', 'DLGAP1', 'LMX1B', 'MCTP2', 'CCDC171', 'VPS35L']	0.000306166	0	0
88	Gastroesophageal Reflux Disease	1.25982e-05	3.12007	35.2004	['PTPRT', 'PDE1C', 'CELF4', 'ADARB1', 'MLN', 'HAPLN1', 'RERG', 'ERBB4', 'GRM8', 'NRIP1', 'PDE4B', 'SLC39A8', 'HIVEP2', 'APOB', 'CSMD1', 'CA10', 'PCDH9', 'NEGR1', 'DCC', 'BTN1A1', 'SORCS3', 'SDK1', 'TAFA5', 'SLCO3A1', 'DPYD', 'MAD1L1']	0.000309372	0	0
89	Medication Use (Agents Acting On The Renin-Angiotensin System)	1.55987e-05	2.45861	27.2127	['FTO', 'CASZ1', 'PRDM6', 'ZFAND2A', 'CACNA1D', 'ABHD17C', 'ARHGAP15', 'PCDH18', 'CMIP', 'PKHD1', 'PCNX1', 'CTSO', 'FGF9', 'MECOM', 'PODXL', 'TRPS1', 'NRIP1', 'SLC39A8', 'SOX6', 'CNNM2', 'CAST', 'CEP68', 'TFAP2B', 'PLEKHG1', 'ARL15', 'SWAP70', 'INSR', 'TSC22D2', 'EBF1', 'MSL2', 'EBF2', 'NPNT', 'CACNB2', 'CLCN6', 'ZNF831', 'PLPP3', 'VGLL4']	0.000378749	0	0
90	Hdl Levels X Short Total Sleep Time Interaction (2Df Test)	1.65521e-05	4.74163	52.2006	['ABCA1', 'SMARCAL1', 'GALNT2', 'MMAB', 'SNX13', 'AFAP1', 'FHIT', 'CMIP', 'RGMA', 'TRPS1', 'COBLL1', 'REEP3', 'RSPO3', 'APOB', 'EPHB1', 'PSKH1']	0.000397435	0	0
91	General Factor Of Neuroticism	1.74152e-05	3.13273	34.3289	['TENM3', 'PRAG1', 'CTTNBP2', 'PINX1', 'CELF4', 'CLDN23', 'GRM8', 'SOX6', 'KLHL29', 'LINGO2', 'TTC12', 'PCDH9', 'ARPP21', 'DCC', 'CADM2', 'SEMA6D', 'FBXL17', 'LSAMP', 'SORCS3', 'KANSL1', 'TMEM106B', 'GTF2IRD1', 'MYO1H', 'MAD1L1', 'XKR6']	0.000413564	0	0
92	Birth Weight	1.84035e-05	1.91833	20.9155	['ONECUT1', 'PTEN', 'MSI2', 'PEPD', 'MLN', 'IGF1R', 'CCND1', 'GRB10', 'PABPC4L', 'PDE4B', 'JARID2', 'IGFBP3', 'EBF1', 'TET2', 'ABCC9', 'PROX1', 'ANK1', 'SND1', 'GPRC5B', 'PAPPA', 'ROR2', 'TRIB1', 'LCORL', 'FKBP5', 'SLC45A4', 'L3MBTL3', 'SLC35D1', 'ITPR2', 'SNX32', 'APOLD1', 'DCST2', 'ZBTB40', 'ARHGAP21', 'CALCR', 'ACVR1C', 'NFIL3', 'STC2', 'NRIP1', 'LRIG1', 'ZNF469', 'RREB1', 'KCNJ2', 'KLHL29', '…	0.000432283	0	0
93	Waist Circumference Variance	2.06371e-05	9.373	101.12	['FTO', 'ABT1', 'MC4R', 'SEC16B', 'TFAP2B', 'GNPDA2', 'GIPR', 'ATP2A1', 'PPARG', 'TMEM18']	0.000476642	0	0
94	L1-L4 Bone Mineral Density X Serum Urate Levels Interaction	2.09537e-05	4.96719	53.5125	['SRC', 'CPNE4', 'DPYS', 'PRDM6', 'CACNA2D1', 'LSAMP', 'NAV2', 'FHIT', 'ROBO1', 'PTPRD', 'RBM20', 'CDH13', 'LCP1', 'MARK4', 'XDH']	0.000476642	0	0
95	Nickel Levels	2.09537e-05	4.96719	53.5125	['CSNK1G3', 'RBFOX1', 'DCC', 'PELI2', 'MBD2', 'ADRA2C', 'SERTM1', 'TRDN', 'AJAP1', 'CCNA1', 'TMEM114', 'CTNNA3', 'NEO1', 'ZNF521', 'XKR6']	0.000476642	0	0
96	Pr Interval	2.16566e-05	1.97924	21.2574	['HERPUD2', 'RYR2', 'THRB', 'DGKB', 'RASEF', 'FHL2', 'TCF21', 'SLC35F1', 'UBE3B', 'SIPA1L2', 'SLC8A1', 'ZNF608', 'XPO4', 'CDH2', 'MYBPHL', 'MYOZ2', 'SOX5', 'CCBE1', 'SLC6A15', 'TSC22D2', 'FNDC3B', 'NAV2', 'SENP2', 'GAREM1', 'RAP2B', 'SUB1', 'MPPED2', 'ELMO1', 'CDH13', 'MICU2', 'ASTN2', 'MACF1', 'COL13A1', 'DPT', 'FIGN', 'CACNA1D', 'TMEM26', 'WNT11', 'SMYD3', 'BEND7', 'PPARGC1A', 'MARK3', 'TRPM3',…	0.000482804	0	0
97	Waist-Hip Ratio	2.16714e-05	2.61754	28.1111	['FTO', 'LUZP2', 'NRXN3', 'ITPR2', 'FGF1', 'PEPD', 'MC4R', 'GRB14', 'COBLL1', 'RSPO3', 'EPHB1', 'RREB1', 'ZNF664', 'GPC6', 'CSMD1', 'CDON', 'MAP2K6', 'OPCML', 'TFAP2B', 'CNTN5', 'KCNJ12', 'TNFRSF9', 'LY86', 'GRIN2B', 'SHISA6', 'PTPRD', 'LRFN2', 'ETAA1', 'APPBP2', 'SSPN', 'PPARG', 'LRRC3B']	0.000482804	0	0
98	Adolescent Idiopathic Scoliosis	2.5619e-05	4.50428	47.6201	['FTO', 'TBX1', 'SEC16B', 'EPHA4', 'BNC2', 'EYA1', 'BCKDHB', 'PAX3', 'TENT5A', 'CHD2', 'AJAP1', 'PLXNA2', 'CDH13', 'SOX6', 'CSMD1', 'CREB5']	0.000564925	0	0
99	Central Corneal Thickness	2.88344e-05	2.72669	28.5047	['FBN2', 'COL12A1', 'GLIS3', 'STON2', 'FGF1', 'CWC27', 'NR3C2', 'ADAMTS2', 'RFPL4B', 'RXRA', 'FGF9', 'ZNF469', 'ADAMTS8', 'ADAMTS6', 'HS3ST3B1', 'TANGO2', 'FST', 'FNDC3B', 'TENT5A', 'DCN', 'VAV2', 'ARL4C', 'STAG1', 'COL5A1', 'TBL1XR1', 'REEP3', 'SPRY2', 'RBMS3', 'FBN1']	0.000629405	0	0
100	Fasting Insulin	3.43202e-05	3.26272	33.54	['TCF7L2', 'AMER3', 'GCKR', 'ARL15', 'RPS10-NUDT3', 'INSR', 'FAM13A', 'PTEN', 'TET2', 'GLIS3', 'PEPD', 'NUDT3', 'QKI', 'IMMP2L', 'COBLL1', 'KIF26B', 'PDGFC', 'GRB10', 'BCL2', 'RSPO3', 'PPARG', 'TMEM18']	0.000741659	0	0
101	Glaucoma	3.47497e-05	3.52116	36.1529	['DGKG', 'ABCA1', 'RBFOX1', 'SEMA3C', 'CTTNBP2', 'CADM2', 'MYOF', 'TSC22D2', 'SRBD1', 'AFAP1', 'SUPT3H', 'PKHD1', 'SIX6', 'MECOM', 'CDH11', 'EEF2KMT', 'THSD7A', 'LMX1B', 'EXOC2', 'GAS7']	0.000743506	0	0
102	Response To Fenofibrate (Total Cholesterol Levels)	3.71714e-05	6.13731	62.6004	['FBN2', 'ABCA1', 'COL13A1', 'SLC44A1', 'GRM7', 'DCC', 'HTR1B', 'DLGAP1', 'IMPG1', 'CARD11', 'FBXL7', 'NUDT12']	0.000779878	0	0
103	Body Mass Index Variance	3.71714e-05	6.13731	62.6004	['FTO', 'MC4R', 'TFAP2B', 'SEC16B', 'TCF7L2', 'GNPDA2', 'GIPR', 'CPNE4', 'BDNF', 'SLIT2', 'TMEM18', 'ZNF664']	0.000779878	0	0
104	Hemoglobin	3.9787e-05	1.69547	17.1785	['HBS1L', 'HDDC2', 'MIDN', 'MAST2', 'ULK4', 'FAM13A', 'IKZF1', 'HTR4', 'RERG', 'IGF1R', 'LRMDA', 'MECOM', 'TRPS1', 'LEPR', 'RSPO3', 'FBRSL1', 'SLC39A8', 'SLC16A9', 'SOX6', 'TNPO1', 'PSKH1', 'UGT2B10', 'EDN1', 'ZBTB38', 'TPM1', 'ITGA1', 'SHROOM3', 'FRMD4A', 'NRG1', 'PROX1', 'ANK1', 'RUNX1', 'ETV6', 'PADI2', 'TRIM15', 'PPARG', 'ERG', 'RAI14', 'L3MBTL3', 'NOTCH4', 'TSHZ2', 'GLIS3', 'GPATCH2L', 'ARHG…	0.000823172	0	0
105	A Body Shape Index	3.99968e-05	1.6523	16.7324	['PRAG1', 'FAM13A', 'PINX1', 'STAB2', 'GRIK2', 'FGF1', 'PEPD', 'PCSK5', 'NUDT3', 'CMIP', 'ADAMTS3', 'RPS6KA5', 'GRB14', 'BCL7A', 'ADAMTSL3', 'CLDN23', 'RSPO3', 'ITGB8', 'SLC39A8', 'KNTC1', 'BSN', 'EPHB1', 'ADAMTS6', 'ACVR1', 'ABT1', 'ARL15', 'TSC22D2', 'BCKDHB', 'TET2', 'STIMATE', 'TENT5A', 'MYT1', 'GAK', 'ZC3H11B', 'MRAS', 'RILPL2', 'MMP16', 'RFX4', 'PCCB', 'PADI2', 'CDIP1', 'COL8A1', 'RBMS1', '…	0.000823172	0	0
106	High Density Lipoprotein Cholesterol Levels	4.0448e-05	2.11934	21.4382	['SCARB1', 'RGS17', 'CCDC149', 'SEMA3C', 'INTS10', 'PPM1H', 'JMJD1C', 'IKZF1', 'UBE3B', 'CMIP', 'CDH8', 'ZC3H12C', 'FUT8', 'ZNF608', 'GNG2', 'UBASH3B', 'GRB14', 'COBLL1', 'TRPS1', 'PDGFC', 'RSPO3', 'SLC39A8', 'JHY', 'LARGE1', 'APOB', 'RREB1', 'ZNF521', 'ABCA1', 'SLC13A1', 'LINGO2', 'CNTN6', 'GALNT2', 'MMAB', 'GOT2', 'ABCA8', 'ETV5', 'MAF', 'PDE10A', 'RILPL2', 'GPAM', 'CDH11', 'ZNF536', 'PPARG', '…	0.000824605	0	0
107	Neuritic Plaque	5.08948e-05	4.4438	43.9303	['DPP10', 'GALNT7', 'TMEM132C', 'CLSTN2', 'SMARCA2', 'CMIP', 'SYTL3', 'FAM135B', 'SV2B', 'SLCO3A1', 'NOVA1', 'STXBP6', 'DLGAP2', 'CSMD1', 'FREM1']	0.00102788	0	0
108	Coronary Artery Disease	5.28947e-05	1.56117	15.3732	['SEMA5A', 'SCARB1', 'PRDM6', 'WBP1L', 'UBE3B', 'FGF1', 'RPH3A', 'PREX1', 'GRB14', 'ANKRD31', 'THSD7A', 'BSN', 'SOX6', 'CHRNB4', 'OR52E4', 'KCNH7', 'ARL15', 'SWAP70', 'OSR1', 'FNDC3B', 'UNC5C', 'KIAA1217', 'LRATD2', 'RAB37', 'COL4A1', 'SLC9A8', 'ZNF831', 'PLPP3', 'TRIB1', 'MAD1L1', 'FKBP5', 'KCNE2', 'CWF19L2', 'HTRA1', 'PDS5B', 'ARHGAP15', 'RNF213', 'ZNF827', 'TSPAN9', 'APOH', 'DYM', 'PMAIP1', 'H…	0.00105838	0	0
109	Triglyceride Levels In Hiv Infection	5.47829e-05	2.94089	28.8564	['PRKN', 'PIWIL1', 'NLGN1', 'L3MBTL3', 'PLPPR1', 'COL13A1', 'BCL11B', 'FAM13C', 'MGMT', 'ULK4', 'SLC39A11', 'SNX13', 'ETV1', 'SORCS2', 'NAALADL2', 'PTPRD', 'NELL1', 'ARL4A', 'AGBL1', 'FAT1', 'SH3BP4', 'TRIB1', 'TLR4', 'CCDC171']	0.00108611	0	0
110	Fasting Glucose	6.43254e-05	2.32416	22.4317	['GLP1R', 'CAMK2B', 'RGS17', 'TMEM161B', 'CCNH', 'DGKB', 'GLIS3', 'SLC2A2', 'CDC14A', 'SLC8A1', 'IGF1R', 'GMDS', 'ZMIZ2', 'GRB10', 'FBRSL1', 'IGF2BP2', 'BSN', 'RREB1', 'ATP9B', 'CLHC1', 'JAZF1', 'TCF7L2', 'GCKR', 'SLC30A8', 'ZBTB38', 'FOXN3', 'KIF6', 'ADCY9', 'FOLH1', 'PARVG', 'RTN4RL1', 'CCSER1', 'TAF4', 'FGF12', 'TMEM45A']	0.0012637	0	0
111	Schizophrenia	7.10786e-05	1.4611	13.9561	['KCNG2', 'JMJD1C', 'WBP1L', 'GCC2', 'MSI2', 'ZFYVE28', 'RIMS1', 'HHAT', 'CWC22', 'NEK1', 'EP300', 'SLC39A8', 'EPC2', 'SAMD13', 'PSKH1', 'CALN1', 'SOX5', 'BNIP3L', 'CHRNB4', 'TLE1', 'DSCAM', 'MAGI2', 'TTC7B', 'STIMATE', 'KIAA1217', 'CACNB2', 'PARD3', 'CDIP1', 'PRKD1', 'PRR12', 'MAD1L1', 'DGKI', 'GPM6A', 'NOTCH4', 'PCDH15', 'AGAP1', 'TMTC1', 'PPP1R3A', 'FOXO3', 'FHIT', 'NPAS3', 'DPP4', 'KCNV1', 'G…	0.00138379	0	0
112	Triglyceride Levels X Ssri Defined Daily Dose Interaction In Schizophrenia Or Bd	7.54395e-05	6.18677	58.7259	['CDH6', 'SLC35D1', 'ANKRD30A', 'ABCA3', 'WBP1L', 'FRMD4A', 'GRIK2', 'CSMD1', 'ETV5', 'SUPT3H', 'PDZRN4']	0.00144267	0	0
113	Medication Use (Antiglaucoma Preparations And Miotics)	7.61057e-05	11.2415	106.607	['SIX6', 'MECOM', 'CADM2', 'AFAP1', 'THSD7A', 'LMX1B', 'EXOC2', 'GAS7']	0.00144267	0	0
114	Biochemical Measures	7.61057e-05	11.2415	106.607	['PCSK2', 'SLC2A9', 'USP46', 'SLC14A2', 'GRIK2', 'KSR2', 'ADGRL3', 'NR3C2']	0.00144267	0	0
115	Impaired Insulin Sensitivity In Response To N-3 Pufa Supplementation	7.91909e-05	84865	801435	['RPH3AL', 'TPM1', 'PTPRO', 'ADGRL2', 'TNRC6B']	0.00147527	0	0
116	Myeloperoxidase-Dna Complexes	7.91909e-05	84865	801435	['LARS2', 'CDK19', 'CATSPERB', 'KIF26B', 'ATP13A5']	0.00147527	0	0
117	Body Mass Index (Adult)	8.41834e-05	7.02892	65.9489	['FTO', 'MC4R', 'SEC16B', 'TFAP2B', 'GNPDA2', 'BDNF', 'INTS10', 'KLHL32', 'TMEM18', 'ETV5']	0.00155488	0	0
118	Obese Vs. Thin	8.6286e-05	8.4329	78.9138	['FTO', 'MC4R', 'SEC16B', 'TFAP2B', 'GNPDA2', 'FAIM2', 'SLC39A8', 'TMEM18', 'SNRPC']	0.0015802	0	0
119	Systolic Bp X Alcohol Consumption (Light Vs Heavy) Interaction (2Df Test)	0.000101132	4.37677	40.2623	['CCDC71L', 'CASZ1', 'PLEKHG1', 'PRAG1', 'NPR3', 'EBF1', 'PIK3CG', 'TBX3', 'CLCN6', 'CACNB2', 'MECOM', 'GRB14', 'SOX6', 'XKR6']	0.00183653	0	0
120	Visceral Fat	0.000105698	2.95129	27.0188	['TLE1', 'IGFBP5', 'CADM2', 'IRX6', 'DNAH5', 'MAGI2', 'HELZ', 'ZDHHC17', 'HAPLN1', 'TSHR', 'ALCAM', 'MYO3B', 'SCN11A', 'RPS29', 'PSAT1', 'PEBP4', 'ZFP42', 'PADI2', 'LARGE1', 'GPC6', 'FBXL7', 'ATG5']	0.00189902	0	0
121	Nicotine Dependence And Major Depression (Severity Of Comorbidity)	0.000106331	5.1925	47.5059	['ZFYVE28', 'KLHL29', 'FSTL5', 'SMOC2', 'SLC24A3', 'PCLO', 'P3H2', 'ESRRG', 'SLC16A9', 'PLXDC2', 'LYPD6', 'EBAG9']	0.00189902	0	0
122	Pulse Pressure X Alcohol Consumption Interaction (2Df Test)	0.000113104	4.02011	36.5315	['CCDC71L', 'FTO', 'GABBR2', 'CASZ1', 'PRAG1', 'NPR3', 'ULK4', 'EBF1', 'PIK3CG', 'CLCN6', 'CACNB2', 'GRB14', 'ERCC6', 'ADAMTS8', 'FBN1']	0.00200343	0	0
123	Cognitive Decline (Age-Related)	0.000120607	3.75268	33.8604	['TCF7L2', 'AUTS2', 'UBE3D', 'GABRA4', 'GALNT17', 'COX7B2', 'ZCWPW2', 'ARL4C', 'GCFC2', 'TMEM114', 'LRRTM4', 'TRPS1', 'PDGFC', 'CSMD3', 'ACTRT2', 'DGKI']	0.00210187	0	0
124	Refractive Astigmatism	0.000120607	3.75268	33.8604	['TENM2', 'DOCK4', 'RBFOX1', 'CLSTN2', 'TRAF3IP1', 'NRXN1', 'PCDH7', 'CHD6', 'NRG1', 'ABCA13', 'JAKMIP3', 'ZC3H11B', 'ADAMTS2', 'SNX16', 'CDH13', 'DLGAP2']	0.00210187	0	0
125	Fasting Plasma Glucose	0.000122102	3.24246	29.2167	['KIRREL3', 'TPH2', 'KANK1', 'GCKR', 'DAGLA', 'SLC30A8', 'DSCAM', 'DGKB', 'KCNE4', 'CADPS', 'GLIS3', 'JMJD1C', 'SLC2A2', 'ZFHX4', 'IGF1R', 'TAFA2', 'LRRTM4', 'RPS6KA1', 'RAPGEF4']	0.00211091	0	0
126	Idiopathic Dilated Cardiomyopathy	0.000124419	3.37846	30.3787	['SAMD5', 'WWOX', 'PRDM9', 'IFTAP', 'CCDC149', 'VEGFC', 'TBX3', 'PARD3B', 'NEIL3', 'JPH3', 'CCND1', 'PODXL', 'BAG3', 'TMEM106B', 'NXPH1', 'THSD7A', 'FGF12', 'SASH1']	0.00213388	0	0
127	Gut Microbiota (Bacterial Taxa, Rank Normal Transformation Method)	0.000136686	2.53695	22.5733	['THRB', 'VIPR2', 'STX17', 'TUSC3', 'CHD6', 'PLD5', 'CPZ', 'RYR3', 'UBASH3B', 'CRTAC1', 'RASGEF1B', 'GNG7', 'METTL4', 'ASIC2', 'ABCC4', 'UBL4B', 'EDN1', 'FYB2', 'DAPK1', 'TPK1', 'PLEKHA5', 'SDK1', 'TSPAN18', 'DPYD', 'NMUR2', 'FAT3', 'PICALM']	0.00232582	0	0
128	Age At Smoking Initiation In Chronic Obstructive Pulmonary Disease	0.00014199	13.1115	116.164	['ZBTB9', 'SLC24A3', 'GIMAP2', 'CDYL', 'SMIM21', 'HSPA12A', 'NUDT12']	0.00237861	0	0
129	Mild To Moderate Chronic Kidney Disease	0.00014199	13.1115	116.164	['DSCAM', 'TYRP1', 'NMT2', 'FOXL1', 'ADCY8', 'CDH8', 'CDON']	0.00237861	0	0
130	Emphysema Annual Change Measurement In Smokers (Adjusted Lung Density)	0.000151297	4.14617	36.4709	['MYT1L', 'NXN', 'LIMCH1', 'NDUFA10', 'TSHZ2', 'PTPRK', 'MSI2', 'KSR2', 'MCC', 'FAM135B', 'RIMBP2', 'LRIG2', 'RNF150', 'SNCA']	0.00250405	0	0
131	Vertical Cup-Disc Ratio (Multi-Trait Analysis)	0.000151795	2.23062	19.6138	['PRAG1', 'TSHZ3', 'DGKB', 'TRAF3IP1', 'TMTC2', 'ITPR2', 'IGF1R', 'GMDS', 'CUX1', 'CLDN23', 'LRIG1', 'CHSY3', 'ADAMTS8', 'RREB1', 'ZNF664', 'WLS', 'IRX1', 'EYA1', 'SLC6A15', 'MYOF', 'VPS13D', 'HSPA12A', 'KIF6', 'DCLK1', 'MYO16', 'DHRS3', 'DCBLD2', 'CYP26A1', 'TMEM135', 'COL4A1', 'SSPN', 'TLL1', 'EXOC2', 'CREB5']	0.00250405	0	0
132	Thyroid Hormone Levels	0.00017035	4.82132	41.8378	['MAF', 'PDE10A', 'NETO1', 'IGFBP5', 'NFIA', 'INSR', 'GLIS3', 'MBIP', 'FBXO15', 'NRG1', 'SASH1', 'NR3C2']	0.00276614	0	0
133	Influenza A (H1N1) Infection	0.000170692	7.22778	62.7056	['LINGO2', 'L3MBTL3', 'DLG2', 'NRG3', 'PCDH7', 'ARAP2', 'GHITM', 'LZTS1', 'LRP1B']	0.00276614	0	0
134	Response To Tnf Inhibitor In Rheumatoid Arthritis (Change In Swollen 28-Joint Count)	0.000171524	8.99265	77.9733	['FTO', 'RAD51B', 'SPON1', 'DLG2', 'CADM2', 'CSMD3', 'ADGRL4', 'VGLL3']	0.00276614	0	0
135	Post Bronchodilator Fev1	0.000197718	2.25616	19.242	['ROBO2', 'CLSTN2', 'SH2D4B', 'FAM13A', 'CIB4', 'CELF4', 'JPH3', 'CAMTA1', 'CA6', 'SMYD3', 'LARGE1', 'TRPM3', 'RGS7', 'ARNT2', 'CHRNB4', 'CADM2', 'MOCOS', 'EBF1', 'TET2', 'ESRRG', 'KSR2', 'NPNT', 'COX7B2', 'DCLK1', 'LRP1B', 'TRDN', 'PTPRD', 'FCER2', 'DLG2', 'GAN', 'GIPC2', 'MDGA2']	0.00314528	0	0
136	Glaucoma (Primary Open-Angle)	0.000197944	2.10918	17.9861	['DGKG', 'APP', 'SEMA3C', 'CTTNBP2', 'CELF2', 'FAM13A', 'TMTC2', 'PKHD1', 'ZNF280D', 'SPRED2', 'SIX6', 'ALCAM', 'MECOM', 'GMDS', 'APBB2', 'THSD7A', 'RSPO1', 'ADAMTS8', 'LHPP', 'ABCA1', 'TFAP2B', 'CADM2', 'CACNA2D1', 'SLC6A15', 'TSC22D2', 'MYOF', 'FNDC3B', 'POU6F2', 'AFAP1', 'PLEKHA7', 'CYP26A1', 'LSM8', 'CYP26C1', 'CDH11', 'LMX1B', 'EXOC2', 'GAS7']	0.00314528	0	0
137	Lung Function (Fvc)	0.000209049	2.01281	17.0544	['RYR2', 'MTCL1', 'SATB2', 'FAM13A', 'CIB4', 'GLIS3', 'JMJD1C', 'HSD17B12', 'HTR4', 'LRMDA', 'GRIN2A', 'CDH2', 'MECOM', 'ABLIM3', 'RSPO3', 'CTNNA3', 'IGF2BP2', 'MCL1', 'JAZF1', 'WWOX', 'SLC14A2', 'CRADD', 'SMURF2', 'ARL15', 'DCC', 'DMRT2', 'SEMA6D', 'IGFBP3', 'PTCH1', 'AP3B1', 'NPNT', 'SMARCA2', 'TBX3', 'MED13L', 'DCBLD2', 'KANSL1', 'RBMS1', 'KCNQ5', 'PMFBP1', 'CLUAP1', 'FGF10']	0.00328878	0	0
138	Lung Function (Fev1/Fvc)	0.000210019	1.99279	16.8755	['FTO', 'CNTNAP2', 'KCNE2', 'TSHZ3', 'TRAF3IP1', 'MTCL1', 'DOCK9', 'FAM13A', 'CIB4', 'HTRA1', 'GLIS3', 'JMJD1C', 'ADRB2', 'HTR4', 'ELAVL2', 'LRMDA', 'MECOM', 'ABLIM3', 'KCNJ3', 'BCHE', 'SLC14A2', 'IGFBP5', 'SMURF2', 'PTCH1', 'ITGA1', 'CADPS', 'HPCAL1', 'CACNA2D3', 'LY86', 'TET2', 'AFAP1', 'NPNT', 'MYO16', 'DCBLD2', 'RPUSD4', 'FRAS1', 'MMP15', 'PARD3', 'FGF18', 'KCNQ5', 'ASTN2', 'RBMS3']	0.00328878	0	0
139	Heschls Gyrus Morphology	0.000221579	3.93863	33.1425	['FBN2', 'KLF12', 'CCDC149', 'BNC2', 'ARAP2', 'MYOM2', 'IL17RA', 'DCBLD2', 'PCNX1', 'SLITRK1', 'COBLL1', 'VPS8', 'METTL4', 'TMEM18']	0.00344483	0	0
140	Lean Body Mass	0.000227106	3.16694	26.5709	['APC2', 'FTO', 'METTL2B', 'KLF12', 'CCDC149', 'KAZN', 'SLC5A12', 'NPAS3', 'PTPRD', 'SYNPR', 'DPP6', 'CALCR', 'GPAM', 'ADAMTSL3', 'FSHR', 'KIAA0825', 'RSPO4', 'DGKI']	0.00350555	0	0
141	Urate Levels In Overweight Individuals	0.000236577	3.46361	28.9185	['GCKR', 'TMCO5A', 'KCNK9', 'COL22A1', 'DYSF', 'LY86', 'RERG', 'TBX3', 'MED13L', 'SLC2A9', 'NKAIN3', 'DLG2', 'STC2', 'ADGRL4', 'PDZRN4', 'ADGRL2']	0.00362584	0	0
142	Chronic Obstructive Pulmonary Disease	0.000240958	2.016	16.795	['GYPA', 'COL15A1', 'KCNE2', 'MTCL1', 'CITED2', 'FAM13A', 'NDUFA10', 'RASEF', 'GLIS3', 'TESK2', 'ADRB2', 'HTR4', 'ELAVL2', 'LRMDA', 'GNG2', 'MECOM', 'ABLIM3', 'ADAMTSL3', 'ITGB8', 'TNPO1', 'RREB1', 'CHRNB4', 'ZBTB38', 'ITGA1', 'CACNA2D3', 'LY86', 'TET2', 'FRMD4A', 'NPNT', 'SYN3', 'MED13L', 'DLG2', 'MMP15', 'FGF18', 'ID4', 'TRIM15', 'ASTN2', 'VGLL4', 'PICALM', 'RBMS3']	0.00366698	0	0
143	Gut Microbiota Relative Abundance (Ruminococcus Belonging To Family Lachnospiraceae)	0.000254059	16.853	139.508	['SMOC2', 'SCARB1', 'TCF7L2', 'DPYS', 'RBMS1', 'PADI2']	0.00378636	0	0
144	Post Bronchodilator Fev1/Fvc Ratio In Smoking	0.000254059	16.853	139.508	['HHAT', 'JPH3', 'DMRTA1', 'RPL10L', 'ETV1', 'SEC11C']	0.00378636	0	0
145	Positive Urgency	0.000254059	16.853	139.508	['TMEM132D', 'KIRREL3', 'LSM8', 'CPS1', 'ERBB4', 'CTTNBP2']	0.00378636	0	0
146	Diffusing Capacity Of Carbon Monoxide	0.000259903	2.64445	21.8304	['LINGO2', 'EPHA4', 'WWOX', 'CHRNB4', 'SLC24A3', 'NEGR1', 'CADM2', 'INSR', 'PCDH7', 'NRG1', 'TFPI', 'ZDHHC14', 'LRP1B', 'AJAP1', 'BACE1', 'ACER1', 'ABLIM2', 'PCBP3', 'CXCR1', 'NSG2', 'RASGEF1B', 'CTNNA3', 'RETREG1']	0.00380372	0	0
147	Lung Cancer In Never Smokers	0.000264566	4.49964	37.0654	['SPIC', 'RIMS1', 'TMEM132C', 'TENM4', 'CRTAC1', 'PCARE', 'CDH11', 'PLXNA2', 'OGDH', 'UBR2', 'CDH8', 'TP63']	0.00380372	0	0
148	Lateral Ventricle Temporal Horn Volume	0.000265597	5.62247	46.2928	['COL15A1', 'HOMER1', 'NRXN1', 'NOS1AP', 'PTPRM', 'ACO1', 'CPZ', 'DIP2C', 'CSMD1', 'RAPGEF4']	0.00380372	0	0
149	Obesity (Early Onset Extreme)	0.000265597	5.62247	46.2928	['FTO', 'MC4R', 'KIAA1217', 'NEGR1', 'FOXF1', 'PACS1', 'LEPR', 'TMEM18', 'SLC8A1', 'FARS2']	0.00380372	0	0
150	Mitochondrial Dna Levels	0.000265597	5.62247	46.2928	['PRKN', 'PDE4D', 'NOSTRIN', 'ZBTB20', 'EDIL3', 'ZNF521', 'SLC8A1', 'CDH18', 'NPAS3', 'NUDT12']	0.00380372	0	0
151	Multisite Chronic Pain	0.000265785	2.88796	23.7761	['GABRB2', 'CA10', 'SLC24A3', 'DCC', 'SORCS3', 'MLN', 'SDK1', 'STAG1', 'CAMKV', 'CRTAC1', 'FGF18', 'BBX', 'ANAPC4', 'SLC39A8', 'CTNNA2', 'SOX6', 'ASTN2', 'SNRPC', 'SOX5', 'SLC25A13']	0.00380372	0	0
152	Hematocrit	0.000280829	1.59289	13.0263	['HBS1L', 'HDDC2', 'MIDN', 'MAST2', 'ULK4', 'FAM13A', 'WBP1L', 'HTR4', 'RERG', 'LRMDA', 'MECOM', 'ZMIZ2', 'TRPS1', 'RSPO3', 'FBRSL1', 'SLC16A7', 'SLC39A8', 'SOX6', 'SH3GL1', 'UGT2B10', 'EDN1', 'PLEKHG1', 'ZBTB38', 'ITGA1', 'SHROOM3', 'FRMD4A', 'NRG1', 'HLA-A', 'PROX1', 'RUNX1', 'VAV2', 'ETV6', 'RAD51B', 'DMC1', 'PPARG', 'ERG', 'RAI14', 'L3MBTL3', 'ADH1C', 'NOTCH4', 'GLIS3', 'GPATCH2L', 'ARHGAP15'…	0.00399258	0	0
153	Alcohol Dependence	0.000284766	2.97173	24.2608	['CAST', 'LINGO2', 'RGS17', 'MSR1', 'ADH1C', 'CNTN5', 'ULK4', 'USP12', 'B3GALT5', 'ADH7', 'ADH5', 'KIAA0040', 'FGD5', 'GNAL', 'NRIP1', 'CAMTA1', 'GPD1L', 'ERC2', 'OPCML']	0.00402209	0	0
154	Glomerular Filtration Rate (Creatinine)	0.000292562	2.55141	20.7604	['GCKR', 'ARL15', 'SLC22A2', 'PTPRO', 'SLC6A13', 'SHROOM3', 'STC1', 'WDR72', 'NFATC1', 'RERG', 'ETV5', 'ACVR2A', 'GLI2', 'CYP26A1', 'DACH1', 'CPS1', 'TSPAN9', 'TP53INP2', 'MPPED2', 'KBTBD2', 'PIP5K1B', 'ASTN2', 'ADGRL2', 'BCAS1']	0.00410537	0	0
155	Serum Total Protein Levels	0.000315524	3.18971	25.7131	['GCKR', 'AQP10', 'ZBTB38', 'MYOF', 'ITGA1', 'VEGFC', 'UBR2', 'IKZF1', 'TRERF1', 'DUSP22', 'SPCS3', 'CYP26A1', 'HAX1', 'BCL2', 'SLC39A8', 'TRIB1', 'HGFAC']	0.00439902	0	0
156	Glomerular Filtration Rate	0.000332382	2.32107	18.59	['CELF1', 'RPS10-NUDT3', 'SLC22A2', 'STC1', 'IGF1R', 'ADAM28', 'DACH1', 'MECOM', 'ERBB4', 'TSPAN9', 'PIP5K1B', 'SOX5', 'BCAS1', 'IRX1', 'GCKR', 'IGFBP5', 'SLC6A13', 'IGF2', 'SHROOM3', 'WDR72', 'NFATC1', 'SMAD7', 'OLFM3', 'CPS1', 'MPPED2', 'TNP1', 'SIM1', 'RAI14']	0.00457502	0	0
157	Coffee Consumption	0.000332382	2.32107	18.59	['FTO', 'DNAH5', 'UMAD1', 'RASEF', 'DTX1', 'NPAS3', 'MC4R', 'PKHD1', 'SMYD3', 'FNIP2', 'PPARGC1A', 'OPCML', 'MCL1', 'LINGO2', 'SEC16B', 'SYT4', 'GRID2', 'GCKR', 'IFTAP', 'CADM1', 'AUTS2', 'ARL15', 'BDNF', 'TET2', 'SORCS2', 'SND1', 'POR', 'TMEM18']	0.00457502	0	0
158	Tonometry	0.000339244	9.83303	78.554	['PREX1', 'HS3ST3A1', 'SLC9A9', 'TNR', 'GPC6', 'CNTNAP5', 'TGFBR2']	0.0046142	0	0
159	Venous Thromboembolism Adjusted For Sickle Cell Variant Rs77121243-T	0.000342564	2.8156	22.4658	['PTPRT', 'WWOX', 'LY86', 'IQGAP2', 'PARD3B', 'RHOB', 'DPP6', 'RELN', 'GNAL', 'BCL7A', 'TBC1D4', 'CDH11', 'SPRY2', 'DRD1', 'TRPM3', 'ADGRL2', 'FBXL7', 'BCAS1', 'OPCML', 'LHPP']	0.0046142	0	0
160	Uric Acid Levels	0.00034377	4.75821	37.9493	['SEMA5A', 'SLC2A9', 'TENM2', 'GCKR', 'FRAS1', 'WDR1', 'DCDC2', 'SLC16A9', 'TMEM18', 'DIP2C', 'TSHR']	0.0046142	0	0
161	Feeling Hurt	0.00034377	4.75821	37.9493	['PTCH1', 'GRM8', 'ZNF804A', 'POU6F2', 'CELF4', 'CDH13', 'NFATC1', 'NTN1', 'CACNA1E', 'NECTIN3', 'ACVR2A']	0.0046142	0	0
162	Copper Levels	0.000396921	2.98029	23.341	['NPIPB9', 'KAZN', 'PRDM2', 'FOXN3', 'NPNT', 'SEZ6L', 'PCDH18', 'FARS2', 'RGMA', 'SHISA6', 'SMOC2', 'GRIN2A', 'TTC8', 'CCDC85A', 'VOPP1', 'SLC39A8', 'MCTP2', 'BCAS1']	0.00526488	0	0
163	Dialysis-Related Mortality	0.000399556	4.21816	33.0078	['PCSK2', 'KLHL29', 'ADAMTS5', 'EPHA7', 'ADAMTS3', 'IRX5', 'COX18', 'ABCA4', 'PTPRM', 'SH3BP4', 'ESRRG', 'NRG1']	0.00526488	0	0
164	Bronchopulmonary Dysplasia	0.000399556	4.21816	33.0078	['CHST9', 'KLF12', 'FTMT', 'TRPS1', 'MAGI2', 'HTR1A', 'CTNNA3', 'STXBP5', 'CSMD3', 'PLXDC2', 'FHIT', 'DSC3']	0.00526488	0	0
165	Hypertension	0.000414381	2.08441	16.2349	['RYR2', 'IGSF5', 'CASZ1', 'NPR3', 'WBP1L', 'CACNA1D', 'FIGN', 'ADH7', 'FSTL4', 'FGD5', 'RNF213', 'GRB14', 'PODXL', 'MBIP', 'SLC39A8', 'SOX6', 'CNNM2', 'SLC12A9', 'KLHL29', 'YES1', 'EDN3', 'SWAP70', 'INSR', 'EBF1', 'OPRM1', 'NPNT', 'TBX3', 'MED13L', 'CACNB2', 'DMRTA1', 'CDH13', 'ZNF831', 'COL6A5', 'L3MBTL4']	0.0054065	0	0
166	Time-Dependent Creatinine Clearance Response To Tenofovir In Hiv	0.000415307	28.0807	218.65	['TTLL7', 'TMEM132C', 'TMEM132B', 'TRPM3', 'ADGRL2']	0.0054065	0	0
167	Visceral Adipose Tissue Adjusted For Bmi	0.000420325	3.08664	23.997	['MIPEP', 'RBFOX1', 'KCNG4', 'TLE1', 'CLSTN2', 'TNFRSF19', 'SLC39A11', 'DTX1', 'DCLK2', 'KSR2', 'ADAMTS2', 'GRM7', 'LARGE1', 'ZNF664', 'RREB1', 'EPHB1', 'ADAD2']	0.00543905	0	0
168	Cerebrospinal T-Tau Levels	0.000433479	3.84874	29.8034	['SERPINE2', 'KCNK9', 'COL22A1', 'GLIS3', 'NRG1', 'CDH8', 'ACVR2A', 'DTWD2', 'KCNV1', 'CDH4', 'ADCK1', 'CDH11', 'PABPC4L']	0.00557588	0	0
169	Angiotensin-Converting Enzyme Inhibitor Intolerance	0.000448711	3.58015	27.5999	['CNTNAP2', 'RBFOX3', 'ACOT11', 'MBOAT1', 'MEIS2', 'GABRG2', 'FAM135B', 'RTN4RL1', 'STXBP5', 'PIP5K1B', 'NXPH1', 'PSMF1', 'LARGE1', 'ASIC2']	0.0057039	0	0
170	Total Body Bone Mineral Density	0.000448711	3.58015	27.5999	['CSNK1G3', 'GCKR', 'TMCO5A', 'FZD7', 'SLC8A1', 'MED13L', 'MC4R', 'CCND1', 'GRB10', 'KCNQ5', 'FAM3C', 'TACC2', 'DIPK2A', 'JAZF1']	0.0057039	0	0
171	Hdl Levels X Alcohol Consumption (Reg Vs Non-Reg Drinkers) Interaction (2Df)	0.00045413	2.15782	16.609	['FTO', 'SCARB1', 'SEMA3C', 'AQP9', 'SNX13', 'UBE3B', 'PEPD', 'CMIP', 'FSTL4', 'MC4R', 'CCND3', 'GRB14', 'COBLL1', 'TRPS1', 'PMAIP1', 'RSPO3', 'SLC39A8', 'ABCA1', 'GALNT2', 'INSR', 'TPM1', 'MYOF', 'EBF1', 'MSL2', 'ETV5', 'CYP26A1', 'FOLH1', 'CPS1', 'GPAM', 'PCCB', 'TRIB1']	0.00573904	0	0
172	Attention Deficit Hyperactivity Disorder	0.000549182	2.27096	17.0482	['OCA2', 'FBN3', 'PRAG1', 'MYT1L', 'FHIT', 'CLYBL', 'TNR', 'CSMD2', 'GPC6', 'SOX5', 'CADPS2', 'ARNT2', 'BCL11A', 'SEMA6D', 'PCDH7', 'ITGA1', 'SORCS3', 'DUSP6', 'SUPT3H', 'PARD3B', 'ANO3', 'TMX3', 'MAP1B', 'SLC9A9', 'CDH13', 'ASTN2', 'CREB5']	0.0068999	0	0
173	Intelligence	0.00055381	2.99	22.4211	['NPIPB9', 'PDE1C', 'NEGR1', 'TUSC3', 'LUZP2', 'AFG1L', 'FOXO6', 'ATP2A1', 'SEPTIN3', 'FOXO3', 'ARHGAP15', 'ATXN2L', 'RXRA', 'SCMH1', 'CNTN4', 'SMIM21', 'CSMD2']	0.00691782	0	0
174	Systolic Bp X Alcohol Consumption Interaction (2Df Test)	0.00056315	2.52863	18.9191	['CCDC71L', 'FTO', 'PLEKHG1', 'CASZ1', 'PRAG1', 'GALNT18', 'INSR', 'PINX1', 'NPR3', 'EBF1', 'PIK3CG', 'TBX3', 'PLEKHA7', 'CACNB2', 'MECOM', 'GRB14', 'RSPO3', 'SLC39A8', 'ZNF831', 'SOX6', 'XKR6', 'FBN1']	0.00699406	0	0
175	Liver Enzyme Levels (Gamma-Glutamyl Transferase)	0.000609194	1.83974	13.6203	['L3MBTL3', 'TENM2', 'COLEC10', 'TENM4', 'SLC22A1', 'GLIS3', 'HNF4G', 'NEDD4L', 'SLC2A2', 'FGF1', 'IQGAP2', 'EFNA5', 'LITAF', 'ACTG1', 'CDH6', 'SOX17', 'ZNF827', 'ZMIZ2', 'COBLL1', 'RSPO3', 'SLC39A8', 'TNPO1', 'RREB1', 'HGFAC', 'CD276', 'SEC16B', 'GCKR', 'DSCAM', 'ATP8B1', 'SEMA6D', 'FST', 'ITGA1', 'PROX1', 'TBX3', 'CYP26A1', 'STAG1', 'MYO1B', 'COL4A1', 'MMP15', 'NFIB', 'PARD3', 'PPARG', 'PMFBP1'…	0.00751114	0	0
176	Waist-To-Hip Ratio Adjusted For Bmi	0.000619041	1.35852	10.0358	['SCARB1', 'SPON1', 'PRAG1', 'ZMYND8', 'FAM13A', 'WBP1L', 'FGF1', 'NUDT3', 'CMIP', 'RPS6KA5', 'CCND1', 'GRB14', 'LEPR', 'BBX', 'SLC39A8', 'KNTC1', 'BSN', 'EPHB1', 'CDON', 'SOX5', 'ACVR1', 'ABT1', 'TTC7B', 'FNDC3B', 'EBF2', 'STIMATE', 'HLA-A', 'KNL1', 'MYT1', 'SHISA6', 'ZC3H11B', 'TXLNB', 'COL4A1', 'RFX4', 'ELMO1', 'CDIP1', 'HECA', 'TRIB1', 'ASTN2', 'LLGL1', 'FKBP5', 'L3MBTL3', 'GYPA', 'CTTNBP2', …	0.00751114	0	0
177	Immune Response To Smallpox Vaccine (Il-6)	0.000622163	3.42429	25.2792	['IRX1', 'UNC13C', 'ANKLE2', 'TENM2', 'ZHX2', 'PDE4D', 'PCDH15', 'CACNA2D3', 'TMTC2', 'ABHD17C', 'KIF6', 'RUNX1', 'GOLGA3', 'CSMD1']	0.00751114	0	0
178	Acute Lymphoblastic Leukemia (Childhood)	0.000622163	3.42429	25.2792	['RYR2', 'DDC', 'KCNE4', 'INTS10', 'MAGI2', 'IKZF1', 'GPATCH2L', 'SLCO3A1', 'PARD3', 'GRB10', 'PDE4B', 'ERC2', 'TP63', 'LHPP']	0.00751114	0	0
179	Schizophrenia X Sex Interaction	0.000622163	3.42429	25.2792	['CCBE1', 'DSCAM', 'ANKRD30A', 'MOCOS', 'KAZN', 'PRDM2', 'OTOL1', 'DLG2', 'NDUFS4', 'SH3BP4', 'PMAIP1', 'SEPHS1', 'BEND7', 'SYBU']	0.00751114	0	0
180	Vertical Cup-Disc Ratio (Adjusted For Vertical Disc Diameter)	0.000626321	2.289	16.8828	['PRAG1', 'DGKB', 'TRAF3IP1', 'TMTC2', 'ITPR2', 'IGF1R', 'GMDS', 'ADAMTS8', 'RREB1', 'ZNF664', 'WLS', 'IRX1', 'EYA1', 'HSPA12A', 'KIF6', 'MYO16', 'DHRS3', 'DCLK1', 'CYP26A1', 'TMEM135', 'COL4A1', 'SSPN', 'TLL1', 'AMOTL2', 'EXOC2', 'CREB5']	0.00751933	0	0
181	Bipolar Disorder (Body Mass Index Interaction)	0.000664084	11.2347	82.2054	['WWOX', 'TCF7L2', 'GYPA', 'TMEM132B', 'FBXL17', 'MCTP2']	0.00788508	0	0
182	Body Mass Index (Snp X Snp Interaction)	0.000664084	11.2347	82.2054	['FTO', 'MC4R', 'SEC16B', 'GIPR', 'BDNF', 'CCK']	0.00788508	0	0
183	Hdl Levels In Current Drinkers	0.000685496	2.1916	15.9666	['FTO', 'SCARB1', 'SEMA3C', 'AQP9', 'SNX13', 'UBE3B', 'PEPD', 'CMIP', 'MC4R', 'GRB14', 'COBLL1', 'TRPS1', 'PMAIP1', 'RSPO3', 'SLC39A8', 'ABCA1', 'GALNT2', 'INSR', 'TPM1', 'MYOF', 'MSL2', 'ETV5', 'CYP26A1', 'FOLH1', 'CPS1', 'GPAM', 'PCCB', 'TRIB1']	0.00809305	0	0
184	Response To Fenofibrate (Hdl Levels)	0.000695312	4.68484	34.0642	['WWOX', 'STK33', 'MAF', 'DACH1', 'BNC2', 'PRAG1', 'MTCL1', 'NDUFV2', 'ADGRL2', 'CNTLN']	0.00809305	0	0
185	Loneliness (Multivariate Analysis)	0.000695312	4.68484	34.0642	['PTPRD', 'MACF1', 'PNLIPRP2', 'CNTN5', 'SATB2', 'RASEF', 'MBOAT1', 'ID4', 'RGMB', 'PRKG1']	0.00809305	0	0
186	Triglyceride Levels In Current Drinkers	0.000696579	2.47791	18.0127	['ABCA1', 'GALNT2', 'INSR', 'AQP9', 'MYOF', 'MSL2', 'EBF1', 'SNX13', 'PEPD', 'CMIP', 'FSTL4', 'MC4R', 'CYP26A1', 'GRB14', 'GPAM', 'COBLL1', 'PCCB', 'RSPO3', 'PMAIP1', 'TRIB1', 'APOB', 'HGFAC']	0.00809305	0	0
187	Joint Destruction In Rheumatoid Arthritis (Rapid Vs Slow)	0.000707639	7.86596	57.0563	['NEDD1', 'RBFOX1', 'TLCD3A', 'RFPL4B', 'COBLL1', 'KCNN2', 'CSMD1']	0.0081049	0	0
188	Alzheimers Disease Progression Score	0.000707639	7.86596	57.0563	['AKAP12', 'DAB1', 'TTC5', 'SYN3', 'LCORL', 'PCSK5', 'RHOBTB2']	0.0081049	0	0
189	Serum Alkaline Phosphatase Levels	0.00070885	1.57856	11.4475	['DDR1', 'IL1RN', 'AQP9', 'PINX1', 'USP34', 'JMJD1C', 'ZBTB20', 'LDLRAD4', 'FMN2', 'ABCC10', 'TOMM20', 'LARP1B', 'GLI2', 'SENP7', 'AKAP11', 'LEPR', 'TNFRSF8', 'SOX6', 'BCAS1', 'KIRREL3', 'MAP2K4', 'KLF12', 'NBPF3', 'ITGA4', 'UBE2E3', 'ITGA1', 'EBF1', 'TET2', 'MSL2', 'AP3B1', 'PROX1', 'SUPT3H', 'MAF', 'TBC1D4', 'LRATD2', 'PCCB', 'MATN1', 'COL8A1', 'TMEM106B', 'PPARG', 'ALPK2', 'TRIB1', 'MCTP2', 'C…	0.0081049	0	0
190	Protein Quantitative Trait Loci	0.000722112	2.89922	20.9711	['HS3ST3B1', 'KIRREL3', 'IL1RN', 'ANKRD30A', 'DYSF', 'ATP2A2', 'CYRIB', 'ROBO1', 'CACNB2', 'DLG2', 'EPC2', 'CTNNA2', 'NXPH1', 'DOCK2', 'PDZRN4', 'SASH1', 'DSC3']	0.00821307	0	0
191	Waist Circumference Adjusted For Bmi In Active Individuals	0.000757728	2.39888	17.2364	['HACE1', 'FBXW11', 'ZBTB38', 'PTCH1', 'BCKDHB', 'NPR3', 'FNDC3B', 'ITPR2', 'PEPD', 'ACAN', 'ADAMTS3', 'RYBP', 'GRB14', 'ADAMTSL3', 'COBLL1', 'NSD1', 'NDUFS4', 'SSPN', 'ITGB8', 'PRKG2', 'RSPO3', 'ZSCAN2', 'JAZF1']	0.00857304	0	0
192	Severe Influenza A (H1N1) Infection	0.000817647	3.12565	22.2205	['DPP10', 'ARPP21', 'RPL10L', 'SNX13', 'GABRG2', 'LRP1B', 'SPRED2', 'TRPS1', 'CCNG1', 'GIPC2', 'MAN1C1', 'GTF2IRD1', 'CSMD3', 'LZTS1', 'FGF12']	0.00920278	0	0
193	Triglycerides	0.000841639	1.86505	13.2049	['FTO', 'SCARB1', 'COL18A1', 'CITED2', 'INTS10', 'PINX1', 'JMJD1C', 'SLC2A2', 'PCSK6', 'PEPD', 'CMIP', 'COBLL1', 'APOH', 'TNFSF10', 'RSPO3', 'CILP2', 'APOB', 'ZNF664', 'DLGAP2', 'HGFAC', 'ZNF101', 'ABCA1', 'CEP68', 'GCKR', 'SLC30A8', 'ARL15', 'GALNT2', 'INSR', 'MSL2', 'AP3B1', 'PBX4', 'PROX1', 'GAK', 'CYP26A1', 'NPC1', 'REEP3', 'BCL2', 'TMEM106B', 'TRIB1', 'XKR6']	0.0093959	0	0
194	Obesity (Extreme)	0.000846548	3.74903	26.5219	['FBN2', 'FTO', 'MC4R', 'SULT1A1', 'TFAP2B', 'SEC16B', 'RBFOX1', 'NEGR1', 'GNPDA2', 'FAIM2', 'TMEM18', 'MLN']	0.0093959	0	0
195	Response To Methotrexate In Juvenile Idiopathic Arthritis	0.00084921	3.28142	23.2036	['TGIF1', 'CTTNBP2', 'STAB2', 'ADCY8', 'GABRG3', 'CDH6', 'SPIC', 'LSM8', 'NUAK1', 'CHST11', 'SNX16', 'RFX4', 'CSMD1', 'CMKLR1']	0.0093959	0	0
196	Lung Function (Fev1)	0.000856544	2.42918	17.1563	['RYR2', 'SCARB1', 'MYBPC1', 'MTCL1', 'DMRT2', 'TET2', 'GLIS3', 'JMJD1C', 'AP3B1', 'HTR4', 'NPNT', 'SMARCA2', 'TBX3', 'MED13L', 'DCBLD2', 'RPUSD4', 'NCOR2', 'LRMDA', 'ABLIM3', 'KANSL1', 'CDON', 'MCL1']	0.0093959	0	0
197	Monobrow	0.000856544	2.42918	17.1563	['AUTS2', 'ARL15', 'DMRT2', 'MTX2', 'OSR1', 'PTCH1', 'PAX3', 'ATP11B', 'PRDM1', 'NAV2', 'ZFHX4', 'SMARCA2', 'SUPT3H', 'TBX18', 'ZNF608', 'LARP1', 'GMDS', 'HAND1', 'NDUFS4', 'RSPO3', 'LMX1B', 'ATG5']	0.0093959	0	0
198	Spherical Equivalent ( Main Effects And Education Interaction)	0.000895052	5.05855	35.5041	['SLC14A2', 'RBFOX1', 'SIX6', 'PDE10A', 'KCNQ5', 'AREG', 'CD55', 'KCNJ2', 'FBN1']	0.00971964	0	0
199	Cerebrospinal Fluid Clusterin Levels	0.000895052	5.05855	35.5041	['SLC14A2', 'SEC23IP', 'ADH1C', 'IPMK', 'TLL1', 'FOXN3', 'CTNNA2', 'ABCA13', 'CSMD1']	0.00971964	0	0
200	Hdl Cholesterol	0.000906209	1.71422	12.0102	['DGKG', 'SCARB1', 'THRB', 'CITED2', 'FAM13A', 'SNX13', 'SPRING1', 'IKZF1', 'UBE3B', 'PEPD', 'CMIP', 'MC4R', 'SPIC', 'ZC3H12C', 'CCND3', 'UBASH3B', 'TRPS1', 'RSPO3', 'SLC39A8', 'JAK2', 'PSKH1', 'ARL15', 'MSL2', 'RUNX1', 'GAK', 'FOLH1', 'NPC1', 'TMEM106B', 'PPARG', 'TRIB1', 'SNRPC', 'FTO', 'MACF1', 'SLC24A3', 'SEMA3C', 'ADH5', 'COBLL1', 'PDGFC', 'APOB', 'CSMD1', 'ZNF664', 'CNTLN', 'ABCA1', 'GALNT2…	0.00979159	0	0
201	Depression	0.000922922	2.35513	16.4575	['TENM2', 'SLC30A9', 'RBFOX1', 'NEGR1', 'DCC', 'FAXC', 'CELF4', 'KSR2', 'SORCS3', 'ENOX1', 'SDK1', 'RP1', 'LRFN5', 'BAG5', 'ERBB4', 'LHX2', 'TMEM106B', 'ASCC3', 'PMFBP1', 'SOX6', 'ASTN2', 'MYO1H', 'SOX5']	0.00992256	0	0
202	Youthful Appearance (Self-Reported)	0.000966026	2.4633	17.101	['BNC2', 'CELF1', 'ARL15', 'RNLS', 'PREP', 'ARAP2', 'ZBTB20', 'PAX3', 'HLA-A', 'AKAP12', 'RAD52', 'KLHL6', 'TRPS1', 'REEP3', 'CDC42EP3', 'SLC39A8', 'PPARG', 'LCORL', 'PCMTD1', 'JAZF1', 'ATG5']	0.0102837	0	0
203	Glucose Homeostasis Traits	0.000966026	2.4633	17.101	['SLC35B3', 'TFAP2A', 'KLF12', 'GCKR', 'MYT1L', 'EIPR1', 'DCC', 'PTPRM', 'ATP2A2', 'IKZF1', 'PCSK5', 'PEX5L', 'BCL6', 'DMRTA1', 'RPS6KA1', 'CDH13', 'FAT3', 'OSTF1', 'SUDS3', 'ASTN2', 'ATG5']	0.0102837	0	0
204	Liver Enzyme Levels (Alkaline Phosphatase)	0.00103663	1.65613	11.3806	['NRSN1', 'AQP9', 'JMJD1C', 'WBP1L', 'GCC2', 'LARP1B', 'SENP7', 'ADAMTS2', 'RPS6KA5', 'UBASH3B', 'TCTN2', 'TGIF1', 'KLF12', 'NBPF3', 'UBE2E3', 'EBF1', 'TET2', 'MSL2', 'AP3B1', 'PROX1', 'MAF', 'WAC', 'TMEM106B', 'PPARG', 'IRF5', 'ALPK2', 'TRIB1', 'YAP1', 'L3MBTL3', 'SLC22A1', 'NEDD4L', 'ACVR1C', 'ZNF827', 'B4GALNT3', 'RREB1', 'SPTBN1', 'ABCA1', 'ATF7IP', 'SEC16B', 'GCKR', 'SLF2', 'SLC12A5', 'SS18L…	0.0109812	0	0
205	Body Mass Index (Age Less Than50)	0.00108196	3.01384	20.5814	['FTO', 'SEC16B', 'DDC', 'NEGR1', 'LRRIQ3', 'HNF4G', 'IKZF1', 'MC4R', 'MC3R', 'STK33', 'ERICH3', 'GRB10', 'FPGT-TNNI3K', 'CBLN4', 'TMEM18']	0.0114054	0	0
206	Hip Circumference Variance	0.00111939	5.61941	38.1838	['FTO', 'MC4R', 'TFAP2B', 'GIPR', 'RSPO3', 'ATP2A1', 'BTN3A2', 'TMEM18']	0.0117427	0	0
207	Carotid Intima Media Thickness	0.00115852	3.86536	26.1322	['ZHX2', 'PRAG1', 'GALNT2', 'AGL', 'PINX1', 'PCDH15', 'LRIG1', 'EBF1', 'APOB', 'CBFA2T3', 'PIK3CG']	0.0120945	0	0
208	Serum Uric Acid Levels	0.00116705	1.91595	12.9389	['WDR1', 'ZNF518B', 'USP34', 'HNF4G', 'STC1', 'NBPF20', 'IGF1R', 'GLI2', 'RPH3A', 'ADAM28', 'DACH1', 'LRIG1', 'SLC16A9', 'RREB1', 'SLC22A10', 'BCAS1', 'CYB5B', 'GCKR', 'INSR', 'CDC42BPG', 'USP2', 'LY86', 'NBPF10', 'WDR72', 'ETV5', 'SLC2A9', 'SLC22A24', 'MAF', 'NBPF19', 'CPS1', 'PACS1', 'MPPED2', 'CNTN4', 'TMEM18', 'RAI14']	0.0121249	0	0
209	Metabolic Syndrome	0.00117699	2.00829	13.5455	['FTO', 'PRKN', 'CAMK2B', 'DGKB', 'CPNE4', 'CELF1', 'JMJD1C', 'SNX13', 'CMIP', 'MC4R', 'CRTAC1', 'COBLL1', 'TRPS1', 'PMAIP1', 'RSPO3', 'SLC39A8', 'APOB', 'ZNF664', 'ABCA1', 'CEP68', 'SEC16B', 'TCF7L2', 'GCKR', 'BDNF', 'GALNT2', 'ARAP2', 'NPC1', 'PCCB', 'TRIB1', 'TMEM18', 'TNRC6A']	0.0121697	0	0
210	Cadmium Levels	0.00118274	3.32332	22.399	['DPP10', 'PLEKHG1', 'RYK', 'MEI4', 'AFAP1', 'CMIP', 'TPCN2', 'SND1', 'CACNB2', 'IMMP2L', 'AMOTL2', 'DRD1', 'CARD11']	0.0121709	0	0
211	Gut Microbiota Relative Abundance (Ruminococcus, Family Erysipelotrichaceae)	0.00127125	14.0395	93.6122	['MECOM', 'RPS6KC1', 'ESRRG', 'FGF12', 'ADGRL2']	0.0126808	0	0
212	Remission After Ssri Treatment In Mdd Or Neuroticism	0.00127125	14.0395	93.6122	['PRAG1', 'CELF4', 'PLXNC1', 'ELAVL2', 'XKR6']	0.0126808	0	0
213	Thyroid Volume In Hashimotos Thyroiditis	0.00127125	14.0395	93.6122	['DNAH5', 'CCDC179', 'AATF', 'SMARCA2', 'IGF1R']	0.0126808	0	0
214	Ulna And Radius Bone Mineral Density	0.00127125	14.0395	93.6122	['MC4R', 'DACH1', 'SLC9A9', 'FAM3C', 'ACTR3B']	0.0126808	0	0
215	Basal Metabolic Rate	0.00127125	14.0395	93.6122	['FTO', 'MC4R', 'GOLGA3', 'NRG3', 'BDNF']	0.0126808	0	0
216	Ms (Age Of Onset)	0.00127125	14.0395	93.6122	['RELN', 'SGCD', 'KCNB2', 'RAB38', 'AXDND1']	0.0126808	0	0
217	Medication Use (Diuretics)	0.00127336	2.33724	15.5803	['FBN2', 'FTO', 'PLEKHG1', 'CASZ1', 'SWAP70', 'INSR', 'TCF21', 'ABHD17C', 'NPNT', 'SORCS3', 'CMIP', 'APOLD1', 'CACNB2', 'CLCN6', 'DACH1', 'FGF9', 'MECOM', 'GMDS', 'MPPED2', 'NRIP1', 'ZNF831', 'SOX6']	0.0126808	0	0
218	Homeostasis Model Assessment Of Insulin Resistance	0.00133311	6.55458	43.3929	['KIAA1217', 'GCKR', 'NFIA', 'DCC', 'PTPRO', 'MCTP2', 'CSMD1']	0.0132149	0	0
219	Hdl Levels X Alcohol Consumption (Drinkers Vs Non-Drinkers) Interaction (2Df)	0.00136491	1.98536	13.0967	['FTO', 'SCARB1', 'SEMA3C', 'AQP9', 'SNX13', 'UBE3B', 'PEPD', 'CMIP', 'FSTL4', 'MC4R', 'CCND3', 'GRB14', 'COBLL1', 'TRPS1', 'PMAIP1', 'RSPO3', 'SLC39A8', 'ABCA1', 'GALNT2', 'INSR', 'TPM1', 'MYOF', 'EBF1', 'MSL2', 'ETV5', 'CYP26A1', 'FOLH1', 'CPS1', 'GPAM', 'PCCB', 'TRIB1']	0.0134683	0	0
220	Hip Index	0.00139368	1.63023	10.7201	['SCARB1', 'SPON1', 'FAM13A', 'PEPD', 'FGF1', 'LITAF', 'CMIP', 'RPS6KA5', 'CCND1', 'GRB14', 'ADAMTSL3', 'RSPO3', 'RNF150', 'TLCD3A', 'TSC22D2', 'TET2', 'EBF2', 'TACR3', 'PASK', 'RUNX1', 'ZC3H11B', 'MYO3B', 'SETBP1', 'COL4A1', 'COL8A1', 'PPARG', 'VGLL4', 'VGLL3', 'CDCA2', 'SLC24A3', 'SEMA3C', 'TSHZ2', 'ITPR2', 'TFPI', 'BARX1', 'TMEM165', 'PALM2AKAP2', 'NSD1', 'COBLL1', 'DYM', 'E2F3', 'ZNF664', 'IM…	0.0136482	0	0
221	Cleft Lip With Or Wo Cleft Palate	0.00141006	4.59841	30.1845	['PAX7', 'SHROOM3', 'SPRY2', 'COL8A1', 'NRG1', 'NTN1', 'CYRIA', 'TANC2', 'TP63']	0.0136482	0	0
222	Alzheimers Disease Biomarkers	0.00141006	4.59841	30.1845	['BCHE', 'NCR2', 'NUAK1', 'NFIB', 'ITGA1', 'GLIS3', 'EPC2', 'EFNA5', 'EDIL3']	0.0136482	0	0
223	Multiple System Atrophy	0.00141006	4.59841	30.1845	['FBN2', 'EDN1', 'CDH4', 'EBF2', 'FOXL1', 'LMX1B', 'MDGA2', 'RREB1', 'XDH']	0.0136482	0	0
224	Urate Levels In Obese Individuals	0.00141472	2.90974	19.0903	['PTPRT', 'GCKR', 'ANXA1', 'RBFOX3', 'ZBTB20', 'UBR3', 'FMN2', 'SLC2A9', 'GAP43', 'LRFN5', 'MED30', 'MYO3B', 'CPS1', 'B4GALT5', 'POM121L12']	0.0136482	0	0
225	Ldl Levels X Escitalopram Or Citalopram Levels Interaction In Schizophrenia Or Bd	0.00144723	8.42552	55.0869	['RIMS1', 'DPP6', 'RELN', 'CHST11', 'ZFP42', 'ACTRT2']	0.013657	0	0
226	Anti-Thyroglobulin (Tgab) Levels In Hashimotos Thyroiditis	0.00144723	8.42552	55.0869	['TMEM132D', 'LSM8', 'CA10', 'HS3ST3A1', 'CCDC85A', 'IQSEC3']	0.013657	0	0
227	Anxiety/Tension (Special Factor Of Neuroticism)	0.00144723	8.42552	55.0869	['WSCD2', 'CADM2', 'PINX1', 'DPYD', 'FOXO3', 'CNNM2']	0.013657	0	0
228	Cognitive Function In Longevity	0.00144723	8.42552	55.0869	['KIAA1217', 'GRM7', 'CELF2', 'DNAH5', 'CCSER1', 'ZWINT']	0.013657	0	0
229	Sleep Duration (Long Sleep)	0.00144723	8.42552	55.0869	['FTO', 'RAB3C', 'KANSL1', 'PDE4D', 'CAMTA1', 'JHY']	0.013657	0	0
230	Optic Disc Size	0.00150393	2.1225	13.7956	['MACF1', 'COL13A1', 'TMTC2', 'ARHGAP21', 'CDH2', 'GMDS', 'TSPAN9', 'ADAMTSL3', 'RSPO3', 'MARK3', 'MAP2K6', 'RBFOX1', 'LIMCH1', 'FST', 'PTCH1', 'CADPS', 'NAV1', 'NR2F2', 'KIF6', 'CYRIA', 'TANC2', 'KAT2B', 'CYP26A1', 'PKIA', 'KCNQ5', 'ADGRL2']	0.0138764	0	0
231	Mean Arterial Pressure X Alcohol Consumption Interaction (2Df Test)	0.00151122	2.65715	17.2578	['FTO', 'PLEKHG1', 'CASZ1', 'INSR', 'PINX1', 'NPR3', 'EBF1', 'TBX3', 'PLEKHA7', 'CACNB2', 'CLCN6', 'MECOM', 'GRB14', 'RSPO3', 'SLC39A8', 'ZNF831', 'SOX6']	0.0138764	0	0
232	Verbal Declarative Memory	0.00151122	2.65715	17.2578	['SEMA5A', 'MTRR', 'TENM4', 'DGKB', 'B3GAT1', 'CHD6', 'ETV1', 'ADA2', 'CYP7B1', 'HS3ST4', 'AJAP1', 'GCFC2', 'DACH1', 'FTMT', 'LRRTM4', 'SPOCK3', 'NCAPD3']	0.0138764	0	0
233	Adiponectin Levels	0.00151122	2.65715	17.2578	['KCNK9', 'ARL15', 'FAM13A', 'TSC22D2', 'NRXN3', 'SNX13', 'FRMD4A', 'PTPRK', 'PEPD', 'GIMAP7', 'CMIP', 'NPY', 'CDH13', 'HIVEP2', 'TRIB1', 'ZNF664', 'VAT1L']	0.0138764	0	0
234	Number Of Decayed, Missing And Filled Tooth Surfaces Or Use Of Dentures	0.00151542	3.02865	19.6622	['CA12', 'KCNH8', 'ZNF804A', 'FOXL1', 'EFNA5', 'MC4R', 'STAG1', 'DMRTA1', 'HAO1', 'BAHCC1', 'NEO1', 'KCNJ2', 'KCNJ3', 'FGF10']	0.0138764	0	0
235	Manganese Levels	0.00151542	3.02865	19.6622	['GRID2', 'FAM13C', 'ATP8B1', 'CADM2', 'NEDD4L', 'ATP2B2', 'KLF15', 'TBX4', 'NEDD1', 'KCNU1', 'PLXNA2', 'NMUR2', 'SLC39A8', 'SLC16A9']	0.0138764	0	0
236	Dentures	0.00151542	3.02865	19.6622	['CA12', 'KCNH8', 'ZNF804A', 'FOXL1', 'EFNA5', 'MC4R', 'STAG1', 'DMRTA1', 'HAO1', 'BAHCC1', 'NEO1', 'KCNJ2', 'KCNJ3', 'FGF10']	0.0138764	0	0
237	Lung Cancer In Ever Smokers	0.0015783	1.96293	12.6637	['DDR1', 'PTGFR', 'SLC44A1', 'NOTCH4', 'NRXN1', 'GALNT17', 'PLD5', 'FHL2', 'ADCY8', 'EFR3A', 'SOX17', 'OR2B6', 'ABT1', 'ABCA1', 'CHRNB4', 'TTC34', 'HTR1E', 'CACNA2D3', 'HLA-A', 'BTN3A2', 'ADRA2C', 'HLA-E', 'ETAA1', 'DEPDC7', 'RP1', 'TMEM237', 'FSHR', 'GIPC2', 'ACTRT2', 'EXOC2', 'RBMS3']	0.0143372	0	0
238	Bitter Beverage Consumption	0.00157902	4.0151	25.9013	['TMEM161B', 'GCKR', 'POR', 'FAM124B', 'MAGI2', 'NUP35', 'RANGAP1', 'GABRG3', 'EPHB1', 'AJAP1']	0.0143372	0	0
239	Medication Use (Drugs Used In Diabetes)	0.00159762	3.17864	20.4681	['FTO', 'TFAP2B', 'TCF7L2', 'GCKR', 'SLC30A8', 'GRP', 'GIPR', 'COBLL1', 'SPRY2', 'PPARG', 'IGF2BP2', 'RREB1', 'JAZF1']	0.0144454	0	0
240	Waist Circumference Adjusted For Bmi ( Main Effects And Physical Activity Interaction)	0.00161767	2.23291	14.3504	['HACE1', 'FBXW11', 'ZBTB38', 'PTCH1', 'BCKDHB', 'NPR3', 'FNDC3B', 'ITPR2', 'PEPD', 'ACAN', 'ADAMTS3', 'RYBP', 'GRB14', 'ADAMTSL3', 'COBLL1', 'NSD1', 'NDUFS4', 'SSPN', 'ITGB8', 'PRKG2', 'RSPO3', 'ZSCAN2', 'JAZF1']	0.0145657	0	0
241	Coronary Artery Aneurysm In Kawasaki Disease	0.00164962	3.63778	23.308	['FOXA1', 'MYO3B', 'SETBP1', 'CPNE4', 'TSHZ2', 'NRXN3', 'TMTC2', 'NAV2', 'CSMD2', 'DOCK2', 'CSMD1']	0.0147307	0	0
242	Nonsyndromic Cleft Lip With Cleft Palate	0.00164962	3.63778	23.308	['ADCY9', 'TAF1B', 'PAX7', 'GSC', 'PTCH1', 'ABCA4', 'SPRY2', 'COL8A1', 'NTN1', 'CYRIA', 'FGF10']	0.0147307	0	0
243	Urate Levels	0.00168819	1.61341	10.3001	['CHRM1', 'BNC2', 'WDR1', 'FAM13A', 'USP34', 'HNF4G', 'JMJD1C', 'NBPF20', 'FAIM2', 'CMIP', 'RERG', 'IGF1R', 'MC4R', 'RPH3A', 'DACH1', 'MECOM', 'CLDN23', 'FBRSL1', 'SLC16A9', 'NEO1', 'MEN1', 'USP2', 'NRG1', 'BTN3A2', 'KLF15', 'MAF', 'MPPED2', 'RAI14', 'FTO', 'ZNF518B', 'EIF5A2', 'STC1', 'PHF21A', 'GMDS', 'ERBB4', 'NSD1', 'TP53INP2', 'RREB1', 'SPTBN1', 'ABCA1', 'TCF7L2', 'MBD5', 'SLC14A2', 'GCKR', …	0.015013	0	0
244	Aspartate Aminotransferase Levels	0.00170985	1.5117	9.63158	['HBS1L', 'IL1RN', 'AQP9', 'PINX1', 'SNX13', 'IKZF1', 'PEPD', 'CDH8', 'CDH6', 'UBASH3B', 'FGF9', 'TNFSF10', 'LEPR', 'ANKRD31', 'PDE4B', 'RSPO3', 'SLC39A8', 'SOX6', 'HGFAC', 'RAB2A', 'KLF12', 'SHROOM3', 'FRMD4A', 'DUSP6', 'DNAJC1', 'MAF', 'MMP15', 'PPARG', 'ALPK2', 'TRIB1', 'SHANK3', 'SLC45A4', 'PTGER4', 'L3MBTL3', 'COLEC10', 'ZNF391', 'NOTCH4', 'USP12', 'NEDD4L', 'EFNA5', 'RHOBTB2', 'RNF213', 'FG…	0.0151434	0	0
245	Migraine	0.00175706	2.31799	14.7056	['YAP1', 'LINGO2', 'NRP1', 'DOCK4', 'SLC24A3', 'LRRIQ3', 'ZMYND8', 'NOTCH4', 'HTRA1', 'TGFBR2', 'UFL1', 'IMMP2L', 'JPH3', 'RNF213', 'AGBL1', 'ADAMTSL4', 'FUT9', 'NOVA1', 'MPPED2', 'ASTN2', 'MEF2D']	0.015498	0	0
246	Anxiety	0.0018291	2.81258	17.7303	['RBFOX1', 'LRRIQ3', 'PTCH1', 'GLIS3', 'ZNF804A', 'GRIN2B', 'ELAVL2', 'RP1', 'AGBL1', 'GRM8', 'RPP21', 'ASCC3', 'XKR6', 'MAD1L1', 'SNCA']	0.0159921	0	0
247	Attention Function In Attention Deficit Hyperactive Disorder	0.00183528	4.99474	31.4696	['NELL1', 'CHRNB4', 'NUAK1', 'DLG2', 'SALL3', 'ZNF831', 'BTBD9', 'SORCS2']	0.0159921	0	0
248	Temperament	0.00183528	4.99474	31.4696	['FBN2', 'PTPRD', 'CADM2', 'NRXN1', 'SLC39A10', 'CSMD3', 'PCDH18', 'ADGRL2']	0.0159921	0	0
249	Small Cell Lung Carcinoma	0.00189912	2.58518	16.1997	['ABT1', 'NRP1', 'CHRNB4', 'SPNS3', 'AQP9', 'UMAD1', 'CRTAM', 'FOXN3', 'SGCZ', 'FSTL4', 'HLA-E', 'RAD52', 'STK33', 'SCIN', 'BBX', 'EPHB1', 'ADAD2']	0.016482	0	0
250	Estimated Glomerular Filtration Rate	0.00197701	1.41524	8.81155	['PRAG1', 'WBP1L', 'SLC8A1', 'CDC14A', 'NUDT3', 'IGF1R', 'DACH1', 'MYBPHL', 'GRB10', 'XYLB', 'RAB2A', 'MAP2K4', 'IGFBP5', 'ARL15', 'LIMCH1', 'ZBTB38', 'FST', 'TPM1', 'SLC6A13', 'WDR72', 'LARP4B', 'SND1', 'POR', 'BIN3', 'MAF', 'PARD3', 'ASTN2', 'TRIB1', 'RAI14', 'CASZ1', 'L3MBTL3', 'SLC22A2', 'STC1', 'FOXO3', 'PKHD1', 'UGT8', 'TSPAN9', 'PIP5K1B', 'PPARGC1A', 'RREB1', 'SPTBN1', 'RAB11FIP5', 'TRAP1'…	0.0170893	0	0
251	Glomerular Filtration Rate In Non Diabetics (Creatinine)	0.002126	3.04602	18.7437	['GCKR', 'IGFBP5', 'SLC22A2', 'SLC6A13', 'STC1', 'SHROOM3', 'WDR72', 'NFATC1', 'ETV5', 'DACH1', 'CPS1', 'MPPED2', 'PIP5K1B']	0.0181249	0	0
252	Automobile Speeding Propensity	0.002126	3.04602	18.7437	['ATF6B', 'CADM2', 'GOT2', 'CDH8', 'ARC', 'KANSL1', 'ETNK1', 'MPPED2', 'ID4', 'DIPK2A', 'CD34', 'XKR6', 'KCNJ3']	0.0181249	0	0
253	Experiencing Mood Swings	0.002126	3.04602	18.7437	['NEGR1', 'DCC', 'CELF4', 'FBXL17', 'LSAMP', 'ARHGAP15', 'PCDH17', 'GRM8', 'BBX', 'TMEM106B', 'SOX6', 'TLR4', 'TNRC6A']	0.0181249	0	0
254	Retinitis Pigmentosa	0.00213876	4.21496	25.9116	['STK31', 'FSTL5', 'CPNE4', 'STC2', 'NPY', 'DTX1', 'ITPR2', 'PLPP3', 'SGCZ']	0.0181249	0	0
255	Cardiac Hypertrophy	0.00213876	4.21496	25.9116	['TAFA2', 'NRG3', 'BTBD3', 'PLXNA2', 'ESRRG', 'GRIK2', 'HTR2A', 'FGF1', 'ZWINT']	0.0181249	0	0
256	Fev1	0.00220138	1.81197	11.0869	['TSHZ3', 'TRAF3IP1', 'MTCL1', 'DOCK9', 'SATB2', 'GLIS3', 'JMJD1C', 'ADRB2', 'HSD17B12', 'HTR4', 'LRMDA', 'GRIN2A', 'MECOM', 'ABLIM3', 'IGF2BP2', 'MCL1', 'JAZF1', 'WWOX', 'BCHE', 'SLC14A2', 'IGFBP5', 'ARL15', 'IGFBP3', 'ITGA1', 'CACNA2D3', 'TET2', 'AP3B1', 'NPNT', 'TBX3', 'DCBLD2', 'RPUSD4', 'FGF18', 'RBMS1', 'ASTN2', 'CLUAP1', 'FGF10']	0.0185827	0	0
257	Extremely High Intelligence	0.00221833	2.21164	13.5153	['SMARCAL1', 'ARFGEF2', 'THRB', 'PDE1C', 'MST1', 'DYSF', 'TET2', 'FOXO6', 'ATP2A1', 'FOXO3', 'ARHGAP15', 'ATXN2L', 'SULT1A1', 'PREX1', 'CAMKV', 'DPYD', 'CHST10', 'CDHR4', 'BSN', 'SHANK3', 'LONRF2', 'TRMT61A']	0.0186346	0	0
258	Response To Lamotrigine And Valproic Acid In Genetic Generalized Epilepsy	0.00230238	22.4572	136.401	['CDH6', 'CLSTN2', 'LRRTM4', 'MAGI2']	0.0186346	0	0
259	Response To N-3 Lcpufa Supplementation (Change In Triglyceride Levels)	0.00230238	22.4572	136.401	['NELL1', 'JADE1', 'NXPH1', 'SLIT2']	0.0186346	0	0
260	Systolic Bp X Educational Attainment (Some College) Interaction (2Df)	0.00230238	22.4572	136.401	['ARL4C', 'THSD7A', 'CDC14A', 'CDON']	0.0186346	0	0
261	Basal Metabolic Rate Variance	0.00230238	22.4572	136.401	['FTO', 'MC4R', 'GOLGA3', 'BDNF']	0.0186346	0	0
262	Severe Gingival Inflammation	0.00230238	22.4572	136.401	['ACVR1', 'NRXN1', 'UPP2', 'ASIC2']	0.0186346	0	0
263	Echocardiographic Traits	0.00230238	22.4572	136.401	['KCNB2', 'PDE4B', 'SLIT2', 'BRINP3']	0.0186346	0	0
264	Visceral Adipose Tissue	0.00230238	22.4572	136.401	['EFR3A', 'KCNK9', 'ADCY8', 'ROBO1']	0.0186346	0	0
265	Triiodothyronine Levels	0.00230238	22.4572	136.401	['AGBL1', 'ERBB4', 'RAB38', 'EPHB2']	0.0186346	0	0
266	Vascular Brain Injury	0.00230238	22.4572	136.401	['CFAP58', 'ARHGAP15', 'SEZ6L', 'PCSK5']	0.0186346	0	0
267	Vestibular Neuritis	0.00230238	22.4572	136.401	['SLC30A8', 'MED30', 'ANKRD30A', 'NR3C2']	0.0186346	0	0
268	Alzheimers Disease (Cognitive Decline)	0.00233984	2.72169	16.4871	['SPON1', 'PLEKHG1', 'CRADD', 'FMN2', 'PARVB', 'BZW2', 'GABRG3', 'MYO16', 'ST18', 'TSPAN13', 'ELMO1', 'CTNNA2', 'GPC6', 'CSMD1', 'VAT1L']	0.0188671	0	0
269	Tea Consumption	0.00236717	2.517	15.218	['RABGAP1L', 'TAS2R42', 'ARPP21', 'MGMT', 'KCNB2', 'NRXN3', 'POU6F2', 'SAMD4A', 'SNX13', 'ESRRG', 'MYT1', 'SLC8A1', 'MSH6', 'PKHD1', 'ARL4A', 'SOX6', 'CSMD1']	0.0190165	0	0
270	Ldl Levels In Hiv Infection	0.00242478	2.29722	13.8339	['ROBO2', 'ATP8A1', 'RBFOX3', 'TMEM132B', 'AQP9', 'LHFPL3', 'ESRRG', 'SORBS2', 'HS3ST2', 'RNF146', 'SOX17', 'MAP2', 'SYNDIG1', 'RSPO3', 'RAB38', 'CTNNA2', 'APOB', 'ADGRL4', 'TLR4', 'PRKG1']	0.0193356	0	0
271	Intracranial Aneurysm	0.00242478	2.29722	13.8339	['CAMK2B', 'LINGO2', 'RBFOX1', 'DSCAM', 'CD163L1', 'CPNE4', 'PRDM2', 'ESRRG', 'SYN3', 'FHIT', 'PARD3B', 'PTPRD', 'SPCS3', 'TMEM114', 'SOX17', 'CNNM2', 'CARD11', 'XKR6', 'BCAR1', 'RBMS3']	0.0193356	0	0
272	Pulse Pressure X Alcohol Consumption (Light Vs Heavy) Interaction (2Df Test)	0.00277681	6.74002	39.6748	['CCDC71L', 'PRAG1', 'ULK4', 'NPR3', 'TACC2', 'PIK3CG']	0.0216632	0	0
273	Response To Antidepressants (Symptom Remission)	0.00277681	6.74002	39.6748	['MYO10', 'ZFAT', 'OR51B5', 'FRS2', 'YEATS4', 'KCTD15']	0.0216632	0	0
274	Body Mass Index And T2D (Pairwise)	0.00277681	6.74002	39.6748	['TCF7L2', 'ARL15', 'BCL2', 'PPARG', 'IGF2BP2', 'JAZF1']	0.0216632	0	0
275	Insulin Resistance/Response	0.00277681	6.74002	39.6748	['KCNU1', 'PCBP3', 'CACNA1D', 'AP3B1', 'SEZ6L', 'CSMD1']	0.0216632	0	0
276	End-Stage Kidney Disease	0.00277681	6.74002	39.6748	['FTO', 'HS3ST3B1', 'LUZP2', 'GIPC2', 'PELI2', 'THSD7A']	0.0216632	0	0
277	Sociability Score	0.00277681	6.74002	39.6748	['PHF2', 'MBD5', 'CTTNBP2', 'MYO1H', 'SIM1', 'ELAVL2']	0.0216632	0	0
278	Prudent Dietary Pattern	0.00278993	2.92401	17.1983	['GDF10', 'ACSS3', 'HTR1E', 'TUSC3', 'BCKDHB', 'STON2', 'TMEM260', 'NELL1', 'KIF26B', 'PADI2', 'KCNJ2', 'ADGRL2', 'CNGB1']	0.0216872	0	0
279	Two-Hour Glucose	0.00286843	4.495	26.3137	['CAMK2B', 'TCF7L2', 'GCKR', 'TBC1D4', 'GIPR', 'COBLL1', 'BCL2', 'IGF2BP2']	0.0222175	0	0
280	Uterine Fibroid Size (Maximum Volume)	0.00296659	9.35914	54.4734	['CNTNAP2', 'PLA2G4A', 'SORBS2', 'PTPRK', 'BRINP3']	0.0227371	0	0
281	Cannabis Use	0.00296659	9.35914	54.4734	['SDK1', 'CADM2', 'ZNF704', 'ATP2A1', 'NR2F2']	0.0227371	0	0
282	Response To Bronchodilator In Chronic Obstructive Pulmonary Disease (Change In Fev1)	0.00298812	3.06667	17.8269	['ABCA1', 'TFAP2B', 'GOLGA8B', 'KCNG4', 'SGCD', 'SALL3', 'INPP5D', 'UBR3', 'CDH13', 'KCNJ2', 'ADGRL2', 'MAD1L1']	0.0227371	0	0
283	Familial Squamous Cell Lung Carcinoma	0.00298812	3.06667	17.8269	['GHR', 'WWOX', 'FAM124B', 'THRB', 'DLG2', 'SLC22A2', 'PLD5', 'GALNTL6', 'BTBD9', 'LCORL', 'DCLK1', 'NPAS3']	0.0227371	0	0
284	T2D Or Prostate Cancer (Pleiotropy)	0.00298812	3.06667	17.8269	['CEP68', 'RGS17', 'SLC22A2', 'ZBTB38', 'ITGA1', 'LMTK2', 'PPARG', 'KNL1', 'GRHL1', 'EMSY', 'JAZF1', 'TNRC6B']	0.0227371	0	0
285	Triglyceride Levels X Alcohol Consumption (Reg Vs Non-Reg Drinkers) Interaction (2Df)	0.00313396	2.13512	12.3099	['ABCA1', 'GALNT2', 'INSR', 'AQP9', 'MYOF', 'MSL2', 'EBF1', 'SNX13', 'PEPD', 'CMIP', 'FSTL4', 'MC4R', 'CYP26A1', 'GRB14', 'GPAM', 'COBLL1', 'PCCB', 'RSPO3', 'PMAIP1', 'TRIB1', 'APOB', 'HGFAC']	0.023469	0	0
286	Oppositional Defiant Disorder Dimensions In Attention-Deficit Hyperactivity Disorder	0.00313807	3.8905	22.4254	['EDN1', 'DDX24', 'MLLT1', 'ASB2', 'SUPT3H', 'ST18', 'TTLL8', 'SOX5', 'RUNX1T1']	0.023469	0	0
287	Coronary Artery Disease In Type 1 Diabetes	0.00313807	3.8905	22.4254	['ARL5B', 'KCNE4', 'KIF4B', 'SPNS3', 'KCNB2', 'MAP1B', 'B3GNT2', 'WDR72', 'CNTNAP5']	0.023469	0	0
288	Iris Color (B Coordinate)	0.00313807	3.8905	22.4254	['OCA2', 'NUDCD3', 'CLSTN2', 'SV2B', 'TPK1', 'MGMT', 'PSTPIP2', 'TMC7', 'CSMD1']	0.023469	0	0
289	Emphysema Annual Change Measurement In Smokers (Percent Low Attenuation Area)	0.00313861	3.25447	18.7587	['SEC16B', 'TIAM1', 'TENM3', 'SGCD', 'PLXNA2', 'MSI2', 'MDGA2', 'VSTM2A', 'CBFA2T3', 'CREB5', 'RBMS3']	0.023469	0	0
290	Age-Related Cognitive Decline (Language) (Slope Of Z-Scores)	0.00320554	3.5128	20.1736	['PTPRD', 'KCND2', 'ARPP21', 'SALL3', 'STAC', 'ARL15', 'CWF19L2', 'GRIK2', 'ZBTB40', 'RUNX1']	0.0237232	0	0
291	Iron Status Biomarkers (Iron Levels)	0.00320554	3.5128	20.1736	['DTWD2', 'HBS1L', 'TF', 'NOTCH4', 'ZFAT', 'LEPR', 'LRIG1', 'IKZF1', 'ERG', 'ZDHHC14']	0.0237232	0	0
292	Autism	0.00320554	3.5128	20.1736	['SEMA5A', 'SYNPR', 'NEDD1', 'TENM2', 'SNX29', 'NFIA', 'ESRRG', 'ASIC2', 'TRIM33', 'PARD3B']	0.0237232	0	0
293	Cerebrospinal P-Tau181P Levels	0.00361378	2.81138	15.8084	['CTDP1', 'DGKB', 'GLIS3', 'UNC5C', 'NRG1', 'NFATC1', 'DTWD2', 'PTPRD', 'ZNF536', 'UPP2', 'ADGRL2', 'SOCS5', 'EXOC1']	0.0266531	0	0
294	Alanine Aminotransferase Levels	0.00366557	1.5089	8.46307	['DPP10', 'ZNF251', 'GLDC', 'CITED2', 'AQP9', 'PTEN', 'SLC2A2', 'PEPD', 'ACTG1', 'CDH6', 'TNFSF10', 'LEPR', 'PDE4B', 'RSPO3', 'DLGAP1', 'SOX6', 'HGFAC', 'PAQR9', 'ARL15', 'LMNTD1', 'ITGA1', 'MSL2', 'SHROOM3', 'ETV6', 'MAF', 'RILPL2', 'MMP15', 'PCCB', 'PPARG', 'ALPK2', 'FSCN2', 'TRIB1', 'LCORL', 'FTO', 'L3MBTL3', 'NEDD4L', 'ITPR2', 'EFNA5', 'ZNF827', 'APOH', 'COBLL1', 'BTBD3', 'DGLUCY', 'E2F3', 'F…	0.0269432	0	0
295	Fasting Insulin (Dietary Factor Interaction)	0.00378408	4.91536	27.4127	['SLC22A23', 'PARP11', 'SNX29', 'CLSTN2', 'NRG3', 'AGBL1', 'HTR1A']	0.0274832	0	0
296	Uterine Fibroid Number (Single Vs Multiple)	0.00378408	4.91536	27.4127	['FSTL5', 'LRFN5', 'GRM7', 'GOT2', 'RAPGEF2', 'FBXO33', 'CDH8']	0.0274832	0	0
297	Western Dietary Pattern	0.00378408	4.91536	27.4127	['HS3ST3B1', 'NRG3', 'TET2', 'TLL1', 'KCNQ5', 'ACTR3B', 'RGS7']	0.0274832	0	0
298	Mosquito Bite Size	0.0037899	2.01661	11.2434	['PRKN', 'TMEM132D', 'UNC13C', 'AUTS2', 'DCC', 'USP34', 'CDCA7', 'XYLT1', 'FOXK1', 'IKZF1', 'GNG11', 'NCOR2', 'HHAT', 'LRATD2', 'NOS1AP', 'SP3', 'CDH12', 'TNFRSF8', 'SFXN1', 'TRIB1', 'ASIC2', 'ZNF423', 'FNIP1', 'RAPGEF6']	0.0274832	0	0
299	Hdl Levels X Long Total Sleep Time Interaction (2Df Test)	0.00393007	2.93316	16.2471	['ABCA1', 'ARNT2', 'ALCAM', 'GALNT2', 'MMAB', 'COBLL1', 'PCCB', 'RSPO3', 'ATP6V0A4', 'LRRN1', 'APOB', 'PSKH1']	0.0283096	0	0
300	Cognitive Ability	0.00393007	2.93316	16.2471	['DPP4', 'SLC22A23', 'ATXN2L', 'PDE1C', 'NEGR1', 'KANSL1', 'BCL11A', 'DCC', 'TET2', 'JMJD1C', 'MED27', 'SORCS3']	0.0283096	0	0
301	Diastolic Bp X Alcohol Consumption Interaction (2Df Test)	0.0040209	2.22722	12.2859	['PLEKHG1', 'CASZ1', 'PRAG1', 'INSR', 'PINX1', 'ULK4', 'NPR3', 'EBF1', 'TBX3', 'PLEKHA7', 'CACNB2', 'CLCN6', 'PDE10A', 'MECOM', 'GRB14', 'RSPO3', 'SLC39A8', 'ZNF831', 'SOX6']	0.0288677	0	0
302	Fasting Blood Glucose (Bmi Interaction)	0.00420885	3.09156	16.9126	['TCF7L2', 'GCKR', 'SLC30A8', 'DGKB', 'GLIS3', 'GRB10', 'SLC2A2', 'IGF2BP2', 'FOXN3', 'PROX1', 'RREB1']	0.0298208	0	0
303	Urate Levels (Bmi Interaction)	0.00420885	3.09156	16.9126	['DPP10', 'EDARADD', 'ERO1B', 'OLFM3', 'TENM4', 'RBFOX3', 'TRPS1', 'PABPC4L', 'CSMD3', 'PCDH18', 'GPR155']	0.0298208	0	0
304	Glycine Levels	0.00420885	3.09156	16.9126	['PTPRD', 'ADAMTS3', 'GRB14', 'CPS1', 'GLDC', 'ARL15', 'COX18', 'COBLL1', 'REEP3', 'AQP9', 'TRIB1']	0.0298208	0	0
305	Zinc Levels	0.00420885	3.09156	16.9126	['TFAP2A', 'CDK19', 'SRD5A2', 'STXBP4', 'NOVA1', 'ZNF704', 'PLA2G4A', 'STXBP6', 'DIPK2A', 'BRINP3', 'XDH']	0.0298208	0	0
306	Diverticular Disease	0.00422779	1.75754	9.60687	['CALCA', 'SLC35D1', 'INSIG1', 'HTRA1', 'TMTC2', 'CWC27', 'ARHGAP15', 'PCSK5', 'PCDH17', 'ROBO1', 'TMEM26', 'FSTL5', 'TSPAN9', 'TRPS1', 'B3GALT1', 'SMYD2', 'UGT2A3', 'OPCML', 'UBL4B', 'SLC13A4', 'BDNF', 'INSR', 'FIBCD1', 'TPM1', 'AFAP1', 'LHFPL3', 'FOXL1', 'KIAA1217', 'RNF146', 'CACNB2', 'ADCY9', 'KIF26B', 'LCORL', 'TNRC6B']	0.029857	0	0
307	Alcohol Consumption	0.00427456	2.1104	11.5124	['FTO', 'TENM2', 'ACSS3', 'GCKR', 'SLF2', 'ADH1C', 'AUTS2', 'BDNF', 'CADM2', 'ESRRG', 'ARHGAP15', 'ADH5', 'AJAP1', 'DPP6', 'PDE4B', 'IGF2BP1', 'SLC39A8', 'OTX2', 'CTNNA2', 'PMFBP1', 'TNRC6A']	0.0300004	0	0
308	Blood Sugar Levels	0.00430362	4.08612	22.2624	['GLP1R', 'GCKR', 'SLC30A8', 'DGKB', 'DMRTA1', 'GLIS3', 'SLC2A2', 'IGF2BP2']	0.0300004	0	0
309	Nose Morphology	0.00430362	4.08612	22.2624	['GPR12', 'USP12', 'HAO1', 'EFNA5', 'HS3ST4', 'TBX3', 'SUPT3H', 'MED13L']	0.0300004	0	0
310	Dheas Levels	0.00430362	4.08612	22.2624	['PTPRD', 'PRELID2', 'RPH3AL', 'DOCK4', 'GALR1', 'CAMTA1', 'SMYD3', 'ABCA13']	0.0300004	0	0
311	Sleep Duration	0.00438023	2.33242	12.6666	['KCNH5', 'AUTS2', 'WSCD2', 'CELF4', 'PCDH15', 'FBXO15', 'IL20RB', 'ESRRG', 'ANK1', 'NAALADL2', 'IPO5', 'DPYD', 'DMC1', 'SPRY2', 'UPP2', 'SLC29A3', 'PRIMA1']	0.0304362	0	0
312	Coronary Artery Calcified Atherosclerotic Plaque (90 Or 130 Hu Threshold) In T2D	0.00440967	3.30597	17.9314	['MYO1E', 'MINDY4', 'CACNA2D1', 'MAGI2', 'PTPRM', 'FRY', 'GABRG3', 'MTSS1', 'LRP1B', 'CNTLN']	0.0305426	0	0
313	Thrombin-Activatable Fibrinolysis Inhibitor Activation Peptide	0.0044712	3.6124	19.5434	['IRX5', 'ARPP21', 'AGBL1', 'IRX6', 'LHX2', 'TSPAN18', 'FIBIN', 'SLC5A12', 'ANO3']	0.0308699	0	0
314	Anorexia, Adhd, Asd, Np, Mdd, Ocd, Schizophrenia, Or Tourette Syndrome (Pleiotropy)	0.00463355	1.68636	9.06324	['TMEM161B', 'TENM2', 'GRIK3', 'ATP2A2', 'NPAS3', 'RIMS1', 'GRIN2A', 'IMMP2L', 'BAG5', 'PCLO', 'MROH5', 'PDE4B', 'SLC39A8', 'CNNM2', 'CSMD1', 'SOX5', 'PCMTD1', 'TFAP2B', 'SLC30A9', 'RBFOX1', 'CHRNB4', 'BCL11B', 'NEGR1', 'DCC', 'ITGA2', 'DCLK3', 'ZNF804A', 'SORCS3', 'ENOX1', 'CACNB2', 'LRFN5', 'STAG1', 'GID4', 'CNTN4', 'PMFBP1', 'DGKI', 'MAD1L1', 'ZSCAN2']	0.0318889	0	0
315	Femoral Neck Bone Mineral Density	0.00480376	2.18164	11.6464	['TMCO5A', 'GYPA', 'NFATC1', 'FOXL1', 'ZBTB40', 'MC4R', 'RAP1B', 'CYLD', 'KCNU1', 'RPS6KA5', 'XKR9', 'PKIA', 'GRB10', 'RSPO3', 'CTNNB1', 'SOX6', 'MARK3', 'WLS', 'SLC25A13']	0.0329315	0	0
316	Modified Stumvoll Insulin Sensitivity Index (Bmi Interaction)	0.004846	5.61635	29.9329	['TAFA2', 'FGF9', 'AGBL1', 'BCL2', 'ADGRL4', 'NPAS3']	0.0329315	0	0
317	Systolic Bp And Diastolic Bp (Bivariate Analysis)	0.004846	5.61635	29.9329	['SYT4', 'GABRB2', 'RBFOX1', 'TENM4', 'PTEN', 'TRAPPC9']	0.0329315	0	0
318	Pit-And-Fissure Caries	0.004846	5.61635	29.9329	['PTPRD', 'RBFOX1', 'FAM110B', 'MPPED2', 'CNTN4', 'HIVEP2']	0.0329315	0	0
[truncated: 1,843 more rows]

## Sheet: URMA_mPGS
Rank	Term name	P-value	Odds ratio	Combined score	Overlapping genes	Adjusted p-value	Old p-value	Old adjusted p-value
1	Energy Expenditure (24H)	0.00016509	134.818	1174.13	['PCLO', 'CACNA2D1']	0.0356594	0	0
2	Visceral Adipose Tissue/Subcutaneous Adipose Tissue Ratio	0.00515476	20.3039	106.958	['LUZP2', 'COBL']	0.131628	0	0
3	Major Depressive Disorder	0.00672079	8.44701	42.2566	['PCLO', 'CACNA2D1', 'NRG1']	0.131628	0	0
[truncated: 213 more rows]

## Sheet: URMA_vPGS
Rank	Term name	P-value	Odds ratio	Combined score	Overlapping genes	Adjusted p-value	Old p-value	Old adjusted p-value
[truncated: 260 more rows]

[truncated: 60 more sheets: UCR_mPGS, UCR_vPGS, URK_mPGS, URK_vPGS, URNA_mPGS, URNA_vPGS, ALB_mPGS, ALB_vPGS, ALP_mPGS, ALP_vPGS, ALT_mPGS, ALT_vPGS, APOA_mPGS, APOA_vPGS, APOB_mPGS, APOB_vPGS, AST_mPGS, AST_vPGS, BILD_mPGS, BILD_vPGS …]
