# Supplementary material for: Polygenic modeling of genetic effects on both phenotypic mean and variance: distributional regression for BMI, blood and urine biomarkers in the UK Biobank
Source: Front Bioinform. 2026 Jun 11;6:1800403. doi: 10.3389/fbinf.2026.1800403 (PMC13294066; doi:10.3389/fbinf.2026.1800403)
Supplement: Supplementary file 2 [file Table3.xlsx]

## Sheet: Sheet1
fid	phenotype_name	Phenotype_abbr	intergenic	intronic	ncRNA_intronic	exonic	UTR3	downstream	upstream	ncRNA_exonic	.	UTR5	upstream;downstream	splicing	exonic;splicing	ncRNA_splicing	UTR5;UTR3
21001	BMI	BMI	2234 (45.70%)	1893 (38.73%)	302 (6.18%)	249 (5.09%)	85 (1.74%)	48 (0.98%)	31 (0.63%)	25 (0.51%)	10 (0.20%)	9 (0.18%)	2 (0.04%)	0 (0.00%)	0 (0.00%)	0 (0.00%)	0 (0.00%)
30620	Alanine aminotransferase	ALT	33 (49.25%)	20 (29.85%)	0 (0.00%)	8 (11.94%)	1 (1.49%)	0 (0.00%)	2 (2.99%)	0 (0.00%)	1 (1.49%)	2 (2.99%)	0 (0.00%)	0 (0.00%)	0 (0.00%)	0 (0.00%)	0 (0.00%)
30600	Albumin	ALB	1479 (44.71%)	1293 (39.09%)	202 (6.11%)	182 (5.50%)	64 (1.93%)	27 (0.82%)	29 (0.88%)	17 (0.51%)	7 (0.21%)	6 (0.18%)	1 (0.03%)	1 (0.03%)	0 (0.00%)	0 (0.00%)	0 (0.00%)
30610	Alkaline phosphatase	ALP	109 (33.03%)	138 (41.82%)	15 (4.55%)	42 (12.73%)	13 (3.94%)	4 (1.21%)	4 (1.21%)	1 (0.30%)	1 (0.30%)	3 (0.91%)	0 (0.00%)	0 (0.00%)	0 (0.00%)	0 (0.00%)	0 (0.00%)
30630	Apolipoprotein A	APOA	1873 (44.12%)	1649 (38.85%)	250 (5.89%)	251 (5.91%)	95 (2.24%)	39 (0.92%)	40 (0.94%)	31 (0.73%)	8 (0.19%)	7 (0.16%)	1 (0.02%)	1 (0.02%)	0 (0.00%)	0 (0.00%)	0 (0.00%)
30640	Apolipoprotein B	APOB	1767 (44.35%)	1514 (38.00%)	251 (6.30%)	261 (6.55%)	80 (2.01%)	34 (0.85%)	41 (1.03%)	19 (0.48%)	3 (0.08%)	13 (0.33%)	1 (0.03%)	0 (0.00%)	0 (0.00%)	0 (0.00%)	0 (0.00%)
30650	Aspartate aminotransferase	AST	46 (30.07%)	63 (41.18%)	9 (5.88%)	22 (14.38%)	5 (3.27%)	0 (0.00%)	4 (2.61%)	1 (0.65%)	1 (0.65%)	1 (0.65%)	1 (0.65%)	0 (0.00%)	0 (0.00%)	0 (0.00%)	0 (0.00%)
30710	C-reactive protein	CRP	127 (52.70%)	75 (31.12%)	20 (8.30%)	10 (4.15%)	5 (2.07%)	3 (1.24%)	0 (0.00%)	0 (0.00%)	1 (0.41%)	0 (0.00%)	0 (0.00%)	0 (0.00%)	0 (0.00%)	0 (0.00%)	0 (0.00%)
30680	Calcium	CA	765 (43.17%)	729 (41.14%)	91 (5.14%)	100 (5.64%)	28 (1.58%)	16 (0.90%)	18 (1.02%)	15 (0.85%)	6 (0.34%)	3 (0.17%)	1 (0.06%)	0 (0.00%)	0 (0.00%)	0 (0.00%)	0 (0.00%)
30690	Cholesterol	CHOL	1563 (43.50%)	1421 (39.55%)	202 (5.62%)	225 (6.26%)	74 (2.06%)	26 (0.72%)	39 (1.09%)	26 (0.72%)	11 (0.31%)	6 (0.17%)	0 (0.00%)	0 (0.00%)	0 (0.00%)	0 (0.00%)	0 (0.00%)
30510	Creatinine in urine	UCR	255 (49.90%)	194 (37.96%)	29 (5.68%)	20 (3.91%)	6 (1.17%)	1 (0.20%)	3 (0.59%)	1 (0.20%)	1 (0.20%)	1 (0.20%)	0 (0.00%)	0 (0.00%)	0 (0.00%)	0 (0.00%)	0 (0.00%)
30660	Direct bilirubin	BILD	96 (36.92%)	101 (38.85%)	9 (3.46%)	38 (14.62%)	3 (1.15%)	6 (2.31%)	4 (1.54%)	2 (0.77%)	0 (0.00%)	1 (0.38%)	0 (0.00%)	0 (0.00%)	0 (0.00%)	0 (0.00%)	0 (0.00%)
30730	Gamma glutamyltransferase	GGT	49 (50.52%)	36 (37.11%)	5 (5.15%)	3 (3.09%)	3 (3.09%)	0 (0.00%)	0 (0.00%)	0 (0.00%)	1 (1.03%)	0 (0.00%)	0 (0.00%)	0 (0.00%)	0 (0.00%)	0 (0.00%)	0 (0.00%)
30740	Glucose	GLU	54 (37.24%)	62 (42.76%)	9 (6.21%)	14 (9.66%)	2 (1.38%)	2 (1.38%)	2 (1.38%)	0 (0.00%)	0 (0.00%)	0 (0.00%)	0 (0.00%)	0 (0.00%)	0 (0.00%)	0 (0.00%)	0 (0.00%)
30750	HbA1c	HBA1C	159 (34.95%)	204 (44.84%)	27 (5.93%)	37 (8.13%)	9 (1.98%)	5 (1.10%)	7 (1.54%)	2 (0.44%)	3 (0.66%)	1 (0.22%)	1 (0.22%)	0 (0.00%)	0 (0.00%)	0 (0.00%)	0 (0.00%)
30760	HDL cholesterol	HDL	1559 (43.78%)	1420 (39.88%)	190 (5.34%)	226 (6.35%)	57 (1.60%)	34 (0.95%)	31 (0.87%)	23 (0.65%)	10 (0.28%)	9 (0.25%)	1 (0.03%)	0 (0.00%)	0 (0.00%)	1 (0.03%)	0 (0.00%)
30770	IGF-1	IGF1	2058 (43.68%)	1837 (38.99%)	303 (6.43%)	276 (5.86%)	96 (2.04%)	50 (1.06%)	40 (0.85%)	27 (0.57%)	9 (0.19%)	15 (0.32%)	1 (0.02%)	0 (0.00%)	0 (0.00%)	0 (0.00%)	0 (0.00%)
30780	LDL cholesterol	LDLD	1447 (44.39%)	1231 (37.76%)	209 (6.41%)	207 (6.35%)	58 (1.78%)	34 (1.04%)	37 (1.13%)	19 (0.58%)	7 (0.21%)	9 (0.28%)	1 (0.03%)	1 (0.03%)	0 (0.00%)	0 (0.00%)	0 (0.00%)
30790	Lipoprotein A	LPA	610 (45.62%)	527 (39.42%)	68 (5.09%)	68 (5.09%)	25 (1.87%)	13 (0.97%)	7 (0.52%)	8 (0.60%)	1 (0.07%)	5 (0.37%)	3 (0.22%)	2 (0.15%)	0 (0.00%)	0 (0.00%)	0 (0.00%)
30500	Microalbumin in urine	URMA	22 (42.31%)	20 (38.46%)	4 (7.69%)	4 (7.69%)	0 (0.00%)	0 (0.00%)	2 (3.85%)	0 (0.00%)	0 (0.00%)	0 (0.00%)	0 (0.00%)	0 (0.00%)	0 (0.00%)	0 (0.00%)	0 (0.00%)
30810	Phosphate	PHOS	935 (44.38%)	837 (39.72%)	127 (6.03%)	124 (5.89%)	28 (1.33%)	19 (0.90%)	14 (0.66%)	10 (0.47%)	3 (0.14%)	9 (0.43%)	0 (0.00%)	0 (0.00%)	0 (0.00%)	1 (0.05%)	0 (0.00%)
30520	Potassium in urine	URK	104 (50.73%)	78 (38.05%)	7 (3.41%)	10 (4.88%)	1 (0.49%)	0 (0.00%)	3 (1.46%)	0 (0.00%)	1 (0.49%)	0 (0.00%)	0 (0.00%)	1 (0.49%)	0 (0.00%)	0 (0.00%)	0 (0.00%)
30830	SHBG	SHBG	538 (39.85%)	553 (40.96%)	82 (6.07%)	103 (7.63%)	25 (1.85%)	18 (1.33%)	15 (1.11%)	2 (0.15%)	6 (0.44%)	6 (0.44%)	0 (0.00%)	1 (0.07%)	0 (0.00%)	0 (0.00%)	1 (0.07%)
30530	Sodium in urine	URNA	488 (45.74%)	426 (39.93%)	65 (6.09%)	47 (4.40%)	13 (1.22%)	4 (0.37%)	13 (1.22%)	3 (0.28%)	4 (0.37%)	3 (0.28%)	1 (0.09%)	0 (0.00%)	0 (0.00%)	0 (0.00%)	0 (0.00%)
30850	Testosterone	TES	678 (45.72%)	569 (38.37%)	94 (6.34%)	88 (5.93%)	22 (1.48%)	6 (0.40%)	14 (0.94%)	7 (0.47%)	1 (0.07%)	3 (0.20%)	0 (0.00%)	1 (0.07%)	0 (0.00%)	0 (0.00%)	0 (0.00%)
30840	Total bilirubin	TBIL	492 (39.58%)	533 (42.88%)	68 (5.47%)	91 (7.32%)	19 (1.53%)	16 (1.29%)	8 (0.64%)	6 (0.48%)	4 (0.32%)	5 (0.40%)	1 (0.08%)	0 (0.00%)	0 (0.00%)	0 (0.00%)	0 (0.00%)
30860	Total protein	TP	2230 (45.56%)	1894 (38.69%)	279 (5.70%)	272 (5.56%)	83 (1.70%)	32 (0.65%)	35 (0.72%)	31 (0.63%)	15 (0.31%)	20 (0.41%)	3 (0.06%)	0 (0.00%)	0 (0.00%)	0 (0.00%)	1 (0.02%)
30870	Triglycerides	TRIG	1022 (43.84%)	924 (39.64%)	126 (5.41%)	152 (6.52%)	28 (1.20%)	30 (1.29%)	30 (1.29%)	11 (0.47%)	1 (0.04%)	4 (0.17%)	2 (0.09%)	1 (0.04%)	0 (0.00%)	0 (0.00%)	0 (0.00%)
30880	Urate	UA	1782 (44.36%)	1595 (39.71%)	243 (6.05%)	226 (5.63%)	59 (1.47%)	28 (0.70%)	33 (0.82%)	25 (0.62%)	11 (0.27%)	10 (0.25%)	2 (0.05%)	1 (0.02%)	1 (0.02%)	0 (0.00%)	1 (0.02%)
30670	Urea	BUN	250 (40.98%)	238 (39.02%)	27 (4.43%)	60 (9.84%)	12 (1.97%)	9 (1.48%)	5 (0.82%)	4 (0.66%)	1 (0.16%)	2 (0.33%)	1 (0.16%)	0 (0.00%)	1 (0.16%)	0 (0.00%)	0 (0.00%)
30890	Vitamin D	VITD	922 (45.53%)	790 (39.01%)	110 (5.43%)	98 (4.84%)	40 (1.98%)	21 (1.04%)	20 (0.99%)	11 (0.54%)	5 (0.25%)	7 (0.35%)	1 (0.05%)	0 (0.00%)	0 (0.00%)	0 (0.00%)	0 (0.00%)
