# Supplementary material for: Polygenic modeling of genetic effects on both phenotypic mean and variance: distributional regression for BMI, blood and urine biomarkers in the UK Biobank
Source: Front Bioinform. 2026 Jun 11;6:1800403. doi: 10.3389/fbinf.2026.1800403 (PMC13294066; doi:10.3389/fbinf.2026.1800403)
Supplement: Supplementary file 4 [file Table4.xlsx]

## Sheet: Table_of_contents
phenotype_fid	abbreviation	top_10_mPGS	top_10_vPGS
f.21001.0.0	BMI	BMI_top_10_mpgs	BMI_top_10_vpgs
f.30500.0.0	URMA	URMA_top_10_mpgs	URMA_top_10_vpgs
f.30510.0.0	UCR	UCR_top_10_mpgs	UCR_top_10_vpgs
f.30520.0.0	URK	URK_top_10_mpgs	URK_top_10_vpgs
f.30530.0.0	URNA	URNA_top_10_mpgs	URNA_top_10_vpgs
f.30600.0.0	ALB	ALB_top_10_mpgs	ALB_top_10_vpgs
f.30610.0.0	ALP	ALP_top_10_mpgs	ALP_top_10_vpgs
f.30620.0.0	ALT	ALT_top_10_mpgs	ALT_top_10_vpgs
f.30630.0.0	APOA	APOA_top_10_mpgs	APOA_top_10_vpgs
f.30640.0.0	APOB	APOB_top_10_mpgs	APOB_top_10_vpgs
f.30650.0.0	AST	AST_top_10_mpgs	AST_top_10_vpgs
f.30660.0.0	BILD	BILD_top_10_mpgs	BILD_top_10_vpgs
f.30670.0.0	BUN	BUN_top_10_mpgs	BUN_top_10_vpgs
f.30680.0.0	CA	CA_top_10_mpgs	CA_top_10_vpgs
f.30690.0.0	CHOL	CHOL_top_10_mpgs	CHOL_top_10_vpgs
f.30710.0.0	CRP	CRP_top_10_mpgs	CRP_top_10_vpgs
f.30730.0.0	GGT	GGT_top_10_mpgs	GGT_top_10_vpgs
f.30740.0.0	GLU	GLU_top_10_mpgs	GLU_top_10_vpgs
f.30750.0.0	HBA1C	HBA1C_top_10_mpgs	HBA1C_top_10_vpgs
f.30760.0.0	HDL	HDL_top_10_mpgs	HDL_top_10_vpgs
f.30770.0.0	IGF1	IGF1_top_10_mpgs	IGF1_top_10_vpgs
f.30780.0.0	LDLD	LDLD_top_10_mpgs	LDLD_top_10_vpgs
f.30790.0.0	LPA	LPA_top_10_mpgs	LPA_top_10_vpgs
f.30810.0.0	PHOS	PHOS_top_10_mpgs	PHOS_top_10_vpgs
f.30830.0.0	SHBG	SHBG_top_10_mpgs	SHBG_top_10_vpgs
f.30840.0.0	TBIL	TBIL_top_10_mpgs	TBIL_top_10_vpgs
f.30850.0.0	TES	TES_top_10_mpgs	TES_top_10_vpgs
f.30860.0.0	TP	TP_top_10_mpgs	TP_top_10_vpgs
f.30870.0.0	TRIG	TRIG_top_10_mpgs	TRIG_top_10_vpgs
f.30880.0.0	UA	UA_top_10_mpgs	UA_top_10_vpgs
f.30890.0.0	VITD	VITD_top_10_mpgs	VITD_top_10_vpgs

## Sheet: BMI_top_10_mpgs
rank	rsid	A1	CHR	POS	REF	ALT	coef_mu	abs_coef_mu	coef_sigma	abs_coef_sigma	Gene.refGene	Func.refGene	class	class_ld	rsids_in_ld
1	rs62106258	C	2	417167	T	C	-0.349348	0.349348	-0.0282261	0.0282261	LINC01865,LINC01874	intergenic	shared	shared_ld	rs62106258
2	rs1421085	C	16	53800954	T	C	0.324554	0.324554	0.0338312	0.0338312	FTO	intronic	shared	shared_ld	rs1421085
3	rs2229616	T	18	58039276	C	T	-0.249308	0.249308	-0.00308419	0.00308419	MC4R	exonic	shared	shared_ld	rs2229616
4	rs13107325	T	4	103188709	C	T	0.151386	0.151386	0.00158287	0.00158287	SLC39A8	exonic	shared	shared_ld	rs13107325
5	rs543874	G	1	177889480	A	G	0.146942	0.146942	0.0121209	0.0121209	LINC01741,SEC16B	intergenic	shared	shared_ld	rs543874
6	rs987237	G	6	50803050	A	G	0.113529	0.113529	0	0	TFAP2B	intronic	mPGS_only	mPGS_only
7	rs10423928	A	19	46182304	T	A	-0.111606	0.111606	-0.00786701	0.00786701	GIPR	intronic	shared	shared_ld	rs10423928,rs34783010
8	rs61587156	G	3	185831583	T	G	-0.0973716	0.0973716	0	0	ETV5,DGKG	intergenic	mPGS_only	mPGS_only
9	rs10938397	G	4	45182527	A	G	0.0966974	0.0966974	0.00556946	0.00556946	GNPDA2,GABRG1	intergenic	shared	shared_ld	rs10938397
10	rs17391694	T	1	78623626	C	T	0.095445	0.095445	0.00670406	0.00670406	GIPC2,MGC27382	intergenic	shared	shared_ld	rs17391694

## Sheet: BMI_top_10_vpgs
rank	rsid	A1	CHR	POS	REF	ALT	coef_mu	abs_coef_mu	coef_sigma	abs_coef_sigma	Gene.refGene	Func.refGene	class	class_ld	rsids_in_ld
1	rs1421085	C	16	53800954	T	C	0.324554	0.324554	0.0338312	0.0338312	FTO	intronic	shared	shared_ld	rs1421085
2	rs62106258	C	2	417167	T	C	-0.349348	0.349348	-0.0282261	0.0282261	LINC01865,LINC01874	intergenic	shared	shared_ld	rs62106258
3	rs76119782	T	8	123585765	C	T	0	0	0.0250844	0.0250844	SMILR,LINC01151	intergenic	vPGS_only	vPGS_only
4	rs116648290	T	4	176957001	C	T	0	0	0.0245156	0.0245156	GPM6A,WDR17	intergenic	vPGS_only	vPGS_only
5	rs117135818	C	18	46974441	T	C	0	0	-0.0220455	0.0220455	DYM	intronic	vPGS_only	vPGS_only
6	rs61881286	T	11	16998925	C	T	0	0	-0.0193063	0.0193063	PLEKHA7	intronic	vPGS_only	vPGS_only
7	rs117793826	C	7	106414126	T	C	-0.0203746	0.0203746	-0.0191885	0.0191885	CCDC71L,PIK3CG	intergenic	shared	shared_ld	rs117793826
8	rs41312188	A	9	87490164	G	A	0	0	0.0182578	0.0182578	NTRK2	UTR3	vPGS_only	vPGS_only
9	rs114689744	G	6	42431631	T	G	-0.0473245	0.0473245	-0.0178834	0.0178834	TRERF1,UBR2	intergenic	shared	shared_ld	rs114689744
10	rs117534629	A	18	77552527	G	A	0	0	0.0174943	0.0174943	CTDP1,KCNG2	intergenic	vPGS_only	vPGS_only

## Sheet: URMA_top_10_mpgs
rank	rsid	A1	CHR	POS	REF	ALT	coef_mu	abs_coef_mu	coef_sigma	abs_coef_sigma	Gene.refGene	Func.refGene	class	class_ld	rsids_in_ld
1	rs117645125	T	19	52968224	C	T	2.11245	2.11245	0	0	ZNF578	intronic	mPGS_only	mPGS_only
2	rs76445300	T	3	5632391	C	T	2.01429	2.01429	0.271259	0.271259	MIR4790,GRM7-AS3	intergenic	shared	shared_ld	rs76445300
3	rs79041006	C	16	3756855	T	C	1.49893	1.49893	0.138259	0.138259	TRAP1	intronic	shared	shared_ld	rs79041006
4	rs115216517	G	4	4807618	T	G	1.35705	1.35705	0.0743651	0.0743651	LOC101928279,LINC01396	intergenic	shared	shared_ld	rs115216517
5	rs4599207	A	21	26618790	G	A	1.32339	1.32339	0	0	LINC01692,LINC00158	intergenic	mPGS_only	mPGS_only
6	rs34960812	T	2	158494792	C	T	1.23704	1.23704	0	0	ACVR1C,ACVR1	intergenic	mPGS_only	mPGS_only
7	rs111355359	T	5	88427276	G	T	1.15742	1.15742	0	0	MEF2C-AS1	ncRNA_intronic	mPGS_only	mPGS_only
8	rs72813277	T	10	72416717	G	T	1.10225	1.10225	0	0	PRF1,ADAMTS14	intergenic	mPGS_only	mPGS_only
9	rs76533320	C	5	55973059	T	C	1.09597	1.09597	0.0620314	0.0620314	C5orf67,LOC105378979	intergenic	shared	shared_ld	rs76533320
10	rs151115589	G	6	33385887	A	G	1.04027	1.04027	0	0	CUTA	upstream	mPGS_only	mPGS_only

## Sheet: URMA_top_10_vpgs
rank	rsid	A1	CHR	POS	REF	ALT	coef_mu	abs_coef_mu	coef_sigma	abs_coef_sigma	Gene.refGene	Func.refGene	class	class_ld	rsids_in_ld
1	rs76445300	T	3	5632391	C	T	2.01429	2.01429	0.271259	0.271259	MIR4790,GRM7-AS3	intergenic	shared	shared_ld	rs76445300
2	rs111667903	A	11	112627471	G	A	0	0	0.215246	0.215246	LINC02764,LOC101928847	intergenic	vPGS_only	vPGS_only
3	rs115565449	C	1	110770863	T	C	0	0	0.193865	0.193865	KCNC4	intronic	vPGS_only	vPGS_only
4	rs74517650	A	2	174529541	G	A	0	0	0.166596	0.166596	CDCA7,SP3	intergenic	vPGS_only	vPGS_only
5	rs79041006	C	16	3756855	T	C	1.49893	1.49893	0.138259	0.138259	TRAP1	intronic	shared	shared_ld	rs79041006
6	rs117332902	T	11	26781904	G	T	0	0	0.116145	0.116145	SLC5A12,FIBIN	intergenic	vPGS_only	vPGS_only
7	rs116950135	G	11	119975857	C	G	0	0	0.10339	0.10339	LOC102724301,TRIM29	intergenic	vPGS_only	vPGS_only
8	rs117769526	A	6	91830946	G	A	0	0	0.09425	0.09425	MAP3K7,MIR4643	intergenic	vPGS_only	vPGS_only
9	rs7224463	G	17	32051956	T	G	0	0	0.0902059	0.0902059	ASIC2	intronic	vPGS_only	vPGS_only
10	rs185012462	G	6	11221165	A	G	0	0	0.088934	0.088934	NEDD9	intronic	vPGS_only	vPGS_only

## Sheet: UCR_top_10_mpgs
rank	rsid	A1	CHR	POS	REF	ALT	coef_mu	abs_coef_mu	coef_sigma	abs_coef_sigma	Gene.refGene	Func.refGene	class	class_ld	rsids_in_ld
1	rs78643338	T	18	44871681	C	T	-81.8236	81.8236	0	0	MIR4527HG	ncRNA_intronic	mPGS_only	mPGS_only
2	rs77718589	C	1	194850696	T	C	76.9866	76.9866	0	0	LINC01031,LINC01724	intergenic	mPGS_only	mPGS_only
3	rs12899508	A	15	85660695	G	A	-75.6374	75.6374	-0.00646882	0.00646882	PDE8A	intronic	shared	shared_ld	rs12899508
4	rs10492153	T	12	14891740	C	T	75.4254	75.4254	0	0	GUCY2C,H4-16	intergenic	mPGS_only	mPGS_only
5	rs34600269	C	8	13867044	T	C	65.8257	65.8257	0.011811	0.011811	LOC102725080,SGCZ	intergenic	shared	shared_ld	rs34600269
6	rs118038709	G	14	42018683	T	G	64.3452	64.3452	0	0	LINC02315,LRFN5	intergenic	mPGS_only	mPGS_only
7	rs1047891	A	2	211540507	C	A	62.657	62.657	0.00473595	0.00473595	CPS1	exonic	shared	shared_ld	rs1047891
8	rs117042441	A	18	45961515	G	A	-60.0557	60.0557	0	0	ZBTB7C,CTIF	intergenic	mPGS_only	mPGS_only
9	rs11018933	T	11	89976345	C	T	-55.5646	55.5646	0	0	CHORDC1,DISC1FP1	intergenic	mPGS_only	mPGS_only
10	rs2470893	T	15	75019449	C	T	-54.6621	54.6621	0	0	CYP1A1,CYP1A2	intergenic	mPGS_only	mPGS_only

## Sheet: UCR_top_10_vpgs
rank	rsid	A1	CHR	POS	REF	ALT	coef_mu	abs_coef_mu	coef_sigma	abs_coef_sigma	Gene.refGene	Func.refGene	class	class_ld	rsids_in_ld
1	rs116959396	G	12	39184041	A	G	0	0	0.0217934	0.0217934	CPNE8	intronic	vPGS_only	vPGS_only
2	rs62505383	C	8	54155937	T	C	0	0	0.0166821	0.0166821	OPRK1	intronic	vPGS_only	vPGS_only
3	rs117675683	C	12	90287212	G	C	0	0	0.0154526	0.0154526	ATP2B1-AS1,LINC02399	intergenic	vPGS_only	vPGS_only
4	rs116682872	C	4	94057513	T	C	0	0	0.0153066	0.0153066	GRID2	intronic	vPGS_only	vPGS_only
5	rs886264	T	11	60839365	G	T	0	0	-0.0146752	0.0146752	CD6,CD5	intergenic	vPGS_only	vPGS_only
6	rs59323880	A	14	40453066	G	A	0	0	0.0143023	0.0143023	FBXO33,LINC02315	intergenic	vPGS_only	vPGS_only
7	rs74630995	C	16	58259452	T	C	0	0	0.0139667	0.0139667	CSNK2A2,CCDC113	intergenic	vPGS_only	vPGS_only
8	rs79841494	T	12	127232755	G	T	0	0	0.013516	0.013516	LINC00944	ncRNA_intronic	vPGS_only	vPGS_only
9	rs13179378	T	5	27581662	G	T	0	0	0.0134461	0.0134461	PURPL,LINC02103	intergenic	vPGS_only	vPGS_only
10	rs117769350	A	8	122233995	G	A	0	0	0.0133073	0.0133073	SNTB1,HAS2	intergenic	vPGS_only	vPGS_only

## Sheet: URK_top_10_mpgs
rank	rsid	A1	CHR	POS	REF	ALT	coef_mu	abs_coef_mu	coef_sigma	abs_coef_sigma	Gene.refGene	Func.refGene	class	class_ld	rsids_in_ld
1	rs71595793	A	4	4170804	C	A	-0.312147	0.312147	0	0	FAM86EP,OTOP1	intergenic	mPGS_only	mPGS_only
2	rs117206365	G	8	126883835	C	G	0.300498	0.300498	0	0	TRIB1,LINC00861	intergenic	mPGS_only	mPGS_only
3	rs4500579	T	13	108481403	C	T	0.299715	0.299715	0	0	FAM155A-IT1	ncRNA_intronic	mPGS_only	mPGS_only
4	rs7171006	G	15	39898278	C	G	0.245696	0.245696	0	0	FSIP1	intronic	mPGS_only	mPGS_only
5	rs13034856	C	2	216055783	T	C	-0.242467	0.242467	0	0	ABCA12,ATIC	intergenic	mPGS_only	mPGS_only
6	rs1411995	T	9	71199102	G	T	0.238726	0.238726	0	0	LINC01506,PIP5K1B	intergenic	mPGS_only	mPGS_only
7	rs13195040	G	6	27413924	A	G	-0.231175	0.231175	0	0	ZNF391,ZNF184	intergenic	mPGS_only	mPGS_only
8	rs141564535	A	1	20302406	G	A	-0.208432	0.208432	0	0	PLA2G2A	intronic	mPGS_only	mPGS_only
9	rs871913	A	20	16144345	G	A	0.207381	0.207381	0	0	MACROD2,KIF16B	intergenic	mPGS_only	mPGS_only
10	rs17563264	A	7	54712602	G	A	-0.207292	0.207292	-0.00486058	0.00486058	VSTM2A-OT1,SEC61G	intergenic	shared	shared_ld	rs17563264

## Sheet: URK_top_10_vpgs
rank	rsid	A1	CHR	POS	REF	ALT	coef_mu	abs_coef_mu	coef_sigma	abs_coef_sigma	Gene.refGene	Func.refGene	class	class_ld	rsids_in_ld
1	rs72946005	C	18	55362886	T	C	0	0	-0.00852362	0.00852362	ATP8B1	intronic	vPGS_only	vPGS_only
2	rs34210653	A	17	4535314	G	A	0	0	0.00790723	0.00790723	ALOX15	exonic	vPGS_only	vPGS_only
3	rs72995433	C	19	18693972	T	C	0	0	0.00758538	0.00758538	UBA52,REX1BD	intergenic	vPGS_only	vPGS_only
4	rs17210193	A	10	3018944	G	A	0	0	-0.00657208	0.00657208	LINC02645,LOC101927824	intergenic	vPGS_only	vPGS_only
5	rs75411388	A	3	185654061	T	A	0	0	-0.00507523	0.00507523	TRA2B	intronic	vPGS_only	vPGS_only
6	rs138579687	C	4	115997346	T	C	0	0	0.00492502	0.00492502	NDST4	exonic	vPGS_only	vPGS_only
7	rs75853939	G	12	80656859	C	G	0	0	0.00488628	0.00488628	OTOGL	intronic	vPGS_only	vPGS_only
8	rs17563264	A	7	54712602	G	A	-0.207292	0.207292	-0.00486058	0.00486058	VSTM2A-OT1,SEC61G	intergenic	shared	shared_ld	rs17563264
9	rs570042	T	6	44771327	C	T	0	0	0.00472321	0.00472321	LOC105375075,SUPT3H	intergenic	vPGS_only	vPGS_only
10	rs117138949	A	7	151295259	G	A	0	0	0.00432175	0.00432175	PRKAG2	intronic	vPGS_only	vPGS_only

## Sheet: URNA_top_10_mpgs
rank	rsid	A1	CHR	POS	REF	ALT	coef_mu	abs_coef_mu	coef_sigma	abs_coef_sigma	Gene.refGene	Func.refGene	class	class_ld	rsids_in_ld
1	rs118152825	A	7	133390479	G	A	0.816621	0.816621	0.00398476	0.00398476	EXOC4	intronic	shared	shared_ld	rs118152825
2	rs71462226	A	12	98727356	C	A	0.732733	0.732733	0.00607228	0.00607228	MIR4303,SLC9A7P1	intergenic	shared	shared_ld	rs71462226
3	rs72867318	A	11	16997701	C	A	0.665867	0.665867	0	0	PLEKHA7	intronic	mPGS_only	mPGS_only
4	rs72714497	G	1	92212102	A	G	0.604075	0.604075	0	0	TGFBR3	intronic	mPGS_only	mPGS_only
5	rs2504706	C	6	51258579	T	C	-0.588571	0.588571	-0.0054064	0.0054064	TFAP2B,PKHD1	intergenic	shared	shared_ld	rs2504706
6	rs117143043	A	17	41667507	G	A	0.577533	0.577533	0	0	ETV4,MEOX1	intergenic	mPGS_only	mPGS_only
7	rs11161051	T	14	29744314	C	T	0.575374	0.575374	0	0	LINC01551,PRKD1	intergenic	mPGS_only	mPGS_only
8	rs950289	A	12	118829933	G	A	0.528252	0.528252	0	0	SUDS3	intronic	mPGS_only	mPGS_only
9	rs75046680	G	10	44759215	A	G	-0.516943	0.516943	0	0	LINC00841,LINC02881	intergenic	mPGS_only	mPGS_only
10	rs116975602	A	22	38877582	G	A	-0.515449	0.515449	-0.00427799	0.00427799	KDELR3	UTR3	shared	shared_ld	rs116975602

[truncated: 53 more sheets: URNA_top_10_vpgs, ALB_top_10_mpgs, ALB_top_10_vpgs, ALP_top_10_mpgs, ALP_top_10_vpgs, ALT_top_10_mpgs, ALT_top_10_vpgs, APOA_top_10_mpgs, APOA_top_10_vpgs, APOB_top_10_mpgs, APOB_top_10_vpgs, AST_top_10_mpgs, AST_top_10_vpgs, BILD_top_10_mpgs, BILD_top_10_vpgs, BUN_top_10_mpgs, BUN_top_10_vpgs, CA_top_10_mpgs, CA_top_10_vpgs, CHOL_top_10_mpgs …]
