# Supplementary material for: Polygenic modeling of genetic effects on both phenotypic mean and variance: distributional regression for BMI, blood and urine biomarkers in the UK Biobank
Source: Front Bioinform. 2026 Jun 11;6:1800403. doi: 10.3389/fbinf.2026.1800403 (PMC13294066; doi:10.3389/fbinf.2026.1800403)
Supplement: Supplementary file 5 [file Table1.xlsx]

## Sheet: column_description
fid	UK Biobank field id
phenotype_name	Name of the phenotype (BMI, blood and urine biomarkers)
Phenotype_abbr	Phenotype abbreviation
phenotype	UK Biobank field id for baseline data
r_train	pearson correlation on the training set
r_val	pearson correlation on the validation set
r_test	pearson correlation on the test set
r_total	pearson correlation on the total set
r2_train	squared pearson correlation on the train set
r2_val	squared pearson correlation on the val set
r2_test	squared pearson correlation on the test set
r2_total	squared pearson correlation on the total set
p_test	p-value of the predictive performance on the test set
corr_mPGS_vPGS_all	pearson correlation between predicted mPGS and vPGS on the total set
corr_mPGS_vPGS_test	pearson correlation between predicted mPGS and vPGS on the test set
r2_mPGS_vPGS_test	squared pearson correlation between predicted mPGS and vPGS on the test set
n_test	number of individuals on the test set
N_train_val	number of individuals on the train and validation set
R2_covariates	predictive performance of the covariate-only model (age, sex and PC1-PC10)
R2_full	predictive performance of the covariate-only model (PGS, age, sex and PC1-PC10)
delta	incremental predictive performance of the full model against covariate-only model
var_bottom_vPGS	variance of the individuals stratified on bottom vPGS groups
var_top_vPGS	variance of the individuals stratified on top vPGS groups
F_stat	F-statistics (var_top_vPGS/var_bottom_vPGS)
p_value	p-value for the F-statistics
p_adj_fdr	adjusted p-value for the F-statistics after multiple testing correction
n_bottom	number of individuals stratified on bottom vPGS groups
n_top	number of individuals stratified on top vPGS groups

## Sheet: Sheet1
fid	phenotype_name	Phenotype_abbr	phenotype	r_train	r_val	r_test	r_total	r2_train	r2_val	r2_test	r2_total	p_test	corr_mPGS_vPGS_all	corr_mPGS_vPGS_test	r2_mPGS_vPGS_test	n_test	N_train_val	R2_covariates	R2_full	delta	var_bottom_vPGS	var_top_vPGS	F_stat	p_value	p_adj_fdr	n_bottom	n_top
21001	BMI	BMI	f.21001.0.0	0.341901	0.217972	0.219946	0.280929	0.116896	0.047512	0.0483762	0.0789211	0	0.411281	0.398789	0.159033	88080	263809	0.0090247	0.0506224	0.0415977	18.4658	26.4853	1.43429	2.22045e-16	3.2778e-16	8808	8808
30620	Alanine aminotransferase	ALT	f.30620.0.0	0.104378	0.107113	0.100133	0.104016	0.0108947	0.0114733	0.0100266	0.0108194	1.48622e-185	0.730447	0.731517	0.535117	83753	251646	0.0635236	0.0736867	0.010163	143.943	288.574	2.00478	2.22045e-16	3.2778e-16	8376	8376
30600	Albumin	ALB	f.30600.0.0	0.291046	0.206461	0.208616	0.249622	0.0847077	0.0426261	0.0435205	0.0623112	0	0.00470481	0.000597615	3.57143e-07	76746	230484	0.0362804	0.0767066	0.0404263	6.85809	6.5885	0.96069	0.0790232	0.0907303	7675	7674
30610	Alkaline phosphatase	ALP	f.30610.0.0	0.317281	0.305505	0.313592	0.313295	0.100667	0.0933336	0.0983402	0.098154	0	0.0196954	0.0161572	0.000261056	83802	251720	0.029861	0.127558	0.0976969	621.39	725.257	1.16715	1.53855e-12	2.16795e-12	8381	8381
30630	Apolipoprotein A	APOA	f.30630.0.0	0.374516	0.321798	0.314815	0.346392	0.140262	0.103554	0.0991087	0.119987	0	0.465677	0.460557	0.212113	76468	228904	0.156077	0.255678	0.099601	0.0618156	0.0808508	1.30794	2.22045e-16	3.2778e-16	7647	7647
30640	Apolipoprotein B	APOB	f.30640.0.0	0.395415	0.360498	0.363548	0.378716	0.156353	0.129959	0.132167	0.143426	0	0.656094	0.657458	0.43225	83427	250452	0.00376065	0.135349	0.131589	0.0451777	0.0631748	1.39836	2.22045e-16	3.2778e-16	8343	8343
30650	Aspartate aminotransferase	AST	f.30650.0.0	0.136033	0.128151	0.128231	0.131954	0.0185049	0.0164227	0.0164432	0.0174119	2.54859e-304	0.222207	0.221408	0.0490214	83864	250445	0.0310466	0.0476078	0.0165611	79.9809	408.092	5.10237	2.22045e-16	3.2778e-16	8484	8387
30710	C-reactive protein	CRP	f.30710.0.0	0.142858	0.144114	0.133732	0.140887	0.0204084	0.0207688	0.0178844	0.0198492	0	0.5568	0.557988	0.311351	83828	250976	0.00534171	0.0230389	0.0176972	14.2819	22.7595	1.59359	2.22045e-16	3.2778e-16	8383	8383
30680	Calcium	CA	f.30680.0.0	0.245501	0.210029	0.209363	0.227678	0.0602705	0.0441124	0.0438329	0.0518372	0	0.00688986	0.009095	8.27191e-05	76499	230616	0.00958536	0.0520856	0.0425003	0.00863568	0.00857572	0.993057	0.760636	0.785991	7650	7650
30690	Cholesterol	CHOL	f.30690.0.0	0.333835	0.290903	0.285804	0.311091	0.111446	0.0846248	0.0816842	0.0967774	0	0.631023	0.628578	0.39511	84150	251357	0.0342053	0.114073	0.0798675	1.03346	1.55271	1.50244	2.22045e-16	3.2778e-16	8415	8415
30510	Creatinine in urine	UCR	f.30510.0.0	0.135056	0.0371173	0.0327493	0.0851668	0.01824	0.00137769	0.00107252	0.00725339	1.08072e-21	0.124397	0.119085	0.0141812	85329	256669	0.108047	0.105133	-0.00291392	3.12209e+07	3.34225e+07	1.07052	0.00165151	0.00222595	8533	8533
30660	Direct bilirubin	BILD	f.30660.0.0	0.439723	0.444075	0.440498	0.440963	0.193357	0.197203	0.194038	0.194448	0	0.927045	0.928501	0.862115	71404	214378	0.0474453	0.250871	0.203426	0.273318	1.47032	5.37954	2.22045e-16	3.2778e-16	7141	7141
30730	Gamma glutamyltransferase	GGT	f.30730.0.0	0.134934	0.132127	0.130633	0.133154	0.0182071	0.0174576	0.0170651	0.01773	0	0.570307	0.571359	0.326451	83390	251944	0.035225	0.0520638	0.0168388	1174.57	2562.61	2.18173	2.22045e-16	3.2778e-16	8339	8339
30740	Glucose	GLU	f.30740.0.0	0.111806	0.0983406	0.0967943	0.104761	0.0125006	0.00967088	0.00936914	0.0109748	7.35537e-159	0.29035	0.2904	0.084332	76617	230268	0.0152252	0.0245296	0.00930447	1.04561	1.89577	1.81308	2.22045e-16	3.2778e-16	7662	7662
30750	HbA1c	HBA1C	f.30750.0.0	0.204558	0.194225	0.188383	0.197767	0.0418438	0.0377233	0.0354882	0.0391119	0	0.283063	0.28412	0.0807244	83569	251709	0.041684	0.0773259	0.0356419	31.6068	61.2518	1.93793	2.22045e-16	3.2778e-16	8357	8357
30760	HDL cholesterol	HDL	f.30760.0.0	0.386659	0.344884	0.345339	0.366015	0.149505	0.118945	0.119259	0.133967	0	0.677851	0.673487	0.453585	76611	230485	0.174359	0.292733	0.118374	0.103243	0.186949	1.81077	2.22045e-16	3.2778e-16	7662	7661
30770	IGF-1	IGF1	f.30770.0.0	0.357978	0.302159	0.298016	0.32909	0.128148	0.0913002	0.0888134	0.1083	0	0.158129	0.15496	0.0240126	83696	249987	0.0712303	0.157567	0.0863364	31.685	33.5052	1.05745	0.0106272	0.0137267	8370	8370
30780	LDL cholesterol	LDLD	f.30780.0.0	0.34252	0.303725	0.304107	0.323252	0.11732	0.0922488	0.0924811	0.104492	0	0.671236	0.671761	0.451263	83696	251206	0.00866475	0.100109	0.0914443	0.569981	0.905102	1.58795	2.22045e-16	3.2778e-16	8370	8370
30790	Lipoprotein A	LPA	f.30790.0.0	0.733743	0.729086	0.72608	0.730639	0.538379	0.531566	0.527192	0.533834	0	0.724568	0.736499	0.542431	66857	200228	0.000885443	0.530017	0.529131	375.616	3224.77	8.58529	2.22045e-16	3.2778e-16	6686	6686
30500	Microalbumin in urine	URMA	f.30500.0.0	0.0892252	-0.00930476	0.00232815	0.0432175	0.00796113	8.65786e-05	5.4203e-06	0.00186776	0.705571	0.213704	0.212572	0.0451869	26337	79600	0.00213897	-0.000125123	-0.00226409	8692.62	25798.6	2.96788	2.22045e-16	3.2778e-16	2634	2634
30810	Phosphate	PHOS	f.30810.0.0	0.264094	0.197603	0.202174	0.232155	0.0697459	0.0390471	0.0408745	0.0538961	0	-0.0400798	-0.0426173	0.00181623	76474	230160	0.059164	0.097533	0.0383689	0.0259446	0.0263504	1.01564	0.497391	0.531694	7648	7648
30520	Potassium in urine	URK	f.30520.0.0	0.0881028	0.0193825	0.0146659	0.0525065	0.0077621	0.000375683	0.000215088	0.00275694	1.8188e-05	0.0577154	0.0531283	0.00282262	85401	255853	0.0208878	0.0186237	-0.00226406	1128.07	1154.35	1.02329	0.287428	0.318224	8541	8540
30830	SHBG	SHBG	f.30830.0.0	0.28371	0.265006	0.264057	0.274081	0.0804915	0.0702282	0.0697263	0.0751201	0	0.677863	0.67742	0.458897	76386	227866	0.164953	0.234666	0.069713	597.283	942.567	1.57809	2.22045e-16	3.2778e-16	7639	7639
30530	Sodium in urine	URNA	f.30530.0.0	0.185122	0.0562387	0.0528437	0.120448	0.03427	0.00316279	0.00279246	0.0145077	1.97974e-53	0.166668	0.162238	0.026321	84677	256601	0.0722234	0.0667345	-0.00548899	1878.93	1968.98	1.04793	0.0312547	0.0387558	8468	8468
30850	Testosterone	TES	f.30850.0.0	0.206578	0.068576	0.0710683	0.138518	0.0426743	0.00470266	0.0050507	0.0191873	2.93252e-86	0.616912	0.611794	0.374292	76526	227377	0.806623	0.808693	0.00207085	27.53	47.3018	1.71819	2.22045e-16	3.2778e-16	7653	7653
30840	Total bilirubin	TBIL	f.30840.0.0	0.556668	0.551562	0.549825	0.553668	0.30988	0.304221	0.302307	0.306548	0	0.963986	0.96419	0.929663	83588	250549	0.0608866	0.3622	0.301314	5.2913	48.4815	9.1625	2.22045e-16	3.2778e-16	8359	8359
30860	Total protein	TP	f.30860.0.0	0.324666	0.245217	0.24315	0.284937	0.105408	0.0601315	0.0591219	0.0811893	0	0.0154339	0.00700457	4.90641e-05	76421	230479	0.00461722	0.0606852	0.056068	15.6501	16.3284	1.04334	0.0636911	0.0759394	7643	7642
30870	Triglycerides	TRIG	f.30870.0.0	0.314247	0.289988	0.284348	0.300744	0.0987512	0.0840931	0.0808539	0.0904471	0	0.870896	0.870809	0.758309	83731	251507	0.0472902	0.127579	0.0802892	0.484622	1.88484	3.88929	2.22045e-16	3.2778e-16	8374	8373
30880	Urate	UA	f.30880.0.0	0.328662	0.277578	0.274001	0.302228	0.108019	0.0770498	0.0750768	0.0913417	0	0.0749882	0.0663842	0.00440687	83731	251343	0.279163	0.352396	0.0732329	5911.65	7272.05	1.23012	2.22045e-16	3.2778e-16	8374	8373
30670	Urea	BUN	f.30670.0.0	0.181383	0.149677	0.151181	0.165985	0.0328998	0.0224031	0.0228556	0.027551	0	0.0139467	0.0129481	0.000167652	83885	251404	0.0775434	0.0992923	0.0217489	1.88389	1.88196	0.998973	0.962454	0.962454	8389	8389
30890	Vitamin D	VITD	f.30890.0.0	0.253843	0.211794	0.209551	0.232277	0.0644365	0.0448566	0.0439118	0.0539528	0	0.773681	0.775886	0.601999	80158	240628	0.00961013	0.0507855	0.0411754	279.155	598.565	2.14421	2.22045e-16	3.2778e-16	8016	8016
